# Supplementary material for: Derivatives of the Clinically Used HIF Prolyl Hydroxylase Inhibitor Desidustat Are Efficient Inhibitors of Human γ-Butyrobetaine Hydroxylase
Source: J Med Chem. 2025 Apr 23;68(9):9777–98. doi: 10.1021/acs.jmedchem.5c00586 (PMC12067446; doi:10.1021/acs.jmedchem.5c00586)
Supplement: Supplementary file 2 — jm5c00586_si_002.csv [file jm5c00586_si_002.csv]

Compound	SMILE	BBOX IC50 [µM]	PHD2 IC50 [µM]	FIH IC50 [µM]	ASPH IC50 [µM]	KDM4A IC50 [µM]	JMJD5 IC50 [µM]
AR692B	O=C(N[C@@H](CSCC1=CC=CC=N1)C(O)=O)C2=NC=CC=C2O	0.52 ± 0.08	>50	>50	>50	>50	>50
Mildronate	[O-]C(CCN[N+](C)(C)C)=O	>50	>50	>50	>50	>50	>50
Desidustat	OC(C1=C(C=CC=C1)N2OCC3CC3)=C(C(NCC(O)=O)=O)C2=O	0.42 ± 0.06	1.3 ± 0.2	21.7 ± 2.9	9.9 ± 1.0	>100	48.3 ± 0.1
Enarodustat	O=C(NCC(O)=O)C1=C(O)C=C(CCC2=CC=CC=C2)N3C1=NC=N3	0.10 ± 0.01	0.38 ± 0.01	10.9 ± 1.71	9.6 ± 0.5	>100	28.9 ± 2.0
Vadadustat	O=C(NCC(O)=O)C1=NC=C(C2=CC(Cl)=CC=C2)C=C1O	0.28 ± 0.08	0.99 ± 0.06	29	4.4 ± 0.4		4.1 ± 0.4
Daprodustat	O=C(C1C(N(C2CCCCC2)C(N(C3CCCCC3)C1=O)=O)=O)NCC(O)=O	13 ± 1.0	0.18	>100	11.1 ± 1.7	>100	8.5 ± 1.3
Roxadustat	O=C(C1=NC(C)=C(C=C(OC2=CC=CC=C2)C=C3)C3=C1O)NCC(O)=O	8.1 ± 1.9	2.8	>100	19.4 ± 0.7	>100	46.3 ± 3.0
8	OC(C1=CC=CC=C1N2OCC3CC3)=C(C(NC(C)C(O)=O)=O)C2=O	0.08 ± 0.02	25 ± 1	>50	8.2 ± 3.4	>50	>50
9	OC(C1=CC=CC=C1N2OCC3CC3)=C(C(NC(CC)C(O)=O)=O)C2=O	0.33 ± 0.10	>50	>50	19 ± 4	>50	>50
10	OC(C1=CC=CC=C1N2OCC3CC3)=C(C(NC(C(C)C)C(O)=O)=O)C2=O	3.2 ± 0.9
11	OC(C1=CC=CC=C1N2OCC3CC3)=C(C(NC(C(F)(F)F)C(O)=O)=O)C2=O	0.11 ± 0.04	>50	>50	8.2 ± 1.2	>50	31 ± 2
12	OC(C1=CC=CC=C1N2OCC3CC3)=C(C(NC(C4CC4)C(O)=O)=O)C2=O	1.2 ± 0.1
13	OC(C1=CC=CC=C1N2OCC3CC3)=C(C(NC(C)(C)C(O)=O)=O)C2=O	0.05 ± 0.01	>50	>50	17 ± 3	>50	>50
14	OC(C1=CC=CC=C1N2OCC3CC3)=C(C(NC4(CC4)C(O)=O)=O)C2=O	0.33 ± 0.13	30 ± 3	>50	16 ± 3	>50	>50
15	OC(C1=CC=CC=C1N2OCC3CC3)=C(C(NC4(CCC4)C(O)=O)=O)C2=O	1.5 ± 0.3
16	OC(C1=CC=CC=C1N2OCC3CC3)=C(C(NC(C4=CC=CC=C4)C(O)=O)=O)C2=O	0.42 ± 0.13	>50	>50	9.5 ± 0.2	>50	42 ± 2
17	OC(C1=CC=CC=C1N2OCC3CC3)=C(C(NC(CC4=CC=CC=C4)C(O)=O)=O)C2=O	0.50 ± 0.13	>50	24 ± 1	5.5 ± 0.4	>50	10 ± 1
18	OC(C1=CC=CC=C1N2OCC3CC3)=C(C(NC(CCC4=CC=CC=C4)C(O)=O)=O)C2=O	1.8 ± 0.7
19	OC(C1=CC=CC=C1N2OCC3CC3)=C(C(NC(CC4=CNC5=C4C=CC=C5)C(O)=O)=O)C2=O	1.9 ± 0.8
20	OC(C1=CC=CC=C1N2OCC3CC3)=C(C(N)=O)C2=O	>50
21	OC(C1=CC=CC=C1N2OCC3CC3)=C(C(NCCC(O)=O)=O)C2=O	5.9 ± 1.3	5.0 ± 0.4	>50	7.0 ± 1.0	>50	>50
22	OC(C1=CC=CC=C1N2OCC3CC3)=C(C(N(CC(O)=O)C)=O)C2=O	>50
23	OC(C1=CC=CC=C1N2OCC3CC3)=C(C(NCC(OC)=O)=O)C2=O	5.4 ± 2.5
24	OC(C1=CC=CC=C1N2OCC3CC3)=C(C(NCC(OCC)=O)=O)C2=O	0.55 ± 0.10	>50	>50	>50	>50	>50
25	OC(C1=CC=CC=C1N2OCC3CC3)=C(C(NCC(N)=O)=O)C2=O	27 ± 5
26	OC(C1=CC=CC=C1N2OCC3CC3)=C(C(NCC(NC)=O)=O)C2=O	4.5 ± 0.4
27	OC(C1=CC=CC=C1N2OCC3CC3)=C(C(NCC#N)=O)C2=O	21 ± 14
28	OC(C1=CC=CC=C1N2OCC3CC3)=C(C(NCC(C(F)(F)F)O)=O)C2=O	4.1 ± 1.9
29	OC(C1=CC=CC=C1N2OCC3CC3)=C(C(NCC4(COC4)O)=O)C2=O	5.0 ± 1.1
30	OC(C1=CC=CC=C1N2OCC3CC3)=C(C(NCN4N=NC=C4)=O)C2=O	1.9 ± 0.3
31	OC(C1=CC=CC=C1N2OCC3CC3)=C(C(NCN4N=CN=C4)=O)C2=O	3.7 ± 1.9
32	OC(C1=CC=CC=C1N2OCC3CC3)=C(C(NCC4=NNN=N4)=O)C2=O	0.76 ± 0.11	>50	7.3 ± 1.0	2.3 ± 0.5	>50
40	OC(C1=CC=CC=C1N2OCC3=CC=CC=N3)=C(C(NCC(O)=O)=O)C2=O	0.06 ± 0.02	1.3 ± 0.2	35 ± 2	11 ± 2	>50	>50
41	OC(C1=CC=CC=C1N2OCC3=CSC=N3)=C(C(NCC(O)=O)=O)C2=O	0.02 ± 0.01	1.4 ± 0.2	>50	17 ± 2	>50	>50
42	OC(C1=CC=CC=C1N2OCC3=NOC=C3)=C(C(NCC(O)=O)=O)C2=O	0.21 ± 0.09	1.0 ± 0.1	>50	13 ± 2	>50	>50
43	OC(C1=CC=CC=C1N2OCC3=CN(C)C=N3)=C(C(NCC(O)=O)=O)C2=O	0.11 ± 0.04	2.9 ± 0.4	>50	26 ± 1	>50	>50
44	OC(C1=CC=CC=C1N2OCC3=CC=NC=C3)=C(C(NCC(O)=O)=O)C2=O	0.20 ± 0.03	1.6 ± 0.1	>50	24 ± 4	>50	>50
45	OC(C1=CC=CC=C1N2OCC3CCOCC3)=C(C(NCC(O)=O)=O)C2=O	1.0 ± 0.2
46	OC(C1=CC=CC=C1N2OCC(F)(F)F)=C(C(NCC(O)=O)=O)C2=O	4.1 ± 1.0	1.8 ± 0.4	>50	12 ± 3	>50	>50
47	OC(C1=CC=CC=C1N2OCC3=CC=CC=C3)=C(C(NCC(O)=O)=O)C2=O	0.79 ± 0.20	1.5 ± 0.2	>50	10 ± 1	>50	19 ± 2
48	OC(C1=CC=CC=C1N2OCC3CCCC3)=C(C(NCC(O)=O)=O)C2=O	0.92 ± 0.20
49	OC(C1=CC=CC=C1N2OCC3CCCCC3)=C(C(NCC(O)=O)=O)C2=O	7.4 ± 1.9
50	OC(C1=CC=CC=C1N2OCC3=CC=CC4=C3C=CC=C4)=C(C(NCC(O)=O)=O)C2=O	3.7 ± 1.1	0.82 ± 0.08	4.7 ± 0.9	2.5 ± 0.4	>50	7.0 ± 1.0
51	OC(C1=CC=CC=C1N2OCC(C)(C)C)=C(C(NCC(O)=O)=O)C2=O	0.84 ± 0.28
52	O=C1C(C(NCC(O)=O)=O)=C(O)C2=CC=CC=C2N1CC3CC3	7.2 ± 0.3	5.1 ± 1.2	26 ± 1	11 ± 2	>50
53	O=C1C(C(NCC(O)=O)=O)=C(O)C2=CC=CC=C2N1CC3CC3	35 ± 6	6.3 ± 0.6	38 ± 6	12 ± 3	>50
54	OC(CCN1OCC2CC2)=C(C(NCC(O)=O)=O)C1=O	1.2 ± 0.4	4.7 ± 0.7	>50	30 ± 8	>50	>50
57a	OC(C1=CC=CC=C1N2OCC3=NC=CC=C3)=C(C(NC(C)(C)C(OCC)=O)=O)C2=O	0.09 ± 0.03	>50	>50	>50	>50	>50
57	OC(C1=CC=CC=C1N2OCC3=NC=CC=C3)=C(C(NC(C)(C)C(O)=O)=O)C2=O	0.04 ± 0.02	>50	>50	18 ± 3	>50	>50
58a	OC(C1=CC=CC=C1N2OCC3=CSC=N3)=C(C(NC(C)(C)C(OCC)=O)=O)C2=O	0.03 ± 0.01	>50	>50	>50	>50	>50
58	OC(C1=CC=CC=C1N2OCC3=CSC=N3)=C(C(NC(C)(C)C(O)=O)=O)C2=O	0.02 ± 0.00	>50	>50	9.7 ± 0.7	>50	31 ± 7
