# Supplementary material for: Derivatives of the Clinically Used HIF Prolyl Hydroxylase Inhibitor Desidustat Are Efficient Inhibitors of Human γ-Butyrobetaine Hydroxylase
Source: J Med Chem. 2025 Apr 23;68(9):9777–98. doi: 10.1021/acs.jmedchem.5c00586 (PMC12067446; doi:10.1021/acs.jmedchem.5c00586)
Supplement: Supplementary file 3 — jm5c00586_si_003.pdb [file jm5c00586_si_003.pdb]

CRYST1    1.000    1.000    1.000  90.00  90.00  90.00               0
ATOM      1  C1  UNK     1     -13.253  11.522 -16.784  1.00  0.00           C  
ATOM      2  C2  UNK     1     -13.908  12.486 -16.145  1.00  0.00           C  
ATOM      3  C3  UNK     1     -13.826  12.579 -14.704  1.00  0.00           C  
ATOM      4  C4  UNK     1     -13.093  11.701 -14.030  1.00  0.00           C  
ATOM      5  C5  UNK     1     -12.364  10.633 -14.727  1.00  0.00           C  
ATOM      6  C6  UNK     1     -12.419  10.513 -16.057  1.00  0.00           C  
ATOM      7  C7  UNK     1     -11.584   9.717 -13.931  1.00  0.00           C  
ATOM      8  C8  UNK     1     -10.831   8.663 -14.570  1.00  0.00           C  
ATOM      9  C9  UNK     1     -10.872   8.530 -15.896  1.00  0.00           C  
ATOM     10  N10 UNK     1     -11.648   9.391 -16.718  1.00  0.00           N  
ATOM     11  O11 UNK     1     -11.602   9.042 -18.090  1.00  0.00           O  
ATOM     12  C12 UNK     1     -10.482   9.411 -18.919  1.00  0.00           C  
ATOM     13  C13 UNK     1     -10.690   8.976 -20.375  1.00  0.00           C  
ATOM     14  C14 UNK     1     -12.170   9.047 -20.753  1.00  0.00           C  
ATOM     15  C15 UNK     1     -11.500   7.678 -20.416  1.00  0.00           C  
ATOM     16  O16 UNK     1     -10.148   7.511 -16.507  1.00  0.00           O  
ATOM     17  C17 UNK     1     -10.024   7.738 -13.740  1.00  0.00           C  
ATOM     18  N18 UNK     1      -9.736   8.042 -12.476  1.00  0.00           N  
ATOM     19  O19 UNK     1      -9.615   6.670 -14.211  1.00  0.00           O  
ATOM     20  O20 UNK     1     -11.558   9.848 -12.703  1.00  0.00           O  
ATOM     21  C21 UNK     1      -8.959   7.129 -11.684  1.00  0.00           C  
ATOM     22  C22 UNK     1      -9.212   7.369 -10.222  1.00  0.00           C  
ATOM     23  O23 UNK     1      -8.275   6.959  -9.279  1.00  0.00           O  
ATOM     24  O24 UNK     1     -10.253   7.927  -9.858  1.00  0.00           O  
ATOM     25  H25 UNK     1     -13.325  11.465 -17.870  1.00  0.00           H  
ATOM     26  H26 UNK     1     -14.505  13.204 -16.706  1.00  0.00           H  
ATOM     27  H27 UNK     1     -14.363  13.366 -14.175  1.00  0.00           H  
ATOM     28  H28 UNK     1     -13.033  11.773 -12.944  1.00  0.00           H  
ATOM     29  H29 UNK     1     -10.359  10.493 -18.887  1.00  0.00           H  
ATOM     30  H30 UNK     1      -9.582   8.931 -18.532  1.00  0.00           H  
ATOM     31  H31 UNK     1      -9.921   9.168 -21.123  1.00  0.00           H  
ATOM     32  H32 UNK     1     -12.888   9.489 -20.064  1.00  0.00           H  
ATOM     33  H33 UNK     1     -12.461   9.276 -21.778  1.00  0.00           H  
ATOM     34  H34 UNK     1     -11.751   7.161 -19.490  1.00  0.00           H  
ATOM     35  H35 UNK     1     -11.323   6.947 -21.205  1.00  0.00           H  
ATOM     36  H36 UNK     1     -10.082   8.962 -12.052  1.00  0.00           H  
ATOM     37  H37 UNK     1      -9.239   6.106 -11.935  1.00  0.00           H  
ATOM     38  H38 UNK     1      -7.900   7.279 -11.896  1.00  0.00           H  
ATOM     39  N   LEU A 188      14.622  12.942  -3.764  1.00 64.41           N  
ATOM     40  CA  LEU A 188      15.151  12.166  -4.882  1.00 61.24           C  
ATOM     41  C   LEU A 188      15.120  12.963  -6.184  1.00 55.76           C  
ATOM     42  O   LEU A 188      14.072  13.457  -6.582  1.00 48.40           O  
ATOM     43  CB  LEU A 188      14.365  10.867  -5.054  1.00 49.84           C  
ATOM     44  HA  LEU A 188      16.075  11.957  -4.677  1.00 61.24           H  
ATOM     45  N   PRO A 189      16.269  13.097  -6.844  1.00 50.49           N  
ATOM     46  CA  PRO A 189      16.284  13.758  -8.154  1.00 36.55           C  
ATOM     47  C   PRO A 189      15.478  12.965  -9.170  1.00 34.73           C  
ATOM     48  O   PRO A 189      15.455  11.732  -9.154  1.00 37.05           O  
ATOM     49  CB  PRO A 189      17.771  13.799  -8.526  1.00 41.84           C  
ATOM     50  CG  PRO A 189      18.434  12.794  -7.633  1.00 48.20           C  
ATOM     51  CD  PRO A 189      17.614  12.709  -6.388  1.00 52.99           C  
ATOM     52  HA  PRO A 189      15.883  14.640  -8.136  1.00 36.55           H  
ATOM     53  HB2 PRO A 189      17.904  13.577  -9.461  1.00 41.84           H  
ATOM     54  HB3 PRO A 189      18.141  14.685  -8.390  1.00 41.84           H  
ATOM     55  HG2 PRO A 189      18.486  11.929  -8.070  1.00 48.21           H  
ATOM     56  HG3 PRO A 189      19.342  13.062  -7.428  1.00 48.21           H  
ATOM     57  HD2 PRO A 189      17.622  11.814  -6.015  1.00 52.99           H  
ATOM     58  HD3 PRO A 189      17.946  13.307  -5.700  1.00 52.99           H  
ATOM     59  N   ALA A 190      14.820  13.704 -10.070  1.00 36.52           N  
ATOM     60  CA  ALA A 190      13.885  13.097 -11.015  1.00 38.83           C  
ATOM     61  C   ALA A 190      14.557  12.043 -11.886  1.00 35.35           C  
ATOM     62  O   ALA A 190      13.954  11.014 -12.201  1.00 34.89           O  
ATOM     63  CB  ALA A 190      13.253  14.181 -11.889  1.00 43.15           C  
ATOM     64  H   ALA A 190      14.903  14.557 -10.146  1.00 36.52           H  
ATOM     65  HA  ALA A 190      13.195  12.649 -10.502  1.00 38.83           H  
ATOM     66  HB1 ALA A 190      12.634  13.773 -12.513  1.00 43.15           H  
ATOM     67  HB2 ALA A 190      12.776  14.812 -11.327  1.00 43.15           H  
ATOM     68  HB3 ALA A 190      13.948  14.646 -12.380  1.00 43.15           H  
ATOM     69  N   LEU A 191      15.808  12.281 -12.288  1.00 34.82           N  
ATOM     70  CA  LEU A 191      16.484  11.330 -13.162  1.00 39.80           C  
ATOM     71  C   LEU A 191      16.730  10.003 -12.453  1.00 35.13           C  
ATOM     72  O   LEU A 191      16.630   8.933 -13.065  1.00 34.60           O  
ATOM     73  CB  LEU A 191      17.805  11.921 -13.668  1.00 36.89           C  
ATOM     74  CG  LEU A 191      18.495  11.056 -14.718  1.00 37.90           C  
ATOM     75  CD1 LEU A 191      17.682  10.969 -16.007  1.00 36.31           C  
ATOM     76  CD2 LEU A 191      19.879  11.570 -15.004  1.00 40.80           C  
ATOM     77  H   LEU A 191      16.271  12.972 -12.070  1.00 34.82           H  
ATOM     78  HA  LEU A 191      15.906  11.156 -13.922  1.00 39.80           H  
ATOM     79  HB2 LEU A 191      17.635  12.799 -14.043  1.00 36.89           H  
ATOM     80  HB3 LEU A 191      18.404  12.045 -12.915  1.00 36.89           H  
ATOM     81  HG  LEU A 191      18.563  10.159 -14.353  1.00 37.90           H  
ATOM     82 HD11 LEU A 191      18.151  10.413 -16.648  1.00 36.31           H  
ATOM     83 HD12 LEU A 191      16.814  10.582 -15.817  1.00 36.31           H  
ATOM     84 HD13 LEU A 191      17.565  11.858 -16.376  1.00 36.31           H  
ATOM     85 HD21 LEU A 191      20.301  11.008 -15.673  1.00 40.80           H  
ATOM     86 HD22 LEU A 191      19.824  12.481 -15.335  1.00 40.80           H  
ATOM     87 HD23 LEU A 191      20.405  11.554 -14.190  1.00 40.80           H  
ATOM     88  N   LYS A 192      17.050  10.049 -11.158  1.00 35.63           N  
ATOM     89  CA  LYS A 192      17.252   8.816 -10.408  1.00 36.21           C  
ATOM     90  C   LYS A 192      15.945   8.042 -10.276  1.00 33.93           C  
ATOM     91  O   LYS A 192      15.892   6.834 -10.543  1.00 34.93           O  
ATOM     92  CB  LYS A 192      17.842   9.146  -9.038  1.00 37.92           C  
ATOM     93  CG  LYS A 192      18.295   7.950  -8.246  1.00 40.81           C  
ATOM     94  CD  LYS A 192      18.839   8.402  -6.896  1.00 49.08           C  
ATOM     95  CE  LYS A 192      18.748   7.297  -5.852  1.00 50.00           C  
ATOM     96  NZ  LYS A 192      19.665   6.177  -6.154  1.00 48.46           N1+
ATOM     97  H   LYS A 192      17.153  10.772 -10.704  1.00 35.63           H  
ATOM     98  HA  LYS A 192      17.877   8.250 -10.888  1.00 36.21           H  
ATOM     99  HB2 LYS A 192      18.597   9.744  -9.158  1.00 37.92           H  
ATOM    100  HB3 LYS A 192      17.177   9.628  -8.521  1.00 37.92           H  
ATOM    101  HG2 LYS A 192      17.554   7.337  -8.116  1.00 40.81           H  
ATOM    102  HG3 LYS A 192      18.980   7.467  -8.736  1.00 40.81           H  
ATOM    103  HD2 LYS A 192      19.764   8.678  -6.996  1.00 49.08           H  
ATOM    104  HD3 LYS A 192      18.344   9.178  -6.590  1.00 49.08           H  
ATOM    105  HE2 LYS A 192      18.958   7.661  -4.978  1.00 50.00           H  
ATOM    106  HE3 LYS A 192      17.836   6.966  -5.811  1.00 50.00           H  
ATOM    107  HZ1 LYS A 192      19.855   5.738  -5.403  1.00 48.46           H  
ATOM    108  HZ2 LYS A 192      19.278   5.622  -6.732  1.00 48.46           H  
ATOM    109  HZ3 LYS A 192      20.417   6.495  -6.507  1.00 48.46           H  
ATOM    110  N   LEU A 193      14.876   8.729  -9.877  1.00 32.44           N  
ATOM    111  CA  LEU A 193      13.564   8.094  -9.817  1.00 31.35           C  
ATOM    112  C   LEU A 193      13.185   7.507 -11.174  1.00 35.38           C  
ATOM    113  O   LEU A 193      12.742   6.355 -11.265  1.00 30.30           O  
ATOM    114  CB  LEU A 193      12.529   9.119  -9.341  1.00 39.87           C  
ATOM    115  CG  LEU A 193      11.137   8.680  -8.894  1.00 45.24           C  
ATOM    116  CD1 LEU A 193      11.229   7.524  -7.925  1.00 42.24           C  
ATOM    117  CD2 LEU A 193      10.403   9.860  -8.263  1.00 45.77           C  
ATOM    118  H   LEU A 193      14.889   9.556  -9.640  1.00 32.44           H  
ATOM    119  HA  LEU A 193      13.589   7.359  -9.184  1.00 31.35           H  
ATOM    120  HB2 LEU A 193      12.927   9.601  -8.598  1.00 39.87           H  
ATOM    121  HB3 LEU A 193      12.408   9.758 -10.061  1.00 39.87           H  
ATOM    122  HG  LEU A 193      10.636   8.379  -9.668  1.00 45.24           H  
ATOM    123 HD11 LEU A 193      10.338   7.259  -7.651  1.00 42.24           H  
ATOM    124 HD12 LEU A 193      11.672   6.776  -8.355  1.00 42.24           H  
ATOM    125 HD13 LEU A 193      11.738   7.796  -7.145  1.00 42.24           H  
ATOM    126 HD21 LEU A 193       9.519   9.577  -7.980  1.00 45.77           H  
ATOM    127 HD22 LEU A 193      10.902  10.177  -7.493  1.00 45.77           H  
ATOM    128 HD23 LEU A 193      10.321  10.576  -8.913  1.00 45.77           H  
ATOM    129  N   ALA A 194      13.396   8.276 -12.246  1.00 29.70           N  
ATOM    130  CA  ALA A 194      13.040   7.813 -13.586  1.00 32.67           C  
ATOM    131  C   ALA A 194      13.854   6.588 -13.986  1.00 32.64           C  
ATOM    132  O   ALA A 194      13.294   5.560 -14.377  1.00 31.44           O  
ATOM    133  CB  ALA A 194      13.244   8.939 -14.603  1.00 32.97           C  
ATOM    134  H   ALA A 194      13.743   9.062 -12.217  1.00 29.70           H  
ATOM    135  HA  ALA A 194      12.104   7.558 -13.575  1.00 32.67           H  
ATOM    136  HB1 ALA A 194      13.005   8.622 -15.488  1.00 32.97           H  
ATOM    137  HB2 ALA A 194      12.683   9.694 -14.368  1.00 32.97           H  
ATOM    138  HB3 ALA A 194      14.174   9.214 -14.599  1.00 32.97           H  
ATOM    139  N   LEU A 195      15.186   6.679 -13.896  1.00 35.43           N  
ATOM    140  CA  LEU A 195      16.018   5.622 -14.456  1.00 36.49           C  
ATOM    141  C   LEU A 195      15.986   4.371 -13.591  1.00 38.04           C  
ATOM    142  O   LEU A 195      15.966   3.251 -14.116  1.00 38.58           O  
ATOM    143  CB  LEU A 195      17.459   6.112 -14.640  1.00 37.49           C  
ATOM    144  CG  LEU A 195      17.616   7.253 -15.657  1.00 39.26           C  
ATOM    145  CD1 LEU A 195      19.087   7.578 -15.911  1.00 42.13           C  
ATOM    146  CD2 LEU A 195      16.888   6.935 -16.962  1.00 41.69           C  
ATOM    147  H   LEU A 195      15.613   7.327 -13.525  1.00 35.43           H  
ATOM    148  HA  LEU A 195      15.656   5.389 -15.325  1.00 36.49           H  
ATOM    149  HB2 LEU A 195      17.801   6.408 -13.782  1.00 37.49           H  
ATOM    150  HB3 LEU A 195      18.010   5.364 -14.921  1.00 37.49           H  
ATOM    151  HG  LEU A 195      17.205   8.043 -15.273  1.00 39.26           H  
ATOM    152 HD11 LEU A 195      19.153   8.300 -16.555  1.00 42.13           H  
ATOM    153 HD12 LEU A 195      19.507   7.849 -15.079  1.00 42.13           H  
ATOM    154 HD13 LEU A 195      19.537   6.793 -16.259  1.00 42.13           H  
ATOM    155 HD21 LEU A 195      17.003   7.671 -17.584  1.00 41.70           H  
ATOM    156 HD22 LEU A 195      17.254   6.124 -17.349  1.00 41.70           H  
ATOM    157 HD23 LEU A 195      15.943   6.809 -16.784  1.00 41.70           H  
ATOM    158  N   GLU A 196      15.982   4.534 -12.269  1.00 37.63           N  
ATOM    159  CA  GLU A 196      16.090   3.388 -11.381  1.00 38.42           C  
ATOM    160  C   GLU A 196      14.740   2.783 -11.014  1.00 38.17           C  
ATOM    161  O   GLU A 196      14.712   1.688 -10.444  1.00 44.32           O  
ATOM    162  CB  GLU A 196      16.859   3.771 -10.102  1.00 36.95           C  
ATOM    163  CG  GLU A 196      18.261   4.353 -10.379  1.00 39.20           C  
ATOM    164  CD  GLU A 196      19.138   4.508  -9.134  1.00 50.05           C  
ATOM    165  OE1 GLU A 196      18.665   4.227  -8.016  1.00 51.77           O  
ATOM    166  OE2 GLU A 196      20.310   4.920  -9.281  1.00 51.61           O1-
ATOM    167  H   GLU A 196      15.917   5.294 -11.873  1.00 37.63           H  
ATOM    168  HA  GLU A 196      16.581   2.709 -11.870  1.00 38.42           H  
ATOM    169  HB2 GLU A 196      16.339   4.421  -9.603  1.00 36.95           H  
ATOM    170  HB3 GLU A 196      16.947   2.986  -9.539  1.00 36.95           H  
ATOM    171  HG2 GLU A 196      18.719   3.779 -11.015  1.00 39.21           H  
ATOM    172  HG3 GLU A 196      18.161   5.220 -10.802  1.00 39.21           H  
ATOM    173  N   TYR A 197      13.622   3.441 -11.337  1.00 30.97           N  
ATOM    174  CA  TYR A 197      12.341   2.931 -10.872  1.00 29.39           C  
ATOM    175  C   TYR A 197      11.237   3.025 -11.922  1.00 34.79           C  
ATOM    176  O   TYR A 197      10.661   2.004 -12.312  1.00 33.64           O  
ATOM    177  CB  TYR A 197      11.939   3.671  -9.592  1.00 37.49           C  
ATOM    178  CG  TYR A 197      10.794   3.029  -8.868  1.00 38.39           C  
ATOM    179  CD1 TYR A 197       9.545   3.628  -8.851  1.00 37.92           C  
ATOM    180  CD2 TYR A 197      10.957   1.817  -8.203  1.00 40.71           C  
ATOM    181  CE1 TYR A 197       8.484   3.045  -8.190  1.00 38.05           C  
ATOM    182  CE2 TYR A 197       9.893   1.219  -7.541  1.00 48.26           C  
ATOM    183  CZ  TYR A 197       8.657   1.842  -7.547  1.00 48.15           C  
ATOM    184  OH  TYR A 197       7.585   1.273  -6.898  1.00 51.68           O  
ATOM    185  H   TYR A 197      13.588   4.159 -11.808  1.00 30.97           H  
ATOM    186  HA  TYR A 197      12.451   1.985 -10.690  1.00 29.39           H  
ATOM    187  HB2 TYR A 197      12.705   3.715  -8.997  1.00 37.49           H  
ATOM    188  HB3 TYR A 197      11.701   4.585  -9.815  1.00 37.49           H  
ATOM    189  HD1 TYR A 197       9.420   4.436  -9.294  1.00 37.92           H  
ATOM    190  HD2 TYR A 197      11.789   1.401  -8.201  1.00 40.71           H  
ATOM    191  HE1 TYR A 197       7.655   3.465  -8.180  1.00 38.05           H  
ATOM    192  HE2 TYR A 197      10.010   0.409  -7.098  1.00 48.26           H  
ATOM    193  HH  TYR A 197       6.958   1.830  -6.850  1.00 51.68           H  
ATOM    194  N   ILE A 198      10.930   4.235 -12.393  1.00 30.67           N  
ATOM    195  CA  ILE A 198       9.771   4.408 -13.270  1.00 27.64           C  
ATOM    196  C   ILE A 198       9.964   3.661 -14.583  1.00 32.33           C  
ATOM    197  O   ILE A 198       9.077   2.918 -15.025  1.00 27.01           O  
ATOM    198  CB  ILE A 198       9.483   5.901 -13.507  1.00 27.77           C  
ATOM    199  CG1 ILE A 198       9.085   6.570 -12.188  1.00 34.64           C  
ATOM    200  CG2 ILE A 198       8.371   6.053 -14.552  1.00 25.93           C  
ATOM    201  CD1 ILE A 198       9.044   8.074 -12.265  1.00 37.89           C  
ATOM    202  H   ILE A 198      11.370   4.954 -12.222  1.00 30.66           H  
ATOM    203  HA  ILE A 198       8.997   4.026 -12.828  1.00 27.64           H  
ATOM    204  HB  ILE A 198      10.283   6.337 -13.843  1.00 27.77           H  
ATOM    205 HG12 ILE A 198       8.213   6.243 -11.919  1.00 34.64           H  
ATOM    206 HG13 ILE A 198       9.713   6.306 -11.498  1.00 34.64           H  
ATOM    207 HG21 ILE A 198       8.192   6.995 -14.700  1.00 25.93           H  
ATOM    208 HG22 ILE A 198       8.652   5.643 -15.385  1.00 25.93           H  
ATOM    209 HG23 ILE A 198       7.566   5.617 -14.233  1.00 25.93           H  
ATOM    210 HD11 ILE A 198       8.787   8.435 -11.402  1.00 37.89           H  
ATOM    211 HD12 ILE A 198       9.921   8.410 -12.507  1.00 37.89           H  
ATOM    212 HD13 ILE A 198       8.397   8.347 -12.934  1.00 37.89           H  
ATOM    213  N   VAL A 199      11.119   3.851 -15.234  1.00 28.37           N  
ATOM    214  CA  VAL A 199      11.353   3.184 -16.518  1.00 32.27           C  
ATOM    215  C   VAL A 199      11.321   1.663 -16.370  1.00 33.57           C  
ATOM    216  O   VAL A 199      10.564   1.014 -17.111  1.00 28.64           O  
ATOM    217  CB  VAL A 199      12.652   3.707 -17.161  1.00 32.84           C  
ATOM    218  CG1 VAL A 199      13.163   2.741 -18.231  1.00 34.53           C  
ATOM    219  CG2 VAL A 199      12.421   5.091 -17.759  1.00 33.31           C  
ATOM    220  H   VAL A 199      11.764   4.349 -14.957  1.00 28.37           H  
ATOM    221  HA  VAL A 199      10.630   3.404 -17.125  1.00 32.27           H  
ATOM    222  HB  VAL A 199      13.329   3.772 -16.470  1.00 32.84           H  
ATOM    223 HG11 VAL A 199      13.979   3.092 -18.621  1.00 34.53           H  
ATOM    224 HG12 VAL A 199      13.343   1.878 -17.828  1.00 34.53           H  
ATOM    225 HG13 VAL A 199      12.492   2.641 -18.924  1.00 34.53           H  
ATOM    226 HG21 VAL A 199      13.244   5.412 -18.161  1.00 33.31           H  
ATOM    227 HG22 VAL A 199      11.728   5.040 -18.437  1.00 33.31           H  
ATOM    228 HG23 VAL A 199      12.144   5.703 -17.061  1.00 33.31           H  
ATOM    229  N   PRO A 200      12.065   1.043 -15.445  1.00 32.31           N  
ATOM    230  CA  PRO A 200      11.950  -0.426 -15.318  1.00 33.29           C  
ATOM    231  C   PRO A 200      10.557  -0.905 -14.918  1.00 35.79           C  
ATOM    232  O   PRO A 200      10.092  -1.914 -15.462  1.00 33.12           O  
ATOM    233  CB  PRO A 200      13.016  -0.776 -14.263  1.00 37.24           C  
ATOM    234  CG  PRO A 200      13.352   0.505 -13.586  1.00 41.30           C  
ATOM    235  CD  PRO A 200      13.151   1.581 -14.606  1.00 35.54           C  
ATOM    236  HA  PRO A 200      12.090  -0.871 -16.168  1.00 33.29           H  
ATOM    237  HB2 PRO A 200      12.677  -1.426 -13.628  1.00 37.24           H  
ATOM    238  HB3 PRO A 200      13.801  -1.167 -14.677  1.00 37.24           H  
ATOM    239  HG2 PRO A 200      12.782   0.649 -12.814  1.00 41.30           H  
ATOM    240  HG3 PRO A 200      14.267   0.498 -13.266  1.00 41.30           H  
ATOM    241  HD2 PRO A 200      12.903   2.424 -14.194  1.00 35.54           H  
ATOM    242  HD3 PRO A 200      13.957   1.743 -15.121  1.00 35.54           H  
ATOM    243  N   CYS A 201       9.879  -0.221 -13.986  1.00 30.36           N  
ATOM    244  CA  CYS A 201       8.518  -0.611 -13.612  1.00 29.81           C  
ATOM    245  C   CYS A 201       7.570  -0.548 -14.807  1.00 27.24           C  
ATOM    246  O   CYS A 201       6.783  -1.474 -15.044  1.00 28.56           O  
ATOM    247  CB  CYS A 201       7.986   0.284 -12.487  1.00 34.57           C  
ATOM    248  SG  CYS A 201       8.617  -0.098 -10.822  1.00 41.22           S  
ATOM    249  H   CYS A 201      10.187   0.463 -13.565  1.00 30.36           H  
ATOM    250  HA  CYS A 201       8.558  -1.529 -13.299  1.00 29.82           H  
ATOM    251  HB2 CYS A 201       8.205   1.205 -12.697  1.00 34.58           H  
ATOM    252  HB3 CYS A 201       7.019   0.219 -12.473  1.00 34.58           H  
ATOM    253  HG  CYS A 201       8.372   0.814 -10.082  1.00 41.22           H  
ATOM    254  N   MET A 202       7.624   0.545 -15.568  1.00 25.45           N  
ATOM    255  CA  MET A 202       6.695   0.696 -16.692  1.00 25.39           C  
ATOM    256  C   MET A 202       6.963  -0.339 -17.781  1.00 30.67           C  
ATOM    257  O   MET A 202       6.027  -0.906 -18.356  1.00 29.08           O  
ATOM    258  CB  MET A 202       6.787   2.110 -17.268  1.00 25.47           C  
ATOM    259  CG  MET A 202       6.147   3.182 -16.386  1.00 24.75           C  
ATOM    260  SD  MET A 202       4.348   2.947 -16.163  1.00 25.15           S  
ATOM    261  CE  MET A 202       3.750   3.527 -17.762  1.00 23.65           C  
ATOM    262  H   MET A 202       8.175   1.196 -15.457  1.00 25.45           H  
ATOM    263  HA  MET A 202       5.797   0.547 -16.356  1.00 25.39           H  
ATOM    264  HB2 MET A 202       7.721   2.333 -17.407  1.00 25.47           H  
ATOM    265  HB3 MET A 202       6.360   2.123 -18.138  1.00 25.47           H  
ATOM    266  HG2 MET A 202       6.578   3.178 -15.517  1.00 24.75           H  
ATOM    267  HG3 MET A 202       6.308   4.054 -16.778  1.00 24.75           H  
ATOM    268  HE1 MET A 202       2.783   3.459 -17.790  1.00 23.65           H  
ATOM    269  HE2 MET A 202       4.012   4.453 -17.890  1.00 23.65           H  
ATOM    270  HE3 MET A 202       4.132   2.983 -18.468  1.00 23.65           H  
ATOM    271  N   ASN A 203       8.228  -0.601 -18.092  1.00 29.89           N  
ATOM    272  CA  ASN A 203       8.484  -1.515 -19.199  1.00 29.28           C  
ATOM    273  C   ASN A 203       8.155  -2.953 -18.822  1.00 36.42           C  
ATOM    274  O   ASN A 203       7.790  -3.747 -19.696  1.00 37.86           O  
ATOM    275  CB  ASN A 203       9.930  -1.373 -19.676  1.00 32.12           C  
ATOM    276  CG  ASN A 203      10.149  -0.094 -20.470  1.00 33.31           C  
ATOM    277  ND2 ASN A 203      11.316   0.514 -20.306  1.00 36.44           N  
ATOM    278  OD1 ASN A 203       9.260   0.352 -21.211  1.00 37.10           O  
ATOM    279  H   ASN A 203       8.921  -0.280 -17.697  1.00 29.89           H  
ATOM    280  HA  ASN A 203       7.898  -1.277 -19.935  1.00 29.28           H  
ATOM    281  HB2 ASN A 203      10.525  -1.383 -18.910  1.00 32.12           H  
ATOM    282  HB3 ASN A 203      10.165  -2.137 -20.226  1.00 32.12           H  
ATOM    283 HD21 ASN A 203      11.480   1.248 -20.723  1.00 36.44           H  
ATOM    284 HD22 ASN A 203      11.908   0.174 -19.783  1.00 36.44           H  
ATOM    285  N   LYS A 204       8.250  -3.298 -17.534  1.00 33.78           N  
ATOM    286  CA  LYS A 204       7.979  -4.658 -17.075  1.00 38.28           C  
ATOM    287  C   LYS A 204       6.503  -4.894 -16.767  1.00 37.44           C  
ATOM    288  O   LYS A 204       5.967  -5.951 -17.111  1.00 34.20           O  
ATOM    289  CB  LYS A 204       8.818  -4.978 -15.831  1.00 34.44           C  
ATOM    290  H   LYS A 204       8.472  -2.753 -16.909  1.00 33.78           H  
ATOM    291  HA  LYS A 204       8.223  -5.250 -17.803  1.00 38.27           H  
ATOM    292  N   HIS A 205       5.830  -3.927 -16.129  1.00 30.70           N  
ATOM    293  CA  HIS A 205       4.472  -4.129 -15.637  1.00 27.84           C  
ATOM    294  C   HIS A 205       3.441  -3.185 -16.233  1.00 27.04           C  
ATOM    295  O   HIS A 205       2.242  -3.444 -16.077  1.00 30.16           O  
ATOM    296  CB  HIS A 205       4.421  -3.980 -14.110  1.00 31.96           C  
ATOM    297  CG  HIS A 205       5.271  -4.970 -13.380  1.00 38.85           C  
ATOM    298  CD2 HIS A 205       6.311  -4.798 -12.530  1.00 43.68           C  
ATOM    299  ND1 HIS A 205       5.087  -6.332 -13.491  1.00 43.20           N  
ATOM    300  CE1 HIS A 205       5.978  -6.956 -12.741  1.00 44.90           C  
ATOM    301  NE2 HIS A 205       6.730  -6.047 -12.144  1.00 42.62           N  
ATOM    302  H   HIS A 205       6.150  -3.144 -15.973  1.00 30.70           H  
ATOM    303  HA  HIS A 205       4.243  -5.029 -15.915  1.00 27.84           H  
ATOM    304  HB2 HIS A 205       4.705  -3.083 -13.871  1.00 31.96           H  
ATOM    305  HB3 HIS A 205       3.502  -4.074 -13.814  1.00 31.96           H  
ATOM    306  HD2 HIS A 205       6.674  -3.985 -12.258  1.00 43.68           H  
ATOM    307  HE1 HIS A 205       6.061  -7.877 -12.649  1.00 44.90           H  
ATOM    308  HE2 HIS A 205       7.377  -6.212 -11.602  1.00 42.63           H  
ATOM    309  N   GLY A 206       3.861  -2.103 -16.881  1.00 27.95           N  
ATOM    310  CA  GLY A 206       2.931  -1.133 -17.430  1.00 23.99           C  
ATOM    311  C   GLY A 206       2.276  -0.241 -16.404  1.00 23.07           C  
ATOM    312  O   GLY A 206       1.357   0.505 -16.758  1.00 21.26           O  
ATOM    313  H   GLY A 206       4.689  -1.915 -17.012  1.00 27.95           H  
ATOM    314  HA2 GLY A 206       3.402  -0.578 -18.070  1.00 23.99           H  
ATOM    315  HA3 GLY A 206       2.240  -1.606 -17.918  1.00 23.99           H  
ATOM    316  N   ILE A 207       2.716  -0.312 -15.146  1.00 21.04           N  
ATOM    317  CA  ILE A 207       2.168   0.425 -14.012  1.00 23.42           C  
ATOM    318  C   ILE A 207       3.333   0.764 -13.093  1.00 29.71           C  
ATOM    319  O   ILE A 207       4.257  -0.039 -12.933  1.00 28.01           O  
ATOM    320  CB  ILE A 207       1.114  -0.405 -13.239  1.00 27.64           C  
ATOM    321  CG1 ILE A 207      -0.049  -0.810 -14.142  1.00 29.71           C  
ATOM    322  CG2 ILE A 207       0.601   0.356 -12.006  1.00 30.53           C  
ATOM    323  CD1 ILE A 207      -0.868  -1.939 -13.565  1.00 34.16           C  
ATOM    324  H   ILE A 207       3.375  -0.818 -14.922  1.00 21.04           H  
ATOM    325  HA  ILE A 207       1.719   1.224 -14.330  1.00 23.42           H  
ATOM    326  HB  ILE A 207       1.552  -1.214 -12.933  1.00 27.64           H  
ATOM    327 HG12 ILE A 207      -0.622  -0.042 -14.290  1.00 29.70           H  
ATOM    328 HG13 ILE A 207       0.297  -1.077 -15.009  1.00 29.70           H  
ATOM    329 HG21 ILE A 207      -0.056  -0.185 -11.541  1.00 30.53           H  
ATOM    330 HG22 ILE A 207       1.343   0.545 -11.410  1.00 30.53           H  
ATOM    331 HG23 ILE A 207       0.193   1.189 -12.286  1.00 30.53           H  
ATOM    332 HD11 ILE A 207      -1.591  -2.159 -14.173  1.00 34.16           H  
ATOM    333 HD12 ILE A 207      -0.303  -2.718 -13.440  1.00 34.16           H  
ATOM    334 HD13 ILE A 207      -1.237  -1.668 -12.710  1.00 34.16           H  
ATOM    335  N   CYS A 208       3.299   1.950 -12.486  1.00 21.36           N  
ATOM    336  CA  CYS A 208       4.331   2.308 -11.517  1.00 23.88           C  
ATOM    337  C   CYS A 208       3.733   3.186 -10.429  1.00 24.13           C  
ATOM    338  O   CYS A 208       3.101   4.204 -10.737  1.00 21.41           O  
ATOM    339  CB  CYS A 208       5.497   3.038 -12.193  1.00 26.70           C  
ATOM    340  SG  CYS A 208       6.787   3.501 -11.006  1.00 29.54           S  
ATOM    341  H   CYS A 208       2.699   2.551 -12.619  1.00 21.36           H  
ATOM    342  HA  CYS A 208       4.674   1.491 -11.122  1.00 23.88           H  
ATOM    343  HB2 CYS A 208       5.879   2.469 -12.880  1.00 26.70           H  
ATOM    344  HB3 CYS A 208       5.165   3.834 -12.636  1.00 26.70           H  
ATOM    345  HG  CYS A 208       6.905   2.634 -10.185  1.00 29.54           H  
ATOM    346  N   VAL A 209       3.960   2.811  -9.169  1.00 23.68           N  
ATOM    347  CA  VAL A 209       3.502   3.578  -8.013  1.00 23.01           C  
ATOM    348  C   VAL A 209       4.707   4.178  -7.301  1.00 31.21           C  
ATOM    349  O   VAL A 209       5.641   3.454  -6.924  1.00 28.88           O  
ATOM    350  CB  VAL A 209       2.682   2.713  -7.040  1.00 26.29           C  
ATOM    351  CG1 VAL A 209       2.355   3.516  -5.767  1.00 25.41           C  
ATOM    352  CG2 VAL A 209       1.402   2.234  -7.711  1.00 24.81           C  
ATOM    353  H   VAL A 209       4.389   2.096  -8.961  1.00 23.68           H  
ATOM    354  HA  VAL A 209       2.919   4.286  -8.329  1.00 23.01           H  
ATOM    355  HB  VAL A 209       3.206   1.936  -6.790  1.00 26.29           H  
ATOM    356 HG11 VAL A 209       1.839   2.965  -5.159  1.00 25.41           H  
ATOM    357 HG12 VAL A 209       3.181   3.787  -5.335  1.00 25.41           H  
ATOM    358 HG13 VAL A 209       1.841   4.304  -6.004  1.00 25.41           H  
ATOM    359 HG21 VAL A 209       0.894   1.691  -7.088  1.00 24.81           H  
ATOM    360 HG22 VAL A 209       0.870   3.000  -7.979  1.00 24.81           H  
ATOM    361 HG23 VAL A 209       1.625   1.706  -8.493  1.00 24.81           H  
ATOM    362  N   VAL A 210       4.666   5.491  -7.086  1.00 24.07           N  
ATOM    363  CA  VAL A 210       5.696   6.219  -6.349  1.00 25.72           C  
ATOM    364  C   VAL A 210       5.049   6.829  -5.117  1.00 31.94           C  
ATOM    365  O   VAL A 210       4.193   7.714  -5.239  1.00 29.27           O  
ATOM    366  CB  VAL A 210       6.344   7.313  -7.204  1.00 30.33           C  
ATOM    367  CG1 VAL A 210       7.274   8.179  -6.338  1.00 32.23           C  
ATOM    368  CG2 VAL A 210       7.088   6.694  -8.397  1.00 33.62           C  
ATOM    369  H   VAL A 210       4.027   5.993  -7.370  1.00 24.07           H  
ATOM    370  HA  VAL A 210       6.403   5.604  -6.097  1.00 25.72           H  
ATOM    371  HB  VAL A 210       5.652   7.889  -7.563  1.00 30.33           H  
ATOM    372 HG11 VAL A 210       7.679   8.868  -6.887  1.00 32.23           H  
ATOM    373 HG12 VAL A 210       6.762   8.593  -5.627  1.00 32.23           H  
ATOM    374 HG13 VAL A 210       7.969   7.623  -5.953  1.00 32.23           H  
ATOM    375 HG21 VAL A 210       7.492   7.399  -8.927  1.00 33.62           H  
ATOM    376 HG22 VAL A 210       7.780   6.097  -8.072  1.00 33.62           H  
ATOM    377 HG23 VAL A 210       6.462   6.196  -8.945  1.00 33.62           H  
ATOM    378  N   ASP A 211       5.468   6.387  -3.929  1.00 28.87           N  
ATOM    379  CA  ASP A 211       4.912   6.977  -2.724  1.00 27.68           C  
ATOM    380  C   ASP A 211       5.792   8.121  -2.215  1.00 32.10           C  
ATOM    381  O   ASP A 211       6.966   8.242  -2.572  1.00 33.81           O  
ATOM    382  CB  ASP A 211       4.708   5.903  -1.647  1.00 32.07           C  
ATOM    383  CG  ASP A 211       3.385   5.158  -1.821  1.00 41.76           C  
ATOM    384  OD1 ASP A 211       2.374   5.823  -2.122  1.00 38.75           O  
ATOM    385  OD2 ASP A 211       3.342   3.921  -1.667  1.00 37.99           O1-
ATOM    386  H   ASP A 211       6.053   5.768  -3.806  1.00 28.87           H  
ATOM    387  HA  ASP A 211       4.045   7.354  -2.940  1.00 27.68           H  
ATOM    388  HB2 ASP A 211       5.442   5.270  -1.681  1.00 32.07           H  
ATOM    389  HB3 ASP A 211       4.731   6.318  -0.771  1.00 32.07           H  
ATOM    390  N   ASP A 212       5.186   8.983  -1.392  1.00 28.97           N  
ATOM    391  CA  ASP A 212       5.847  10.153  -0.809  1.00 29.79           C  
ATOM    392  C   ASP A 212       6.542  11.001  -1.877  1.00 36.48           C  
ATOM    393  O   ASP A 212       7.718  11.355  -1.759  1.00 36.24           O  
ATOM    394  CB  ASP A 212       6.819   9.716   0.294  1.00 34.92           C  
ATOM    395  CG  ASP A 212       6.123   8.927   1.388  1.00 43.51           C  
ATOM    396  OD1 ASP A 212       5.086   9.401   1.895  1.00 42.58           O  
ATOM    397  OD2 ASP A 212       6.592   7.821   1.724  1.00 54.72           O1-
ATOM    398  H   ASP A 212       4.364   8.901  -1.153  1.00 28.97           H  
ATOM    399  HA  ASP A 212       5.167  10.717  -0.408  1.00 29.79           H  
ATOM    400  HB2 ASP A 212       7.525   9.177  -0.094  1.00 34.92           H  
ATOM    401  HB3 ASP A 212       7.241  10.500   0.680  1.00 34.92           H  
ATOM    402  N   PHE A 213       5.781  11.344  -2.927  1.00 32.91           N  
ATOM    403  CA  PHE A 213       6.359  11.977  -4.114  1.00 30.59           C  
ATOM    404  C   PHE A 213       6.908  13.367  -3.806  1.00 35.19           C  
ATOM    405  O   PHE A 213       8.066  13.668  -4.120  1.00 33.78           O  
ATOM    406  CB  PHE A 213       5.309  12.045  -5.234  1.00 28.46           C  
ATOM    407  CG  PHE A 213       5.793  12.741  -6.497  1.00 31.55           C  
ATOM    408  CD1 PHE A 213       7.071  12.527  -6.984  1.00 35.10           C  
ATOM    409  CD2 PHE A 213       4.951  13.581  -7.213  1.00 28.76           C  
ATOM    410  CE1 PHE A 213       7.506  13.159  -8.148  1.00 35.00           C  
ATOM    411  CE2 PHE A 213       5.382  14.213  -8.378  1.00 36.00           C  
ATOM    412  CZ  PHE A 213       6.664  13.995  -8.841  1.00 33.35           C  
ATOM    413  H   PHE A 213       4.932  11.218  -2.967  1.00 32.91           H  
ATOM    414  HA  PHE A 213       7.105  11.432  -4.409  1.00 30.59           H  
ATOM    415  HB2 PHE A 213       5.031  11.144  -5.459  1.00 28.46           H  
ATOM    416  HB3 PHE A 213       4.524  12.509  -4.902  1.00 28.46           H  
ATOM    417  HD1 PHE A 213       7.647  11.954  -6.530  1.00 35.11           H  
ATOM    418  HD2 PHE A 213       4.084  13.724  -6.910  1.00 28.76           H  
ATOM    419  HE1 PHE A 213       8.371  13.014  -8.458  1.00 35.00           H  
ATOM    420  HE2 PHE A 213       4.809  14.780  -8.842  1.00 36.00           H  
ATOM    421  HZ  PHE A 213       6.957  14.413  -9.619  1.00 33.35           H  
ATOM    422  N   LEU A 214       6.086  14.236  -3.215  1.00 31.30           N  
ATOM    423  CA  LEU A 214       6.453  15.627  -2.977  1.00 34.68           C  
ATOM    424  C   LEU A 214       6.703  15.969  -1.513  1.00 40.01           C  
ATOM    425  O   LEU A 214       7.249  17.041  -1.237  1.00 38.27           O  
ATOM    426  CB  LEU A 214       5.364  16.565  -3.521  1.00 32.95           C  
ATOM    427  CG  LEU A 214       5.106  16.433  -5.026  1.00 33.95           C  
ATOM    428  CD1 LEU A 214       3.942  17.310  -5.457  1.00 37.82           C  
ATOM    429  CD2 LEU A 214       6.368  16.781  -5.806  1.00 40.56           C  
ATOM    430  H   LEU A 214       5.297  14.031  -2.941  1.00 31.30           H  
ATOM    431  HA  LEU A 214       7.293  15.752  -3.446  1.00 34.68           H  
ATOM    432  HB2 LEU A 214       4.536  16.391  -3.046  1.00 32.95           H  
ATOM    433  HB3 LEU A 214       5.616  17.481  -3.326  1.00 32.95           H  
ATOM    434  HG  LEU A 214       4.868  15.513  -5.218  1.00 33.95           H  
ATOM    435 HD11 LEU A 214       3.798  17.211  -6.411  1.00 37.82           H  
ATOM    436 HD12 LEU A 214       3.141  17.043  -4.980  1.00 37.82           H  
ATOM    437 HD13 LEU A 214       4.143  18.238  -5.256  1.00 37.82           H  
ATOM    438 HD21 LEU A 214       6.195  16.694  -6.757  1.00 40.56           H  
ATOM    439 HD22 LEU A 214       6.631  17.693  -5.607  1.00 40.56           H  
ATOM    440 HD23 LEU A 214       7.083  16.176  -5.552  1.00 40.56           H  
ATOM    441  N   GLY A 215       6.327  15.109  -0.575  1.00 37.05           N  
ATOM    442  CA  GLY A 215       6.523  15.420   0.827  1.00 33.23           C  
ATOM    443  C   GLY A 215       5.284  16.039   1.449  1.00 38.71           C  
ATOM    444  O   GLY A 215       4.388  16.540   0.764  1.00 35.46           O  
ATOM    445  H   GLY A 215       5.959  14.347  -0.730  1.00 37.05           H  
ATOM    446  HA2 GLY A 215       6.755  14.610   1.309  1.00 33.22           H  
ATOM    447  HA3 GLY A 215       7.271  16.030   0.921  1.00 33.22           H  
ATOM    448  N   LYS A 216       5.244  16.026   2.789  1.00 37.97           N  
ATOM    449  CA  LYS A 216       4.007  16.364   3.495  1.00 37.75           C  
ATOM    450  C   LYS A 216       3.606  17.821   3.280  1.00 39.79           C  
ATOM    451  O   LYS A 216       2.422  18.119   3.082  1.00 36.60           O  
ATOM    452  CB  LYS A 216       4.150  16.065   4.988  1.00 42.97           C  
ATOM    453  H   LYS A 216       5.910  15.827   3.296  1.00 37.97           H  
ATOM    454  HA  LYS A 216       3.300  15.811   3.125  1.00 37.75           H  
ATOM    455  N   GLU A 217       4.575  18.740   3.318  1.00 41.72           N  
ATOM    456  CA  GLU A 217       4.262  20.165   3.244  1.00 40.98           C  
ATOM    457  C   GLU A 217       3.645  20.528   1.897  1.00 38.99           C  
ATOM    458  O   GLU A 217       2.570  21.142   1.832  1.00 38.66           O  
ATOM    459  CB  GLU A 217       5.536  20.977   3.511  1.00 49.61           C  
ATOM    460  CG  GLU A 217       5.413  22.478   3.307  1.00 55.40           C  
ATOM    461  CD  GLU A 217       6.684  23.230   3.710  1.00 71.20           C  
ATOM    462  OE1 GLU A 217       7.587  22.611   4.316  1.00 70.58           O  
ATOM    463  OE2 GLU A 217       6.781  24.442   3.419  1.00 71.87           O1-
ATOM    464  H   GLU A 217       5.412  18.558   3.385  1.00 41.72           H  
ATOM    465  HA  GLU A 217       3.603  20.380   3.922  1.00 40.98           H  
ATOM    466  HB2 GLU A 217       5.819  20.813   4.424  1.00 49.61           H  
ATOM    467  HB3 GLU A 217       6.240  20.645   2.932  1.00 49.61           H  
ATOM    468  HG2 GLU A 217       5.216  22.660   2.375  1.00 55.40           H  
ATOM    469  HG3 GLU A 217       4.664  22.812   3.826  1.00 55.40           H  
ATOM    470  N   THR A 218       4.299  20.132   0.808  1.00 39.57           N  
ATOM    471  CA  THR A 218       3.778  20.426  -0.522  1.00 36.62           C  
ATOM    472  C   THR A 218       2.486  19.664  -0.788  1.00 29.75           C  
ATOM    473  O   THR A 218       1.541  20.216  -1.368  1.00 31.85           O  
ATOM    474  CB  THR A 218       4.831  20.086  -1.577  1.00 37.11           C  
ATOM    475  CG2 THR A 218       4.325  20.438  -2.976  1.00 36.79           C  
ATOM    476  OG1 THR A 218       6.029  20.823  -1.305  1.00 39.11           O  
ATOM    477  H   THR A 218       5.040  19.696   0.817  1.00 39.57           H  
ATOM    478  HA  THR A 218       3.575  21.373  -0.571  1.00 36.62           H  
ATOM    479  HB  THR A 218       5.012  19.134  -1.542  1.00 37.11           H  
ATOM    480  HG1 THR A 218       6.611  20.636  -1.882  1.00 39.11           H  
ATOM    481 HG21 THR A 218       5.005  20.215  -3.631  1.00 36.79           H  
ATOM    482 HG22 THR A 218       3.518  19.934  -3.165  1.00 36.79           H  
ATOM    483 HG23 THR A 218       4.132  21.387  -3.021  1.00 36.79           H  
ATOM    484  N   GLY A 219       2.430  18.395  -0.374  1.00 29.25           N  
ATOM    485  CA  GLY A 219       1.204  17.627  -0.524  1.00 29.04           C  
ATOM    486  C   GLY A 219       0.010  18.295   0.129  1.00 35.95           C  
ATOM    487  O   GLY A 219      -1.085  18.330  -0.442  1.00 31.79           O  
ATOM    488  H   GLY A 219       3.084  17.971  -0.009  1.00 29.24           H  
ATOM    489  HA2 GLY A 219       1.022  17.497  -1.467  1.00 29.04           H  
ATOM    490  HA3 GLY A 219       1.329  16.747  -0.136  1.00 29.04           H  
ATOM    491  N   GLN A 220       0.208  18.847   1.331  1.00 34.23           N  
ATOM    492  CA  GLN A 220      -0.900  19.504   2.017  1.00 33.52           C  
ATOM    493  C   GLN A 220      -1.276  20.810   1.339  1.00 34.11           C  
ATOM    494  O   GLN A 220      -2.461  21.158   1.289  1.00 33.11           O  
ATOM    495  CB  GLN A 220      -0.551  19.726   3.492  1.00 37.23           C  
ATOM    496  CG  GLN A 220      -0.612  18.441   4.280  1.00 44.41           C  
ATOM    497  CD  GLN A 220      -0.505  18.662   5.769  1.00 60.89           C  
ATOM    498  NE2 GLN A 220      -0.394  17.572   6.519  1.00 62.21           N  
ATOM    499  OE1 GLN A 220      -0.525  19.797   6.243  1.00 72.70           O  
ATOM    500  H   GLN A 220       0.956  18.851   1.753  1.00 34.23           H  
ATOM    501  HA  GLN A 220      -1.675  18.922   1.969  1.00 33.52           H  
ATOM    502  HB2 GLN A 220       0.338  20.107   3.561  1.00 37.23           H  
ATOM    503  HB3 GLN A 220      -1.166  20.371   3.876  1.00 37.23           H  
ATOM    504  HG2 GLN A 220      -1.445  17.985   4.084  1.00 44.41           H  
ATOM    505  HG3 GLN A 220       0.106  17.856   3.992  1.00 44.41           H  
ATOM    506 HE21 GLN A 220      -0.384  16.795   6.150  1.00 62.21           H  
ATOM    507 HE22 GLN A 220      -0.332  17.643   7.374  1.00 62.21           H  
ATOM    508  N   GLN A 221      -0.294  21.528   0.784  1.00 34.90           N  
ATOM    509  CA  GLN A 221      -0.606  22.748   0.046  1.00 38.07           C  
ATOM    510  C   GLN A 221      -1.454  22.443  -1.185  1.00 29.31           C  
ATOM    511  O   GLN A 221      -2.407  23.172  -1.486  1.00 33.42           O  
ATOM    512  CB  GLN A 221       0.683  23.469  -0.348  1.00 38.48           C  
ATOM    513  CG  GLN A 221       0.473  24.740  -1.163  1.00 49.62           C  
ATOM    514  CD  GLN A 221      -0.308  25.822  -0.427  1.00 59.82           C  
ATOM    515  NE2 GLN A 221      -1.083  26.606  -1.176  1.00 53.79           N  
ATOM    516  OE1 GLN A 221      -0.215  25.951   0.794  1.00 66.65           O  
ATOM    517  H   GLN A 221       0.542  21.328   0.823  1.00 34.90           H  
ATOM    518  HA  GLN A 221      -1.124  23.331   0.624  1.00 38.07           H  
ATOM    519  HB2 GLN A 221       1.175  23.693   0.458  1.00 38.48           H  
ATOM    520  HB3 GLN A 221       1.238  22.858  -0.859  1.00 38.48           H  
ATOM    521  HG2 GLN A 221       1.338  25.096  -1.421  1.00 49.62           H  
ATOM    522  HG3 GLN A 221       0.004  24.515  -1.982  1.00 49.62           H  
ATOM    523 HE21 GLN A 221      -1.122  26.486  -2.027  1.00 53.79           H  
ATOM    524 HE22 GLN A 221      -1.544  27.233  -0.809  1.00 53.79           H  
ATOM    525  N   ILE A 222      -1.121  21.372  -1.905  1.00 26.87           N  
ATOM    526  CA  ILE A 222      -1.954  20.938  -3.028  1.00 25.87           C  
ATOM    527  C   ILE A 222      -3.362  20.603  -2.550  1.00 27.69           C  
ATOM    528  O   ILE A 222      -4.355  20.996  -3.176  1.00 27.03           O  
ATOM    529  CB  ILE A 222      -1.293  19.747  -3.746  1.00 28.00           C  
ATOM    530  CG1 ILE A 222       0.034  20.197  -4.362  1.00 29.24           C  
ATOM    531  CG2 ILE A 222      -2.246  19.121  -4.809  1.00 24.92           C  
ATOM    532  CD1 ILE A 222       0.830  19.070  -4.946  1.00 30.85           C  
ATOM    533  H   ILE A 222      -0.425  20.887  -1.762  1.00 26.87           H  
ATOM    534  HA  ILE A 222      -2.032  21.664  -3.667  1.00 25.87           H  
ATOM    535  HB  ILE A 222      -1.111  19.049  -3.097  1.00 28.00           H  
ATOM    536 HG12 ILE A 222      -0.144  20.852  -5.054  1.00 29.24           H  
ATOM    537 HG13 ILE A 222       0.565  20.641  -3.682  1.00 29.24           H  
ATOM    538 HG21 ILE A 222      -1.803  18.375  -5.242  1.00 24.92           H  
ATOM    539 HG22 ILE A 222      -3.055  18.806  -4.374  1.00 24.92           H  
ATOM    540 HG23 ILE A 222      -2.475  19.790  -5.473  1.00 24.92           H  
ATOM    541 HD11 ILE A 222       1.655  19.416  -5.319  1.00 30.85           H  
ATOM    542 HD12 ILE A 222       1.035  18.424  -4.252  1.00 30.85           H  
ATOM    543 HD13 ILE A 222       0.315  18.639  -5.646  1.00 30.85           H  
ATOM    544  N   GLY A 223      -3.470  19.875  -1.435  1.00 26.58           N  
ATOM    545  CA  GLY A 223      -4.777  19.609  -0.850  1.00 27.85           C  
ATOM    546  C   GLY A 223      -5.564  20.872  -0.555  1.00 30.76           C  
ATOM    547  O   GLY A 223      -6.762  20.949  -0.843  1.00 30.41           O  
ATOM    548  H   GLY A 223      -2.806  19.532  -1.010  1.00 26.58           H  
ATOM    549  HA2 GLY A 223      -5.288  19.049  -1.455  1.00 27.85           H  
ATOM    550  HA3 GLY A 223      -4.661  19.107  -0.027  1.00 27.85           H  
ATOM    551  N   ASP A 224      -4.903  21.882   0.022  1.00 29.51           N  
ATOM    552  CA  ASP A 224      -5.581  23.144   0.305  1.00 34.42           C  
ATOM    553  C   ASP A 224      -6.070  23.810  -0.977  1.00 35.04           C  
ATOM    554  O   ASP A 224      -7.164  24.386  -1.009  1.00 30.38           O  
ATOM    555  CB  ASP A 224      -4.650  24.089   1.061  1.00 34.74           C  
ATOM    556  CG  ASP A 224      -4.335  23.612   2.474  1.00 48.58           C  
ATOM    557  OD1 ASP A 224      -5.081  22.776   3.027  1.00 42.84           O  
ATOM    558  OD2 ASP A 224      -3.337  24.095   3.040  1.00 47.07           O1-
ATOM    559  H   ASP A 224      -4.075  21.854   0.252  1.00 29.52           H  
ATOM    560  HA  ASP A 224      -6.353  22.948   0.858  1.00 34.42           H  
ATOM    561  HB2 ASP A 224      -3.821  24.183   0.566  1.00 34.74           H  
ATOM    562  HB3 ASP A 224      -5.056  24.968   1.106  1.00 34.74           H  
ATOM    563  N   GLU A 225      -5.272  23.746  -2.046  1.00 30.75           N  
ATOM    564  CA  GLU A 225      -5.675  24.386  -3.296  1.00 28.95           C  
ATOM    565  C   GLU A 225      -6.858  23.663  -3.926  1.00 27.21           C  
ATOM    566  O   GLU A 225      -7.782  24.302  -4.443  1.00 26.44           O  
ATOM    567  CB  GLU A 225      -4.488  24.448  -4.262  1.00 26.45           C  
ATOM    568  CG  GLU A 225      -3.413  25.404  -3.749  1.00 29.06           C  
ATOM    569  CD  GLU A 225      -2.258  25.623  -4.715  1.00 39.83           C  
ATOM    570  OE1 GLU A 225      -2.249  25.036  -5.815  1.00 34.28           O  
ATOM    571  OE2 GLU A 225      -1.347  26.391  -4.346  1.00 36.96           O1-
ATOM    572  H   GLU A 225      -4.511  23.346  -2.069  1.00 30.75           H  
ATOM    573  HA  GLU A 225      -5.960  25.292  -3.100  1.00 28.95           H  
ATOM    574  HB2 GLU A 225      -4.110  23.561  -4.372  1.00 26.45           H  
ATOM    575  HB3 GLU A 225      -4.793  24.737  -5.136  1.00 26.45           H  
ATOM    576  HG2 GLU A 225      -3.825  26.261  -3.554  1.00 29.06           H  
ATOM    577  HG3 GLU A 225      -3.062  25.061  -2.913  1.00 29.06           H  
ATOM    578  N   VAL A 226      -6.857  22.331  -3.869  1.00 25.96           N  
ATOM    579  CA  VAL A 226      -7.960  21.557  -4.433  1.00 25.36           C  
ATOM    580  C   VAL A 226      -9.237  21.779  -3.626  1.00 22.99           C  
ATOM    581  O   VAL A 226     -10.326  21.938  -4.191  1.00 24.02           O  
ATOM    582  CB  VAL A 226      -7.572  20.072  -4.496  1.00 26.60           C  
ATOM    583  CG1 VAL A 226      -8.771  19.228  -4.872  1.00 26.52           C  
ATOM    584  CG2 VAL A 226      -6.444  19.873  -5.504  1.00 22.19           C  
ATOM    585  H   VAL A 226      -6.232  21.861  -3.511  1.00 25.96           H  
ATOM    586  HA  VAL A 226      -8.137  21.859  -5.338  1.00 25.36           H  
ATOM    587  HB  VAL A 226      -7.264  19.792  -3.621  1.00 26.60           H  
ATOM    588 HG11 VAL A 226      -8.511  18.294  -4.908  1.00 26.52           H  
ATOM    589 HG12 VAL A 226      -9.469  19.344  -4.208  1.00 26.52           H  
ATOM    590 HG13 VAL A 226      -9.103  19.504  -5.740  1.00 26.52           H  
ATOM    591 HG21 VAL A 226      -6.204  18.934  -5.539  1.00 22.19           H  
ATOM    592 HG22 VAL A 226      -6.738  20.164  -6.382  1.00 22.19           H  
ATOM    593 HG23 VAL A 226      -5.671  20.393  -5.233  1.00 22.19           H  
ATOM    594  N   ARG A 227      -9.126  21.789  -2.299  1.00 24.58           N  
ATOM    595  CA  ARG A 227     -10.298  22.062  -1.472  1.00 26.11           C  
ATOM    596  C   ARG A 227     -10.857  23.456  -1.740  1.00 31.29           C  
ATOM    597  O   ARG A 227     -12.079  23.646  -1.741  1.00 29.35           O  
ATOM    598  CB  ARG A 227      -9.950  21.870   0.004  1.00 34.74           C  
ATOM    599  CG  ARG A 227      -9.962  20.402   0.418  1.00 44.99           C  
ATOM    600  CD  ARG A 227      -9.747  20.224   1.914  1.00 57.18           C  
ATOM    601  NE  ARG A 227      -8.361  20.472   2.298  1.00 61.73           N  
ATOM    602  CZ  ARG A 227      -7.386  19.576   2.192  1.00 57.57           C  
ATOM    603  NH1 ARG A 227      -7.643  18.364   1.705  1.00 53.72           N1+
ATOM    604  NH2 ARG A 227      -6.151  19.892   2.570  1.00 46.41           N  
ATOM    605  H   ARG A 227      -8.398  21.644  -1.866  1.00 24.58           H  
ATOM    606  HA  ARG A 227     -10.996  21.431  -1.708  1.00 26.11           H  
ATOM    607  HB2 ARG A 227      -9.074  22.246   0.179  1.00 34.74           H  
ATOM    608  HB3 ARG A 227     -10.584  22.363   0.550  1.00 34.74           H  
ATOM    609  HG2 ARG A 227     -10.809  20.003   0.166  1.00 44.99           H  
ATOM    610  HG3 ARG A 227      -9.268  19.926  -0.065  1.00 44.99           H  
ATOM    611  HD2 ARG A 227     -10.330  20.829   2.398  1.00 57.18           H  
ATOM    612  HD3 ARG A 227      -9.997  19.322   2.171  1.00 57.18           H  
ATOM    613  HE  ARG A 227      -8.163  21.248   2.613  1.00 61.73           H  
ATOM    614 HH11 ARG A 227      -8.441  18.160   1.458  1.00 53.72           H  
ATOM    615 HH12 ARG A 227      -7.011  17.785   1.637  1.00 53.72           H  
ATOM    616 HH21 ARG A 227      -5.985  20.676   2.882  1.00 46.42           H  
ATOM    617 HH22 ARG A 227      -5.520  19.313   2.502  1.00 46.42           H  
ATOM    618  N   ALA A 228      -9.988  24.441  -1.989  1.00 30.01           N  
ATOM    619  CA  ALA A 228     -10.486  25.788  -2.286  1.00 32.68           C  
ATOM    620  C   ALA A 228     -11.206  25.832  -3.631  1.00 28.36           C  
ATOM    621  O   ALA A 228     -12.208  26.537  -3.775  1.00 29.42           O  
ATOM    622  CB  ALA A 228      -9.344  26.804  -2.258  1.00 32.06           C  
ATOM    623  H   ALA A 228      -9.132  24.356  -1.992  1.00 30.01           H  
ATOM    624  HA  ALA A 228     -11.128  26.023  -1.597  1.00 32.68           H  
ATOM    625  HB1 ALA A 228      -9.692  27.687  -2.456  1.00 32.07           H  
ATOM    626  HB2 ALA A 228      -8.935  26.807  -1.378  1.00 32.07           H  
ATOM    627  HB3 ALA A 228      -8.680  26.562  -2.921  1.00 32.07           H  
ATOM    628  N   LEU A 229     -10.699  25.098  -4.631  1.00 28.20           N  
ATOM    629  CA  LEU A 229     -11.434  24.948  -5.887  1.00 31.85           C  
ATOM    630  C   LEU A 229     -12.819  24.365  -5.634  1.00 28.08           C  
ATOM    631  O   LEU A 229     -13.813  24.820  -6.210  1.00 28.09           O  
ATOM    632  CB  LEU A 229     -10.664  24.037  -6.848  1.00 28.21           C  
ATOM    633  CG  LEU A 229      -9.374  24.618  -7.429  1.00 31.64           C  
ATOM    634  CD1 LEU A 229      -8.579  23.568  -8.224  1.00 33.01           C  
ATOM    635  CD2 LEU A 229      -9.700  25.817  -8.303  1.00 33.81           C  
ATOM    636  H   LEU A 229      -9.944  24.687  -4.600  1.00 28.20           H  
ATOM    637  HA  LEU A 229     -11.532  25.826  -6.285  1.00 31.85           H  
ATOM    638  HB2 LEU A 229     -10.447  23.214  -6.382  1.00 28.21           H  
ATOM    639  HB3 LEU A 229     -11.252  23.801  -7.583  1.00 28.21           H  
ATOM    640  HG  LEU A 229      -8.812  24.900  -6.691  1.00 31.64           H  
ATOM    641 HD11 LEU A 229      -7.770  23.972  -8.576  1.00 33.01           H  
ATOM    642 HD12 LEU A 229      -8.343  22.830  -7.641  1.00 33.01           H  
ATOM    643 HD13 LEU A 229      -9.120  23.238  -8.958  1.00 33.01           H  
ATOM    644 HD21 LEU A 229      -8.880  26.182  -8.670  1.00 33.81           H  
ATOM    645 HD22 LEU A 229     -10.283  25.540  -9.028  1.00 33.81           H  
ATOM    646 HD23 LEU A 229     -10.146  26.494  -7.770  1.00 33.81           H  
ATOM    647  N   HIS A 230     -12.889  23.349  -4.779  1.00 25.00           N  
ATOM    648  CA  HIS A 230     -14.155  22.703  -4.459  1.00 24.31           C  
ATOM    649  C   HIS A 230     -15.083  23.667  -3.731  1.00 28.61           C  
ATOM    650  O   HIS A 230     -16.244  23.848  -4.125  1.00 27.82           O  
ATOM    651  CB  HIS A 230     -13.863  21.458  -3.624  1.00 26.15           C  
ATOM    652  CG  HIS A 230     -15.020  20.517  -3.484  1.00 37.71           C  
ATOM    653  CD2 HIS A 230     -16.093  20.289  -4.278  1.00 40.45           C  
ATOM    654  ND1 HIS A 230     -15.132  19.641  -2.427  1.00 46.07           N  
ATOM    655  CE1 HIS A 230     -16.235  18.928  -2.563  1.00 46.52           C  
ATOM    656  NE2 HIS A 230     -16.837  19.302  -3.677  1.00 42.64           N  
ATOM    657  H   HIS A 230     -12.208  23.017  -4.371  1.00 25.00           H  
ATOM    658  HA  HIS A 230     -14.610  22.440  -5.273  1.00 24.30           H  
ATOM    659  HB2 HIS A 230     -13.119  20.980  -4.025  1.00 26.14           H  
ATOM    660  HB3 HIS A 230     -13.579  21.735  -2.739  1.00 26.14           H  
ATOM    661  HD1 HIS A 230     -14.571  19.570  -1.779  1.00 46.07           H  
ATOM    662  HD2 HIS A 230     -16.290  20.720  -5.078  1.00 40.45           H  
ATOM    663  HE1 HIS A 230     -16.537  18.274  -1.975  1.00 46.52           H  
ATOM    664  N   ASP A 231     -14.567  24.333  -2.692  1.00 28.31           N  
ATOM    665  CA  ASP A 231     -15.372  25.229  -1.867  1.00 34.80           C  
ATOM    666  C   ASP A 231     -15.859  26.469  -2.610  1.00 33.76           C  
ATOM    667  O   ASP A 231     -16.866  27.056  -2.198  1.00 40.20           O  
ATOM    668  CB  ASP A 231     -14.580  25.653  -0.630  1.00 36.14           C  
ATOM    669  CG  ASP A 231     -14.361  24.509   0.335  1.00 42.58           C  
ATOM    670  OD1 ASP A 231     -15.122  23.518   0.255  1.00 45.56           O  
ATOM    671  OD2 ASP A 231     -13.439  24.603   1.174  1.00 43.06           O1-
ATOM    672  H   ASP A 231     -13.744  24.276  -2.450  1.00 28.31           H  
ATOM    673  HA  ASP A 231     -16.161  24.726  -1.610  1.00 34.80           H  
ATOM    674  HB2 ASP A 231     -13.721  26.010  -0.905  1.00 36.14           H  
ATOM    675  HB3 ASP A 231     -15.051  26.369  -0.177  1.00 36.14           H  
ATOM    676  N   THR A 232     -15.183  26.891  -3.678  1.00 36.86           N  
ATOM    677  CA  THR A 232     -15.608  28.060  -4.438  1.00 39.95           C  
ATOM    678  C   THR A 232     -16.340  27.691  -5.726  1.00 43.93           C  
ATOM    679  O   THR A 232     -16.512  28.551  -6.599  1.00 40.85           O  
ATOM    680  CB  THR A 232     -14.416  28.968  -4.748  1.00 35.10           C  
ATOM    681  CG2 THR A 232     -13.791  29.488  -3.451  1.00 37.74           C  
ATOM    682  OG1 THR A 232     -13.440  28.248  -5.509  1.00 34.34           O  
ATOM    683  H   THR A 232     -14.472  26.510  -3.978  1.00 36.86           H  
ATOM    684  HA  THR A 232     -16.239  28.538  -3.878  1.00 39.95           H  
ATOM    685  HB  THR A 232     -14.727  29.726  -5.267  1.00 35.10           H  
ATOM    686  HG1 THR A 232     -13.037  27.709  -5.008  1.00 34.33           H  
ATOM    687 HG21 THR A 232     -13.038  30.061  -3.661  1.00 37.74           H  
ATOM    688 HG22 THR A 232     -14.452  29.992  -2.952  1.00 37.74           H  
ATOM    689 HG23 THR A 232     -13.486  28.738  -2.915  1.00 37.74           H  
ATOM    690  N   GLY A 233     -16.770  26.438  -5.864  1.00 38.20           N  
ATOM    691  CA  GLY A 233     -17.648  26.066  -6.958  1.00 37.73           C  
ATOM    692  C   GLY A 233     -17.009  25.935  -8.321  1.00 37.24           C  
ATOM    693  O   GLY A 233     -17.709  26.045  -9.336  1.00 32.89           O  
ATOM    694  H   GLY A 233     -16.562  25.792  -5.334  1.00 38.21           H  
ATOM    695  HA2 GLY A 233     -18.068  25.220  -6.737  1.00 37.72           H  
ATOM    696  HA3 GLY A 233     -18.356  26.727  -7.017  1.00 37.72           H  
ATOM    697  N   LYS A 234     -15.704  25.660  -8.383  1.00 27.98           N  
ATOM    698  CA  LYS A 234     -15.018  25.559  -9.663  1.00 27.70           C  
ATOM    699  C   LYS A 234     -15.186  24.205 -10.345  1.00 27.98           C  
ATOM    700  O   LYS A 234     -14.892  24.103 -11.536  1.00 27.36           O  
ATOM    701  CB  LYS A 234     -13.528  25.854  -9.487  1.00 32.71           C  
ATOM    702  CG  LYS A 234     -13.264  27.266  -8.951  1.00 37.88           C  
ATOM    703  CD  LYS A 234     -13.847  28.304  -9.900  1.00 41.16           C  
ATOM    704  CE  LYS A 234     -13.416  29.722  -9.529  1.00 53.50           C  
ATOM    705  NZ  LYS A 234     -14.070  30.186  -8.288  1.00 55.13           N1+
ATOM    706  H   LYS A 234     -15.203  25.529  -7.696  1.00 27.99           H  
ATOM    707  HA  LYS A 234     -15.433  26.219 -10.240  1.00 27.70           H  
ATOM    708  HB2 LYS A 234     -13.144  25.204  -8.880  1.00 32.71           H  
ATOM    709  HB3 LYS A 234     -13.078  25.747 -10.340  1.00 32.71           H  
ATOM    710  HG2 LYS A 234     -13.660  27.364  -8.071  1.00 37.88           H  
ATOM    711  HG3 LYS A 234     -12.310  27.408  -8.851  1.00 37.88           H  
ATOM    712  HD2 LYS A 234     -13.564  28.107 -10.807  1.00 41.16           H  
ATOM    713  HD3 LYS A 234     -14.816  28.247  -9.886  1.00 41.16           H  
ATOM    714  HE2 LYS A 234     -12.452  29.748  -9.417  1.00 53.50           H  
ATOM    715  HE3 LYS A 234     -13.633  30.328 -10.256  1.00 53.50           H  
ATOM    716  HZ1 LYS A 234     -13.798  31.013  -8.100  1.00 55.13           H  
ATOM    717  HZ2 LYS A 234     -14.953  30.182  -8.398  1.00 55.13           H  
ATOM    718  HZ3 LYS A 234     -13.853  29.644  -7.617  1.00 55.13           H  
ATOM    719  N   PHE A 235     -15.655  23.180  -9.640  1.00 24.30           N  
ATOM    720  CA  PHE A 235     -15.882  21.878 -10.259  1.00 21.60           C  
ATOM    721  C   PHE A 235     -17.250  21.837 -10.944  1.00 25.79           C  
ATOM    722  O   PHE A 235     -18.167  22.570 -10.572  1.00 27.07           O  
ATOM    723  CB  PHE A 235     -15.856  20.754  -9.217  1.00 24.86           C  
ATOM    724  CG  PHE A 235     -14.476  20.380  -8.706  1.00 23.93           C  
ATOM    725  CD1 PHE A 235     -13.814  19.282  -9.227  1.00 20.63           C  
ATOM    726  CD2 PHE A 235     -13.876  21.098  -7.676  1.00 25.02           C  
ATOM    727  CE1 PHE A 235     -12.569  18.901  -8.733  1.00 21.77           C  
ATOM    728  CE2 PHE A 235     -12.630  20.738  -7.176  1.00 23.81           C  
ATOM    729  CZ  PHE A 235     -11.976  19.636  -7.704  1.00 22.04           C  
ATOM    730  H   PHE A 235     -15.848  23.217  -8.802  1.00 24.30           H  
ATOM    731  HA  PHE A 235     -15.171  21.747 -10.906  1.00 21.60           H  
ATOM    732  HB2 PHE A 235     -16.403  21.020  -8.461  1.00 24.86           H  
ATOM    733  HB3 PHE A 235     -16.267  19.965  -9.602  1.00 24.86           H  
ATOM    734  HD1 PHE A 235     -14.204  18.794  -9.915  1.00 20.63           H  
ATOM    735  HD2 PHE A 235     -14.317  21.833  -7.314  1.00 25.02           H  
ATOM    736  HE1 PHE A 235     -12.134  18.160  -9.087  1.00 21.77           H  
ATOM    737  HE2 PHE A 235     -12.238  21.233  -6.494  1.00 23.81           H  
ATOM    738  HZ  PHE A 235     -11.143  19.387  -7.374  1.00 22.05           H  
ATOM    739  N   THR A 236     -17.398  20.916 -11.912  1.00 20.96           N  
ATOM    740  CA  THR A 236     -18.724  20.591 -12.450  1.00 25.35           C  
ATOM    741  C   THR A 236     -19.568  19.904 -11.366  1.00 22.73           C  
ATOM    742  O   THR A 236     -19.069  19.549 -10.294  1.00 22.32           O  
ATOM    743  CB  THR A 236     -18.606  19.678 -13.679  1.00 21.17           C  
ATOM    744  CG2 THR A 236     -17.733  20.341 -14.770  1.00 23.14           C  
ATOM    745  OG1 THR A 236     -18.014  18.437 -13.285  1.00 20.89           O  
ATOM    746  H   THR A 236     -16.750  20.475 -12.266  1.00 20.95           H  
ATOM    747  HA  THR A 236     -19.156  21.416 -12.722  1.00 25.35           H  
ATOM    748  HB  THR A 236     -19.492  19.525 -14.044  1.00 21.16           H  
ATOM    749  HG1 THR A 236     -18.463  18.098 -12.661  1.00  0.00           H  
ATOM    750 HG21 THR A 236     -17.670  19.751 -15.537  1.00 23.14           H  
ATOM    751 HG22 THR A 236     -18.135  21.181 -15.041  1.00 23.14           H  
ATOM    752 HG23 THR A 236     -16.844  20.507 -14.417  1.00 23.14           H  
ATOM    753  N   ASP A 237     -20.861  19.688 -11.660  1.00 24.53           N  
ATOM    754  CA  ASP A 237     -21.749  19.044 -10.691  1.00 27.36           C  
ATOM    755  C   ASP A 237     -21.536  17.539 -10.588  1.00 31.60           C  
ATOM    756  O   ASP A 237     -21.999  16.927  -9.616  1.00 26.98           O  
ATOM    757  CB  ASP A 237     -23.222  19.310 -11.034  1.00 28.69           C  
ATOM    758  CG  ASP A 237     -23.678  20.705 -10.643  1.00 42.88           C  
ATOM    759  OD1 ASP A 237     -22.854  21.473 -10.101  1.00 34.63           O  
ATOM    760  OD2 ASP A 237     -24.863  21.039 -10.881  1.00 43.76           O1-
ATOM    761  H   ASP A 237     -21.234  19.905 -12.404  1.00 24.53           H  
ATOM    762  HA  ASP A 237     -21.526  19.437  -9.833  1.00 27.36           H  
ATOM    763  HB2 ASP A 237     -23.355  19.187 -11.987  1.00 28.69           H  
ATOM    764  HB3 ASP A 237     -23.778  18.654 -10.584  1.00 28.69           H  
ATOM    765  N   GLY A 238     -20.864  16.921 -11.562  1.00 24.73           N  
ATOM    766  CA  GLY A 238     -20.613  15.491 -11.496  1.00 24.32           C  
ATOM    767  C   GLY A 238     -21.201  14.697 -12.654  1.00 25.35           C  
ATOM    768  O   GLY A 238     -22.251  15.050 -13.194  1.00 26.79           O  
ATOM    769  H   GLY A 238     -20.550  17.311 -12.261  1.00 24.74           H  
ATOM    770  HA2 GLY A 238     -19.654  15.342 -11.470  1.00 24.32           H  
ATOM    771  HA3 GLY A 238     -20.977  15.147 -10.665  1.00 24.32           H  
ATOM    772  N   MET A 239     -20.525  13.615 -13.019  1.00 25.09           N  
ATOM    773  CA  MET A 239     -20.961  12.755 -14.112  1.00 28.01           C  
ATOM    774  C   MET A 239     -22.348  12.187 -13.840  1.00 34.19           C  
ATOM    775  O   MET A 239     -22.606  11.642 -12.765  1.00 30.18           O  
ATOM    776  CB  MET A 239     -19.954  11.618 -14.283  1.00 30.36           C  
ATOM    777  CG  MET A 239     -20.222  10.676 -15.436  1.00 40.40           C  
ATOM    778  SD  MET A 239     -18.779   9.615 -15.666  1.00 62.54           S  
ATOM    779  CE  MET A 239     -19.258   8.749 -17.158  1.00 52.03           C  
ATOM    780  H   MET A 239     -19.797  13.358 -12.639  1.00 25.09           H  
ATOM    781  HA  MET A 239     -21.009  13.280 -14.926  1.00 28.01           H  
ATOM    782  HB2 MET A 239     -19.072  12.003 -14.400  1.00 30.36           H  
ATOM    783  HB3 MET A 239     -19.932  11.101 -13.462  1.00 30.36           H  
ATOM    784  HG2 MET A 239     -21.010  10.139 -15.255  1.00 40.40           H  
ATOM    785  HG3 MET A 239     -20.403  11.179 -16.246  1.00 40.40           H  
ATOM    786  HE1 MET A 239     -18.558   8.126 -17.410  1.00 52.03           H  
ATOM    787  HE2 MET A 239     -20.082   8.262 -17.000  1.00 52.03           H  
ATOM    788  HE3 MET A 239     -19.393   9.389 -17.875  1.00 52.03           H  
ATOM    789  N   LEU A 240     -23.237  12.292 -14.820  1.00 30.65           N  
ATOM    790  CA  LEU A 240     -24.561  11.698 -14.662  1.00 33.58           C  
ATOM    791  C   LEU A 240     -24.449  10.179 -14.571  1.00 42.12           C  
ATOM    792  O   LEU A 240     -24.005   9.528 -15.520  1.00 42.49           O  
ATOM    793  CB  LEU A 240     -25.467  12.102 -15.823  1.00 35.27           C  
ATOM    794  CG  LEU A 240     -26.930  11.711 -15.626  1.00 42.77           C  
ATOM    795  CD1 LEU A 240     -27.508  12.387 -14.386  1.00 38.90           C  
ATOM    796  CD2 LEU A 240     -27.734  12.053 -16.866  1.00 45.74           C  
ATOM    797  H   LEU A 240     -23.101  12.694 -15.568  1.00 30.65           H  
ATOM    798  HA  LEU A 240     -24.955  12.027 -13.839  1.00 33.58           H  
ATOM    799  HB2 LEU A 240     -25.412  13.062 -15.947  1.00 35.27           H  
ATOM    800  HB3 LEU A 240     -25.138  11.692 -16.638  1.00 35.27           H  
ATOM    801  HG  LEU A 240     -26.981  10.752 -15.488  1.00 42.77           H  
ATOM    802 HD11 LEU A 240     -28.436  12.126 -14.277  1.00 38.90           H  
ATOM    803 HD12 LEU A 240     -27.002  12.114 -13.604  1.00 38.90           H  
ATOM    804 HD13 LEU A 240     -27.452  13.350 -14.487  1.00 38.90           H  
ATOM    805 HD21 LEU A 240     -28.661  11.800 -16.731  1.00 45.74           H  
ATOM    806 HD22 LEU A 240     -27.681  13.006 -17.034  1.00 45.74           H  
ATOM    807 HD23 LEU A 240     -27.375  11.571 -17.627  1.00 45.74           H  
ATOM    808  N   VAL A 241     -24.851   9.621 -13.431  1.00 36.66           N  
ATOM    809  CA  VAL A 241     -24.730   8.185 -13.153  1.00 45.52           C  
ATOM    810  C   VAL A 241     -26.038   7.441 -13.416  1.00 45.01           C  
ATOM    811  O   VAL A 241     -26.039   6.345 -13.978  1.00 48.84           O  
ATOM    812  CB  VAL A 241     -24.243   7.964 -11.700  1.00 48.70           C  
ATOM    813  CG1 VAL A 241     -24.366   6.495 -11.294  1.00 54.91           C  
ATOM    814  CG2 VAL A 241     -22.822   8.427 -11.552  1.00 46.44           C  
ATOM    815  H   VAL A 241     -25.205  10.068 -12.788  1.00 36.66           H  
ATOM    816  HA  VAL A 241     -24.071   7.816 -13.761  1.00 45.52           H  
ATOM    817  HB  VAL A 241     -24.809   8.488 -11.111  1.00 48.70           H  
ATOM    818 HG11 VAL A 241     -24.055   6.385 -10.381  1.00 54.91           H  
ATOM    819 HG12 VAL A 241     -25.294   6.219 -11.355  1.00 54.91           H  
ATOM    820 HG13 VAL A 241     -23.826   5.949 -11.887  1.00 54.91           H  
ATOM    821 HG21 VAL A 241     -22.528   8.284 -10.638  1.00 46.44           H  
ATOM    822 HG22 VAL A 241     -22.253   7.925 -12.156  1.00 46.44           H  
ATOM    823 HG23 VAL A 241     -22.764   9.371 -11.765  1.00 46.44           H  
ATOM    824  N   ALA A 242     -27.162   8.006 -12.990  1.00 46.81           N  
ATOM    825  CA  ALA A 242     -28.478   7.433 -13.253  1.00 53.18           C  
ATOM    826  C   ALA A 242     -29.405   8.563 -13.675  1.00 57.57           C  
ATOM    827  O   ALA A 242     -29.509   9.573 -12.971  1.00 53.54           O  
ATOM    828  CB  ALA A 242     -29.033   6.705 -12.024  1.00 63.55           C  
ATOM    829  H   ALA A 242     -27.183   8.737 -12.538  1.00 46.81           H  
ATOM    830  HA  ALA A 242     -28.408   6.772 -13.959  1.00 53.18           H  
ATOM    831  HB1 ALA A 242     -29.906   6.338 -12.233  1.00 63.55           H  
ATOM    832  HB2 ALA A 242     -28.432   5.987 -11.774  1.00 63.55           H  
ATOM    833  HB3 ALA A 242     -29.114   7.330 -11.287  1.00 63.55           H  
ATOM    834  N   GLN A 243     -30.079   8.393 -14.820  1.00 59.51           N  
ATOM    835  CA  GLN A 243     -30.738   9.532 -15.455  1.00 60.76           C  
ATOM    836  C   GLN A 243     -32.129   9.811 -14.880  1.00 74.77           C  
ATOM    837  O   GLN A 243     -32.510  10.976 -14.765  1.00 91.34           O  
ATOM    838  CB  GLN A 243     -30.810   9.328 -16.972  1.00 58.65           C  
ATOM    839  CG  GLN A 243     -31.503  10.480 -17.711  1.00 59.66           C  
ATOM    840  CD  GLN A 243     -31.380  10.408 -19.229  1.00 68.67           C  
ATOM    841  NE2 GLN A 243     -31.147  11.556 -19.853  1.00 61.17           N  
ATOM    842  OE1 GLN A 243     -31.496   9.340 -19.830  1.00 76.55           O  
ATOM    843  H   GLN A 243     -30.162   7.644 -15.234  1.00 59.51           H  
ATOM    844  HA  GLN A 243     -30.198  10.315 -15.262  1.00 60.76           H  
ATOM    845  HB2 GLN A 243     -29.911   9.224 -17.320  1.00 58.65           H  
ATOM    846  HB3 GLN A 243     -31.283   8.502 -17.158  1.00 58.65           H  
ATOM    847  HG2 GLN A 243     -32.443  10.486 -17.472  1.00 59.66           H  
ATOM    848  HG3 GLN A 243     -31.127  11.320 -17.405  1.00 59.66           H  
ATOM    849 HE21 GLN A 243     -31.072  12.284 -19.401  1.00 61.17           H  
ATOM    850 HE22 GLN A 243     -31.071  11.572 -20.710  1.00 61.17           H  
ATOM    851  N   LYS A 244     -32.912   8.775 -14.556  1.00 71.38           N  
ATOM    852  CA  LYS A 244     -34.168   8.886 -13.792  1.00 73.83           C  
ATOM    853  C   LYS A 244     -35.250   9.787 -14.404  1.00 72.09           C  
ATOM    854  O   LYS A 244     -35.011  10.961 -14.703  1.00 67.72           O  
ATOM    855  CB  LYS A 244     -33.867   9.362 -12.365  1.00 67.82           C  
ATOM    856  H   LYS A 244     -32.724   7.966 -14.779  1.00 71.38           H  
ATOM    857  HA  LYS A 244     -34.541   7.991 -13.807  1.00 73.83           H  
ATOM    858  N   SER A 245     -36.472   9.266 -14.549  1.00 78.84           N  
ATOM    859  CA  SER A 245     -37.532  10.071 -15.155  1.00 81.06           C  
ATOM    860  C   SER A 245     -37.893  11.285 -14.301  1.00 82.94           C  
ATOM    861  O   SER A 245     -38.291  12.323 -14.844  1.00 87.56           O  
ATOM    862  CB  SER A 245     -38.773   9.215 -15.428  1.00 86.45           C  
ATOM    863  OG  SER A 245     -39.232   8.573 -14.255  1.00 90.48           O  
ATOM    864  H   SER A 245     -36.702   8.473 -14.310  1.00 78.84           H  
ATOM    865  HA  SER A 245     -37.191  10.405 -16.000  1.00 81.06           H  
ATOM    866  HB2 SER A 245     -39.479   9.773 -15.789  1.00 86.45           H  
ATOM    867  HB3 SER A 245     -38.566   8.548 -16.102  1.00 86.45           H  
ATOM    868  HG  SER A 245     -39.912   8.114 -14.435  1.00 90.48           H  
ATOM    869  N   ASP A 246     -37.769  11.185 -12.978  1.00 82.09           N  
ATOM    870  CA  ASP A 246     -37.805  12.355 -12.101  1.00 81.46           C  
ATOM    871  C   ASP A 246     -36.365  12.809 -11.884  1.00 63.79           C  
ATOM    872  O   ASP A 246     -35.601  12.142 -11.183  1.00 61.98           O  
ATOM    873  CB  ASP A 246     -38.492  12.033 -10.774  1.00 82.61           C  
ATOM    874  CG  ASP A 246     -38.431  13.189  -9.775  1.00 84.29           C  
ATOM    875  OD1 ASP A 246     -38.057  14.317 -10.161  1.00 79.88           O  
ATOM    876  OD2 ASP A 246     -38.761  12.965  -8.593  1.00 88.67           O1-
ATOM    877  H   ASP A 246     -37.661  10.438 -12.565  1.00 82.09           H  
ATOM    878  HA  ASP A 246     -38.323  13.065 -12.510  1.00 81.46           H  
ATOM    879  HB2 ASP A 246     -39.420  11.805 -10.942  1.00 82.61           H  
ATOM    880  HB3 ASP A 246     -38.075  11.250 -10.381  1.00 82.61           H  
ATOM    881  N   SER A 247     -35.999  13.946 -12.482  1.00 62.93           N  
ATOM    882  CA  SER A 247     -34.620  14.427 -12.410  1.00 57.99           C  
ATOM    883  C   SER A 247     -34.213  14.850 -11.006  1.00 58.11           C  
ATOM    884  O   SER A 247     -33.015  15.029 -10.761  1.00 54.87           O  
ATOM    885  CB  SER A 247     -34.411  15.595 -13.370  1.00 62.46           C  
ATOM    886  OG  SER A 247     -35.260  16.678 -13.034  1.00 64.32           O  
ATOM    887  H   SER A 247     -36.533  14.451 -12.931  1.00 62.93           H  
ATOM    888  HA  SER A 247     -34.057  13.679 -12.666  1.00 57.99           H  
ATOM    889  HB2 SER A 247     -33.485  15.882 -13.340  1.00 62.46           H  
ATOM    890  HB3 SER A 247     -34.590  15.308 -14.279  1.00 62.46           H  
ATOM    891  HG  SER A 247     -35.131  17.312 -13.571  1.00 64.32           H  
ATOM    892  N   SER A 248     -35.172  15.028 -10.089  1.00 65.07           N  
ATOM    893  CA  SER A 248     -34.818  15.188  -8.681  1.00 69.67           C  
ATOM    894  C   SER A 248     -34.051  13.974  -8.171  1.00 65.99           C  
ATOM    895  O   SER A 248     -33.269  14.084  -7.216  1.00 58.08           O  
ATOM    896  CB  SER A 248     -36.077  15.413  -7.840  1.00 72.80           C  
ATOM    897  H   SER A 248     -36.014  15.058 -10.260  1.00 65.07           H  
ATOM    898  HA  SER A 248     -34.242  15.964  -8.600  1.00 69.67           H  
ATOM    899  N   LYS A 249     -34.253  12.816  -8.798  1.00 63.39           N  
ATOM    900  CA  LYS A 249     -33.627  11.570  -8.388  1.00 59.38           C  
ATOM    901  C   LYS A 249     -32.342  11.267  -9.149  1.00 58.84           C  
ATOM    902  O   LYS A 249     -31.771  10.189  -8.953  1.00 54.26           O  
ATOM    903  CB  LYS A 249     -34.611  10.407  -8.551  1.00 64.19           C  
ATOM    904  H   LYS A 249     -34.766  12.736  -9.484  1.00 63.39           H  
ATOM    905  HA  LYS A 249     -33.386  11.676  -7.455  1.00 59.38           H  
ATOM    906  N   ASP A 250     -31.877  12.180 -10.011  1.00 52.06           N  
ATOM    907  CA  ASP A 250     -30.602  11.974 -10.688  1.00 48.26           C  
ATOM    908  C   ASP A 250     -29.497  11.713  -9.675  1.00 46.63           C  
ATOM    909  O   ASP A 250     -29.425  12.360  -8.629  1.00 47.74           O  
ATOM    910  CB  ASP A 250     -30.212  13.194 -11.529  1.00 45.98           C  
ATOM    911  CG  ASP A 250     -31.105  13.389 -12.725  1.00 55.45           C  
ATOM    912  OD1 ASP A 250     -32.015  12.567 -12.907  1.00 56.02           O  
ATOM    913  OD2 ASP A 250     -30.898  14.364 -13.477  1.00 47.71           O1-
ATOM    914  H   ASP A 250     -32.281  12.911 -10.212  1.00 52.06           H  
ATOM    915  HA  ASP A 250     -30.708  11.207 -11.271  1.00 48.26           H  
ATOM    916  HB2 ASP A 250     -30.245  13.989 -10.973  1.00 45.97           H  
ATOM    917  HB3 ASP A 250     -29.295  13.095 -11.828  1.00 45.97           H  
ATOM    918  N   ILE A 251     -28.611  10.781 -10.006  1.00 44.16           N  
ATOM    919  CA  ILE A 251     -27.405  10.528  -9.229  1.00 44.93           C  
ATOM    920  C   ILE A 251     -26.215  11.003 -10.049  1.00 37.97           C  
ATOM    921  O   ILE A 251     -26.083  10.638 -11.224  1.00 41.05           O  
ATOM    922  CB  ILE A 251     -27.260   9.039  -8.868  1.00 42.95           C  
ATOM    923  CG1 ILE A 251     -28.504   8.540  -8.123  1.00 57.06           C  
ATOM    924  CG2 ILE A 251     -25.986   8.816  -8.061  1.00 40.90           C  
ATOM    925  CD1 ILE A 251     -28.659   9.108  -6.729  1.00 55.94           C  
ATOM    926  H   ILE A 251     -28.694  10.272 -10.695  1.00 44.16           H  
ATOM    927  HA  ILE A 251     -27.452  11.011  -8.389  1.00 44.93           H  
ATOM    928  HB  ILE A 251     -27.189   8.520  -9.684  1.00 42.95           H  
ATOM    929 HG12 ILE A 251     -29.292   8.764  -8.643  1.00 57.06           H  
ATOM    930 HG13 ILE A 251     -28.468   7.573  -8.064  1.00 57.06           H  
ATOM    931 HG21 ILE A 251     -25.903   7.875  -7.839  1.00 40.91           H  
ATOM    932 HG22 ILE A 251     -25.218   9.092  -8.586  1.00 40.91           H  
ATOM    933 HG23 ILE A 251     -26.024   9.339  -7.245  1.00 40.91           H  
ATOM    934 HD11 ILE A 251     -29.463   8.750  -6.321  1.00 55.93           H  
ATOM    935 HD12 ILE A 251     -27.889   8.865  -6.192  1.00 55.93           H  
ATOM    936 HD13 ILE A 251     -28.725  10.074  -6.779  1.00 55.93           H  
ATOM    937  N   ARG A 252     -25.359  11.828  -9.447  1.00 35.56           N  
ATOM    938  CA  ARG A 252     -24.139  12.264 -10.114  1.00 32.43           C  
ATOM    939  C   ARG A 252     -22.910  11.801  -9.340  1.00 30.55           C  
ATOM    940  O   ARG A 252     -22.953  11.628  -8.117  1.00 33.45           O  
ATOM    941  CB  ARG A 252     -24.121  13.795 -10.320  1.00 31.45           C  
ATOM    942  CG  ARG A 252     -25.202  14.232 -11.320  1.00 33.22           C  
ATOM    943  CD  ARG A 252     -25.233  15.724 -11.620  1.00 32.65           C  
ATOM    944  NE  ARG A 252     -26.228  16.037 -12.649  1.00 34.53           N  
ATOM    945  CZ  ARG A 252     -25.984  16.042 -13.962  1.00 35.20           C  
ATOM    946  NH1 ARG A 252     -24.768  15.755 -14.421  1.00 31.69           N1+
ATOM    947  NH2 ARG A 252     -26.955  16.347 -14.823  1.00 36.10           N  
ATOM    948  H   ARG A 252     -25.468  12.144  -8.655  1.00 35.56           H  
ATOM    949  HA  ARG A 252     -24.119  11.855 -10.993  1.00 32.43           H  
ATOM    950  HB2 ARG A 252     -24.264  14.241  -9.471  1.00 31.45           H  
ATOM    951  HB3 ARG A 252     -23.249  14.071 -10.643  1.00 31.45           H  
ATOM    952  HG2 ARG A 252     -25.069  13.751 -12.152  1.00 33.22           H  
ATOM    953  HG3 ARG A 252     -26.070  13.967 -10.975  1.00 33.22           H  
ATOM    954  HD2 ARG A 252     -25.437  16.215 -10.808  1.00 32.65           H  
ATOM    955  HD3 ARG A 252     -24.355  16.015 -11.915  1.00 32.65           H  
ATOM    956  HE  ARG A 252     -27.025  16.230 -12.390  1.00 34.53           H  
ATOM    957 HH11 ARG A 252     -24.135  15.564 -13.871  1.00 31.69           H  
ATOM    958 HH12 ARG A 252     -24.616  15.759 -15.267  1.00 31.69           H  
ATOM    959 HH21 ARG A 252     -27.741  16.540 -14.534  1.00 36.10           H  
ATOM    960 HH22 ARG A 252     -26.796  16.349 -15.669  1.00 36.10           H  
ATOM    961  N   GLY A 253     -21.819  11.577 -10.070  1.00 28.46           N  
ATOM    962  CA  GLY A 253     -20.604  11.036  -9.485  1.00 26.90           C  
ATOM    963  C   GLY A 253     -19.428  11.994  -9.545  1.00 24.43           C  
ATOM    964  O   GLY A 253     -19.534  13.140  -9.096  1.00 24.28           O  
ATOM    965  H   GLY A 253     -21.767  11.734 -10.915  1.00 28.46           H  
ATOM    966  HA2 GLY A 253     -20.775  10.801  -8.559  1.00 26.90           H  
ATOM    967  HA3 GLY A 253     -20.368  10.216  -9.946  1.00 26.90           H  
ATOM    968  N   ASP A 254     -18.311  11.537 -10.112  1.00 22.98           N  
ATOM    969  CA  ASP A 254     -17.086  12.333 -10.154  1.00 24.57           C  
ATOM    970  C   ASP A 254     -17.323  13.697 -10.793  1.00 23.96           C  
ATOM    971  O   ASP A 254     -17.928  13.804 -11.864  1.00 25.19           O  
ATOM    972  CB  ASP A 254     -15.993  11.562 -10.912  1.00 20.26           C  
ATOM    973  CG  ASP A 254     -16.285  11.431 -12.392  1.00 22.71           C  
ATOM    974  OD1 ASP A 254     -15.603  12.112 -13.196  1.00 26.42           O  
ATOM    975  OD2 ASP A 254     -17.210  10.643 -12.753  1.00 27.77           O1-
ATOM    976  H   ASP A 254     -18.242  10.762 -10.480  1.00 22.98           H  
ATOM    977  HA  ASP A 254     -16.795  12.488  -9.242  1.00 24.57           H  
ATOM    978  HB2 ASP A 254     -15.143  12.016 -10.794  1.00 20.26           H  
ATOM    979  HB3 ASP A 254     -15.898  10.678 -10.526  1.00 20.26           H  
ATOM    980  N   LYS A 255     -16.845  14.747 -10.112  1.00 20.00           N  
ATOM    981  CA  LYS A 255     -16.858  16.123 -10.588  1.00 19.83           C  
ATOM    982  C   LYS A 255     -15.450  16.510 -11.007  1.00 18.47           C  
ATOM    983  O   LYS A 255     -14.472  16.031 -10.425  1.00 19.27           O  
ATOM    984  CB  LYS A 255     -17.313  17.100  -9.491  1.00 24.72           C  
ATOM    985  CG  LYS A 255     -18.358  16.578  -8.526  1.00 36.66           C  
ATOM    986  CD  LYS A 255     -18.773  17.667  -7.522  1.00 46.81           C  
ATOM    987  CE  LYS A 255     -17.626  18.111  -6.625  1.00 37.10           C  
ATOM    988  NZ  LYS A 255     -17.390  17.179  -5.476  1.00 39.35           N1+
ATOM    989  H   LYS A 255     -16.492  14.665  -9.332  1.00 20.00           H  
ATOM    990  HA  LYS A 255     -17.479  16.177 -11.331  1.00 19.82           H  
ATOM    991  HB2 LYS A 255     -16.534  17.370  -8.981  1.00 24.72           H  
ATOM    992  HB3 LYS A 255     -17.664  17.897  -9.919  1.00 24.72           H  
ATOM    993  HG2 LYS A 255     -19.135  16.275  -9.020  1.00 36.66           H  
ATOM    994  HG3 LYS A 255     -18.007  15.811  -8.049  1.00 36.66           H  
ATOM    995  HD2 LYS A 255     -19.115  18.434  -8.007  1.00 46.81           H  
ATOM    996  HD3 LYS A 255     -19.498  17.333  -6.972  1.00 46.81           H  
ATOM    997  HE2 LYS A 255     -16.815  18.177  -7.154  1.00 37.10           H  
ATOM    998  HE3 LYS A 255     -17.814  18.998  -6.283  1.00 37.10           H  
ATOM    999  HZ1 LYS A 255     -17.755  16.388  -5.656  1.00  0.00           H  
ATOM   1000  HZ2 LYS A 255     -16.516  17.080  -5.349  1.00  0.00           H  
ATOM   1001  HZ3 LYS A 255     -17.760  17.515  -4.740  1.00  0.00           H  
ATOM   1002  N   ILE A 256     -15.339  17.384 -12.016  1.00 18.60           N  
ATOM   1003  CA  ILE A 256     -14.026  17.707 -12.566  1.00 17.66           C  
ATOM   1004  C   ILE A 256     -13.853  19.203 -12.773  1.00 20.19           C  
ATOM   1005  O   ILE A 256     -14.814  19.966 -12.903  1.00 20.80           O  
ATOM   1006  CB  ILE A 256     -13.726  16.972 -13.900  1.00 19.55           C  
ATOM   1007  CG1 ILE A 256     -14.686  17.405 -15.003  1.00 22.85           C  
ATOM   1008  CG2 ILE A 256     -13.723  15.434 -13.702  1.00 19.92           C  
ATOM   1009  CD1 ILE A 256     -14.354  16.736 -16.376  1.00 26.50           C  
ATOM   1010  H   ILE A 256     -16.000  17.791 -12.387  1.00 18.61           H  
ATOM   1011  HA  ILE A 256     -13.391  17.397 -11.901  1.00 17.66           H  
ATOM   1012  HB  ILE A 256     -12.834  17.227 -14.186  1.00 19.55           H  
ATOM   1013 HG12 ILE A 256     -15.593  17.178 -14.746  1.00 22.85           H  
ATOM   1014 HG13 ILE A 256     -14.651  18.369 -15.099  1.00 22.85           H  
ATOM   1015 HG21 ILE A 256     -13.534  14.999 -14.548  1.00 19.92           H  
ATOM   1016 HG22 ILE A 256     -13.042  15.192 -13.055  1.00 19.92           H  
ATOM   1017 HG23 ILE A 256     -14.592  15.147 -13.379  1.00 19.92           H  
ATOM   1018 HD11 ILE A 256     -14.988  17.039 -17.045  1.00 26.50           H  
ATOM   1019 HD12 ILE A 256     -13.456  16.982 -16.647  1.00 26.50           H  
ATOM   1020 HD13 ILE A 256     -14.413  15.772 -16.289  1.00 26.50           H  
ATOM   1021  N   THR A 257     -12.586  19.606 -12.822  1.00 19.13           N  
ATOM   1022  CA  THR A 257     -12.215  20.928 -13.311  1.00 22.33           C  
ATOM   1023  C   THR A 257     -10.844  20.812 -13.971  1.00 24.48           C  
ATOM   1024  O   THR A 257     -10.002  20.018 -13.538  1.00 22.15           O  
ATOM   1025  CB  THR A 257     -12.244  21.992 -12.190  1.00 27.86           C  
ATOM   1026  CG2 THR A 257     -11.215  21.719 -11.101  1.00 26.05           C  
ATOM   1027  OG1 THR A 257     -11.993  23.278 -12.758  1.00 30.42           O  
ATOM   1028  H   THR A 257     -11.921  19.122 -12.573  1.00 19.13           H  
ATOM   1029  HA  THR A 257     -12.864  21.234 -13.964  1.00 22.33           H  
ATOM   1030  HB  THR A 257     -13.121  21.958 -11.778  1.00 27.86           H  
ATOM   1031  HG1 THR A 257     -11.721  23.187 -13.547  1.00  0.00           H  
ATOM   1032 HG21 THR A 257     -11.271  22.410 -10.422  1.00 26.05           H  
ATOM   1033 HG22 THR A 257     -11.392  20.855 -10.698  1.00 26.05           H  
ATOM   1034 HG23 THR A 257     -10.325  21.718 -11.488  1.00 26.05           H  
ATOM   1035  N   TRP A 258     -10.653  21.557 -15.066  1.00 22.77           N  
ATOM   1036  CA  TRP A 258      -9.397  21.539 -15.811  1.00 25.15           C  
ATOM   1037  C   TRP A 258      -8.522  22.695 -15.335  1.00 28.38           C  
ATOM   1038  O   TRP A 258      -8.990  23.835 -15.250  1.00 27.74           O  
ATOM   1039  CB  TRP A 258      -9.648  21.658 -17.314  1.00 26.81           C  
ATOM   1040  CG  TRP A 258     -10.296  20.447 -17.916  1.00 26.79           C  
ATOM   1041  CD1 TRP A 258     -11.626  20.273 -18.200  1.00 34.04           C  
ATOM   1042  CD2 TRP A 258      -9.639  19.236 -18.306  1.00 27.41           C  
ATOM   1043  CE2 TRP A 258     -10.628  18.374 -18.834  1.00 29.63           C  
ATOM   1044  CE3 TRP A 258      -8.309  18.797 -18.266  1.00 23.86           C  
ATOM   1045  NE1 TRP A 258     -11.831  19.026 -18.753  1.00 30.72           N  
ATOM   1046  CZ2 TRP A 258     -10.329  17.103 -19.310  1.00 28.15           C  
ATOM   1047  CZ3 TRP A 258      -8.011  17.536 -18.747  1.00 24.79           C  
ATOM   1048  CH2 TRP A 258      -9.016  16.698 -19.252  1.00 29.61           C  
ATOM   1049  H   TRP A 258     -11.249  22.083 -15.394  1.00 22.77           H  
ATOM   1050  HA  TRP A 258      -8.947  20.695 -15.651  1.00 25.15           H  
ATOM   1051  HB2 TRP A 258     -10.210  22.432 -17.480  1.00 26.81           H  
ATOM   1052  HB3 TRP A 258      -8.804  21.821 -17.764  1.00 26.81           H  
ATOM   1053  HD1 TRP A 258     -12.292  20.903 -18.044  1.00 34.04           H  
ATOM   1054  HE1 TRP A 258     -12.589  18.709 -19.006  1.00 30.72           H  
ATOM   1055  HE3 TRP A 258      -7.640  19.344 -17.922  1.00 23.86           H  
ATOM   1056  HZ2 TRP A 258     -10.991  16.548 -19.654  1.00 28.15           H  
ATOM   1057  HZ3 TRP A 258      -7.130  17.239 -18.736  1.00 24.79           H  
ATOM   1058  HH2 TRP A 258      -8.789  15.849 -19.554  1.00 29.61           H  
ATOM   1059  N   ILE A 259      -7.259  22.405 -15.038  1.00 26.33           N  
ATOM   1060  CA  ILE A 259      -6.360  23.366 -14.399  1.00 25.90           C  
ATOM   1061  C   ILE A 259      -5.073  23.469 -15.203  1.00 26.46           C  
ATOM   1062  O   ILE A 259      -4.412  22.457 -15.458  1.00 25.31           O  
ATOM   1063  CB  ILE A 259      -6.043  22.956 -12.948  1.00 28.52           C  
ATOM   1064  CG1 ILE A 259      -7.303  23.038 -12.075  1.00 25.42           C  
ATOM   1065  CG2 ILE A 259      -4.883  23.803 -12.387  1.00 31.56           C  
ATOM   1066  CD1 ILE A 259      -7.807  24.436 -11.862  1.00 26.58           C  
ATOM   1067  H   ILE A 259      -6.896  21.643 -15.202  1.00 26.33           H  
ATOM   1068  HA  ILE A 259      -6.801  24.229 -14.375  1.00 25.90           H  
ATOM   1069  HB  ILE A 259      -5.752  22.031 -12.938  1.00 28.52           H  
ATOM   1070 HG12 ILE A 259      -8.004  22.510 -12.485  1.00 25.42           H  
ATOM   1071 HG13 ILE A 259      -7.114  22.638 -11.212  1.00 25.42           H  
ATOM   1072 HG21 ILE A 259      -4.696  23.533 -11.475  1.00 31.56           H  
ATOM   1073 HG22 ILE A 259      -4.092  23.669 -12.932  1.00 31.56           H  
ATOM   1074 HG23 ILE A 259      -5.130  24.740 -12.402  1.00 31.56           H  
ATOM   1075 HD11 ILE A 259      -8.600  24.412 -11.305  1.00 26.58           H  
ATOM   1076 HD12 ILE A 259      -7.121  24.965 -11.425  1.00 26.58           H  
ATOM   1077 HD13 ILE A 259      -8.026  24.835 -12.718  1.00 26.58           H  
ATOM   1078  N   GLU A 260      -4.694  24.698 -15.575  1.00 25.02           N  
ATOM   1079  CA  GLU A 260      -3.486  24.888 -16.360  1.00 30.78           C  
ATOM   1080  C   GLU A 260      -2.234  24.954 -15.488  1.00 27.65           C  
ATOM   1081  O   GLU A 260      -1.142  24.619 -15.958  1.00 31.23           O  
ATOM   1082  CB  GLU A 260      -3.624  26.152 -17.217  1.00 34.20           C  
ATOM   1083  CG  GLU A 260      -2.648  26.221 -18.371  1.00 52.15           C  
ATOM   1084  CD  GLU A 260      -1.446  27.084 -18.057  1.00 69.08           C  
ATOM   1085  OE1 GLU A 260      -1.562  27.944 -17.156  1.00 74.24           O  
ATOM   1086  OE2 GLU A 260      -0.388  26.902 -18.702  1.00 74.17           O1-
ATOM   1087  H   GLU A 260      -5.120  25.420 -15.382  1.00 25.02           H  
ATOM   1088  HA  GLU A 260      -3.379  24.117 -16.939  1.00 30.78           H  
ATOM   1089  HB2 GLU A 260      -4.528  26.197 -17.567  1.00 34.20           H  
ATOM   1090  HB3 GLU A 260      -3.499  26.930 -16.652  1.00 34.20           H  
ATOM   1091  HG2 GLU A 260      -2.351  25.326 -18.594  1.00 52.15           H  
ATOM   1092  HG3 GLU A 260      -3.100  26.574 -19.153  1.00 52.15           H  
ATOM   1093  N   GLY A 261      -2.361  25.358 -14.219  1.00 32.57           N  
ATOM   1094  CA  GLY A 261      -1.227  25.401 -13.314  1.00 35.21           C  
ATOM   1095  C   GLY A 261      -0.679  26.783 -13.024  1.00 33.29           C  
ATOM   1096  O   GLY A 261       0.183  26.918 -12.145  1.00 34.63           O  
ATOM   1097  H   GLY A 261      -3.104  25.612 -13.869  1.00 32.57           H  
ATOM   1098  HA2 GLY A 261      -1.488  24.991 -12.474  1.00 35.21           H  
ATOM   1099  HA3 GLY A 261      -0.516  24.858 -13.686  1.00 35.21           H  
ATOM   1100  N   LYS A 262      -1.151  27.805 -13.727  1.00 32.74           N  
ATOM   1101  CA  LYS A 262      -0.699  29.176 -13.532  1.00 35.94           C  
ATOM   1102  C   LYS A 262      -1.776  30.070 -12.928  1.00 36.09           C  
ATOM   1103  O   LYS A 262      -1.527  31.259 -12.712  1.00 38.90           O  
ATOM   1104  CB  LYS A 262      -0.221  29.761 -14.865  1.00 38.30           C  
ATOM   1105  CG  LYS A 262       0.974  29.011 -15.478  1.00 38.95           C  
ATOM   1106  CD  LYS A 262       1.319  29.564 -16.849  1.00 41.56           C  
ATOM   1107  CE  LYS A 262       2.599  28.936 -17.417  1.00 55.30           C  
ATOM   1108  NZ  LYS A 262       2.510  27.445 -17.497  1.00 48.63           N1+
ATOM   1109  H   LYS A 262      -1.750  27.720 -14.338  1.00 32.74           H  
ATOM   1110  HA  LYS A 262       0.036  29.147 -12.899  1.00 35.94           H  
ATOM   1111  HB2 LYS A 262      -0.958  29.750 -15.496  1.00 38.30           H  
ATOM   1112  HB3 LYS A 262       0.025  30.690 -14.731  1.00 38.30           H  
ATOM   1113  HG2 LYS A 262       1.743  29.087 -14.891  1.00 38.95           H  
ATOM   1114  HG3 LYS A 262       0.765  28.066 -15.550  1.00 38.95           H  
ATOM   1115  HD2 LYS A 262       0.582  29.401 -17.457  1.00 41.56           H  
ATOM   1116  HD3 LYS A 262       1.431  30.526 -16.789  1.00 41.56           H  
ATOM   1117  HE2 LYS A 262       2.769  29.295 -18.302  1.00 55.30           H  
ATOM   1118  HE3 LYS A 262       3.354  29.184 -16.861  1.00 55.30           H  
ATOM   1119  HZ1 LYS A 262       3.178  27.134 -17.996  1.00 48.63           H  
ATOM   1120  HZ2 LYS A 262       2.567  27.099 -16.679  1.00 48.63           H  
ATOM   1121  HZ3 LYS A 262       1.733  27.213 -17.863  1.00 48.63           H  
ATOM   1122  N   GLU A 263      -2.961  29.529 -12.662  1.00 35.76           N  
ATOM   1123  CA  GLU A 263      -4.041  30.333 -12.110  1.00 38.07           C  
ATOM   1124  C   GLU A 263      -3.714  30.712 -10.667  1.00 34.97           C  
ATOM   1125  O   GLU A 263      -3.071  29.936  -9.951  1.00 36.07           O  
ATOM   1126  CB  GLU A 263      -5.371  29.565 -12.159  1.00 35.20           C  
ATOM   1127  CG  GLU A 263      -5.806  29.069 -13.538  1.00 38.51           C  
ATOM   1128  CD  GLU A 263      -5.277  27.680 -13.869  1.00 39.27           C  
ATOM   1129  OE1 GLU A 263      -5.854  27.010 -14.758  1.00 36.22           O  
ATOM   1130  OE2 GLU A 263      -4.275  27.267 -13.249  1.00 32.49           O1-
ATOM   1131  H   GLU A 263      -3.158  28.702 -12.794  1.00 35.76           H  
ATOM   1132  HA  GLU A 263      -4.132  31.138 -12.643  1.00 38.07           H  
ATOM   1133  HB2 GLU A 263      -5.304  28.800 -11.566  1.00 35.20           H  
ATOM   1134  HB3 GLU A 263      -6.068  30.138 -11.806  1.00 35.20           H  
ATOM   1135  HG2 GLU A 263      -6.775  29.058 -13.582  1.00 38.51           H  
ATOM   1136  HG3 GLU A 263      -5.498  29.695 -14.213  1.00 38.51           H  
ATOM   1137  N   PRO A 264      -4.109  31.900 -10.218  1.00 37.60           N  
ATOM   1138  CA  PRO A 264      -3.908  32.230  -8.802  1.00 40.46           C  
ATOM   1139  C   PRO A 264      -4.639  31.214  -7.933  1.00 37.36           C  
ATOM   1140  O   PRO A 264      -5.739  30.762  -8.262  1.00 38.22           O  
ATOM   1141  CB  PRO A 264      -4.480  33.647  -8.668  1.00 47.46           C  
ATOM   1142  CG  PRO A 264      -5.291  33.886  -9.904  1.00 51.14           C  
ATOM   1143  CD  PRO A 264      -4.739  32.991 -10.976  1.00 43.20           C  
ATOM   1144  HA  PRO A 264      -2.982  32.200  -8.515  1.00 40.46           H  
ATOM   1145  HB2 PRO A 264      -5.030  33.725  -7.872  1.00 47.46           H  
ATOM   1146  HB3 PRO A 264      -3.770  34.303  -8.587  1.00 47.46           H  
ATOM   1147  HG2 PRO A 264      -6.227  33.691  -9.742  1.00 51.14           H  
ATOM   1148  HG3 PRO A 264      -5.238  34.817 -10.173  1.00 51.14           H  
ATOM   1149  HD2 PRO A 264      -5.439  32.662 -11.562  1.00 43.20           H  
ATOM   1150  HD3 PRO A 264      -4.096  33.456 -11.535  1.00 43.20           H  
ATOM   1151  N   GLY A 265      -3.978  30.794  -6.862  1.00 41.68           N  
ATOM   1152  CA  GLY A 265      -4.497  29.729  -6.035  1.00 42.24           C  
ATOM   1153  C   GLY A 265      -4.269  28.326  -6.562  1.00 38.96           C  
ATOM   1154  O   GLY A 265      -4.710  27.368  -5.916  1.00 39.63           O  
ATOM   1155  H   GLY A 265      -3.226  31.117  -6.601  1.00 41.68           H  
ATOM   1156  HA2 GLY A 265      -4.094  29.798  -5.156  1.00 42.24           H  
ATOM   1157  HA3 GLY A 265      -5.451  29.863  -5.922  1.00 42.24           H  
ATOM   1158  N   CYS A 266      -3.596  28.166  -7.715  1.00 32.32           N  
ATOM   1159  CA  CYS A 266      -3.335  26.848  -8.286  1.00 28.39           C  
ATOM   1160  C   CYS A 266      -1.853  26.630  -8.569  1.00 30.39           C  
ATOM   1161  O   CYS A 266      -1.496  25.691  -9.285  1.00 29.42           O  
ATOM   1162  CB  CYS A 266      -4.131  26.634  -9.580  1.00 34.46           C  
ATOM   1163  SG  CYS A 266      -5.924  26.733  -9.373  1.00 39.74           S  
ATOM   1164  H   CYS A 266      -3.282  28.819  -8.180  1.00 32.32           H  
ATOM   1165  HA  CYS A 266      -3.622  26.202  -7.621  1.00 28.38           H  
ATOM   1166  HB2 CYS A 266      -3.853  27.296 -10.232  1.00 34.46           H  
ATOM   1167  HB3 CYS A 266      -3.906  25.764  -9.945  1.00 34.46           H  
ATOM   1168  HG  CYS A 266      -6.438  26.948 -10.435  1.00 39.74           H  
ATOM   1169  N   GLU A 267      -0.979  27.471  -8.023  1.00 30.53           N  
ATOM   1170  CA  GLU A 267       0.424  27.403  -8.408  1.00 36.32           C  
ATOM   1171  C   GLU A 267       1.152  26.202  -7.816  1.00 33.46           C  
ATOM   1172  O   GLU A 267       2.168  25.777  -8.376  1.00 32.95           O  
ATOM   1173  CB  GLU A 267       1.115  28.711  -8.033  1.00 39.14           C  
ATOM   1174  CG  GLU A 267       0.613  29.845  -8.902  1.00 36.76           C  
ATOM   1175  CD  GLU A 267       1.100  31.195  -8.462  1.00 37.69           C  
ATOM   1176  OE1 GLU A 267       1.512  31.339  -7.296  1.00 42.26           O  
ATOM   1177  OE2 GLU A 267       1.059  32.110  -9.300  1.00 42.51           O1-
ATOM   1178  H   GLU A 267      -1.172  28.074  -7.441  1.00 30.53           H  
ATOM   1179  HA  GLU A 267       0.459  27.280  -9.370  1.00 36.32           H  
ATOM   1180  HB2 GLU A 267       0.949  28.915  -7.099  1.00 39.13           H  
ATOM   1181  HB3 GLU A 267       2.075  28.618  -8.137  1.00 39.13           H  
ATOM   1182  HG2 GLU A 267       0.894  29.691  -9.818  1.00 36.76           H  
ATOM   1183  HG3 GLU A 267      -0.357  29.842  -8.899  1.00 36.76           H  
ATOM   1184  N   THR A 268       0.663  25.638  -6.717  1.00 29.85           N  
ATOM   1185  CA  THR A 268       1.269  24.403  -6.241  1.00 31.48           C  
ATOM   1186  C   THR A 268       0.804  23.209  -7.073  1.00 30.50           C  
ATOM   1187  O   THR A 268       1.581  22.273  -7.295  1.00 29.37           O  
ATOM   1188  CB  THR A 268       0.971  24.208  -4.756  1.00 30.98           C  
ATOM   1189  CG2 THR A 268       1.955  23.207  -4.144  1.00 34.68           C  
ATOM   1190  OG1 THR A 268       1.129  25.472  -4.084  1.00 33.58           O  
ATOM   1191  H   THR A 268       0.007  25.939  -6.249  1.00 29.85           H  
ATOM   1192  HA  THR A 268       2.231  24.466  -6.346  1.00 31.48           H  
ATOM   1193  HB  THR A 268       0.067  23.873  -4.654  1.00 30.98           H  
ATOM   1194  HG1 THR A 268       0.378  25.838  -3.995  1.00 33.59           H  
ATOM   1195 HG21 THR A 268       1.756  23.091  -3.202  1.00 34.68           H  
ATOM   1196 HG22 THR A 268       1.872  22.353  -4.598  1.00 34.68           H  
ATOM   1197 HG23 THR A 268       2.861  23.540  -4.244  1.00 34.68           H  
ATOM   1198  N   ILE A 269      -0.434  23.239  -7.578  1.00 26.71           N  
ATOM   1199  CA  ILE A 269      -0.822  22.272  -8.610  1.00 29.75           C  
ATOM   1200  C   ILE A 269       0.086  22.416  -9.827  1.00 30.05           C  
ATOM   1201  O   ILE A 269       0.499  21.421 -10.435  1.00 26.49           O  
ATOM   1202  CB  ILE A 269      -2.312  22.437  -8.974  1.00 30.05           C  
ATOM   1203  CG1 ILE A 269      -3.191  22.182  -7.740  1.00 27.76           C  
ATOM   1204  CG2 ILE A 269      -2.716  21.488 -10.138  1.00 24.12           C  
ATOM   1205  CD1 ILE A 269      -4.623  22.669  -7.887  1.00 29.64           C  
ATOM   1206  H   ILE A 269      -1.048  23.795  -7.345  1.00 26.71           H  
ATOM   1207  HA  ILE A 269      -0.712  21.373  -8.264  1.00 29.75           H  
ATOM   1208  HB  ILE A 269      -2.451  23.349  -9.275  1.00 30.05           H  
ATOM   1209 HG12 ILE A 269      -3.201  21.229  -7.553  1.00 27.76           H  
ATOM   1210 HG13 ILE A 269      -2.789  22.617  -6.973  1.00 27.76           H  
ATOM   1211 HG21 ILE A 269      -3.655  21.613 -10.346  1.00 24.12           H  
ATOM   1212 HG22 ILE A 269      -2.182  21.692 -10.921  1.00 24.12           H  
ATOM   1213 HG23 ILE A 269      -2.563  20.568  -9.872  1.00 24.12           H  
ATOM   1214 HD11 ILE A 269      -5.116  22.475  -7.074  1.00 29.64           H  
ATOM   1215 HD12 ILE A 269      -4.626  23.626  -8.046  1.00 29.64           H  
ATOM   1216 HD13 ILE A 269      -5.044  22.217  -8.636  1.00 29.64           H  
ATOM   1217  N   GLY A 270       0.419  23.655 -10.197  1.00 31.47           N  
ATOM   1218  CA  GLY A 270       1.396  23.872 -11.256  1.00 31.91           C  
ATOM   1219  C   GLY A 270       2.762  23.280 -10.941  1.00 31.22           C  
ATOM   1220  O   GLY A 270       3.417  22.713 -11.821  1.00 33.17           O  
ATOM   1221  H   GLY A 270       0.094  24.372  -9.850  1.00 31.47           H  
ATOM   1222  HA2 GLY A 270       1.064  23.482 -12.080  1.00 31.91           H  
ATOM   1223  HA3 GLY A 270       1.491  24.825 -11.411  1.00 31.91           H  
ATOM   1224  N   LEU A 271       3.214  23.418  -9.688  1.00 31.03           N  
ATOM   1225  CA  LEU A 271       4.455  22.781  -9.247  1.00 32.17           C  
ATOM   1226  C   LEU A 271       4.393  21.263  -9.390  1.00 31.93           C  
ATOM   1227  O   LEU A 271       5.363  20.627  -9.825  1.00 31.60           O  
ATOM   1228  CB  LEU A 271       4.741  23.135  -7.788  1.00 42.24           C  
ATOM   1229  CG  LEU A 271       5.778  24.179  -7.399  1.00 53.10           C  
ATOM   1230  CD1 LEU A 271       6.103  24.022  -5.918  1.00 51.63           C  
ATOM   1231  CD2 LEU A 271       7.029  24.056  -8.256  1.00 53.51           C  
ATOM   1232  H   LEU A 271       2.814  23.878  -9.080  1.00 31.03           H  
ATOM   1233  HA  LEU A 271       5.168  23.113  -9.815  1.00 32.17           H  
ATOM   1234  HB2 LEU A 271       3.898  23.418  -7.399  1.00 42.24           H  
ATOM   1235  HB3 LEU A 271       4.994  22.310  -7.344  1.00 42.24           H  
ATOM   1236  HG  LEU A 271       5.417  25.065  -7.555  1.00 53.10           H  
ATOM   1237 HD11 LEU A 271       6.763  24.683  -5.660  1.00 51.63           H  
ATOM   1238 HD12 LEU A 271       5.297  24.149  -5.394  1.00 51.63           H  
ATOM   1239 HD13 LEU A 271       6.455  23.133  -5.756  1.00 51.63           H  
ATOM   1240 HD21 LEU A 271       7.672  24.731  -7.989  1.00 53.51           H  
ATOM   1241 HD22 LEU A 271       7.418  23.175  -8.138  1.00 53.51           H  
ATOM   1242 HD23 LEU A 271       6.796  24.183  -9.189  1.00 53.51           H  
ATOM   1243  N   LEU A 272       3.279  20.661  -8.976  1.00 26.91           N  
ATOM   1244  CA  LEU A 272       3.082  19.229  -9.188  1.00 25.15           C  
ATOM   1245  C   LEU A 272       3.196  18.877 -10.671  1.00 28.64           C  
ATOM   1246  O   LEU A 272       3.879  17.914 -11.047  1.00 24.41           O  
ATOM   1247  CB  LEU A 272       1.717  18.808  -8.638  1.00 22.72           C  
ATOM   1248  CG  LEU A 272       1.188  17.438  -9.081  1.00 20.35           C  
ATOM   1249  CD1 LEU A 272       2.033  16.312  -8.481  1.00 24.45           C  
ATOM   1250  CD2 LEU A 272      -0.282  17.273  -8.693  1.00 22.70           C  
ATOM   1251  H   LEU A 272       2.632  21.059  -8.575  1.00 26.90           H  
ATOM   1252  HA  LEU A 272       3.776  18.746  -8.713  1.00 25.15           H  
ATOM   1253  HB2 LEU A 272       1.766  18.814  -7.669  1.00 22.72           H  
ATOM   1254  HB3 LEU A 272       1.067  19.480  -8.894  1.00 22.72           H  
ATOM   1255  HG  LEU A 272       1.255  17.387 -10.047  1.00 20.35           H  
ATOM   1256 HD11 LEU A 272       1.684  15.455  -8.772  1.00 24.45           H  
ATOM   1257 HD12 LEU A 272       2.952  16.403  -8.777  1.00 24.45           H  
ATOM   1258 HD13 LEU A 272       2.000  16.363  -7.513  1.00 24.45           H  
ATOM   1259 HD21 LEU A 272      -0.596  16.402  -8.982  1.00 22.70           H  
ATOM   1260 HD22 LEU A 272      -0.373  17.347  -7.730  1.00 22.70           H  
ATOM   1261 HD23 LEU A 272      -0.809  17.964  -9.122  1.00 22.70           H  
ATOM   1262  N   MET A 273       2.535  19.655 -11.528  1.00 24.11           N  
ATOM   1263  CA  MET A 273       2.524  19.341 -12.952  1.00 27.63           C  
ATOM   1264  C   MET A 273       3.923  19.439 -13.539  1.00 26.68           C  
ATOM   1265  O   MET A 273       4.322  18.606 -14.361  1.00 26.53           O  
ATOM   1266  CB  MET A 273       1.559  20.272 -13.686  1.00 23.86           C  
ATOM   1267  CG  MET A 273       0.095  20.066 -13.278  1.00 24.64           C  
ATOM   1268  SD  MET A 273      -0.975  21.439 -13.738  1.00 25.64           S  
ATOM   1269  CE  MET A 273      -1.101  21.242 -15.519  1.00 21.78           C  
ATOM   1270  H   MET A 273       2.093  20.359 -11.308  1.00 24.11           H  
ATOM   1271  HA  MET A 273       2.220  18.427 -13.064  1.00 27.64           H  
ATOM   1272  HB2 MET A 273       1.811  21.193 -13.513  1.00 23.86           H  
ATOM   1273  HB3 MET A 273       1.645  20.129 -14.642  1.00 23.86           H  
ATOM   1274  HG2 MET A 273      -0.237  19.254 -13.689  1.00 24.64           H  
ATOM   1275  HG3 MET A 273       0.050  19.937 -12.318  1.00 24.64           H  
ATOM   1276  HE1 MET A 273      -1.666  21.942 -15.883  1.00 21.78           H  
ATOM   1277  HE2 MET A 273      -0.218  21.303 -15.914  1.00 21.78           H  
ATOM   1278  HE3 MET A 273      -1.488  20.376 -15.722  1.00 21.78           H  
ATOM   1279  N   SER A 274       4.686  20.450 -13.126  1.00 25.84           N  
ATOM   1280  CA  SER A 274       6.063  20.557 -13.586  1.00 25.02           C  
ATOM   1281  C   SER A 274       6.906  19.395 -13.087  1.00 33.03           C  
ATOM   1282  O   SER A 274       7.846  18.967 -13.772  1.00 32.80           O  
ATOM   1283  CB  SER A 274       6.664  21.878 -13.120  1.00 33.35           C  
ATOM   1284  OG  SER A 274       8.071  21.865 -13.294  1.00 45.76           O  
ATOM   1285  H   SER A 274       4.429  21.072 -12.589  1.00 25.84           H  
ATOM   1286  HA  SER A 274       6.060  20.527 -14.556  1.00 25.03           H  
ATOM   1287  HB2 SER A 274       6.276  22.613 -13.622  1.00 33.35           H  
ATOM   1288  HB3 SER A 274       6.448  22.028 -12.186  1.00 33.35           H  
ATOM   1289  HG  SER A 274       8.393  22.597 -13.036  1.00 45.76           H  
ATOM   1290  N   SER A 275       6.610  18.904 -11.878  1.00 29.78           N  
ATOM   1291  CA  SER A 275       7.347  17.779 -11.320  1.00 30.70           C  
ATOM   1292  C   SER A 275       7.045  16.498 -12.078  1.00 27.73           C  
ATOM   1293  O   SER A 275       7.944  15.676 -12.303  1.00 28.11           O  
ATOM   1294  CB  SER A 275       7.017  17.614  -9.834  1.00 32.55           C  
ATOM   1295  OG  SER A 275       7.375  18.778  -9.101  1.00 34.66           O  
ATOM   1296  H   SER A 275       5.987  19.211 -11.371  1.00 29.78           H  
ATOM   1297  HA  SER A 275       8.295  17.963 -11.410  1.00 30.70           H  
ATOM   1298  HB2 SER A 275       6.069  17.440  -9.727  1.00 32.55           H  
ATOM   1299  HB3 SER A 275       7.488  16.846  -9.478  1.00 32.55           H  
ATOM   1300  HG  SER A 275       6.823  19.391  -9.260  1.00 34.66           H  
ATOM   1301  N   MET A 276       5.779  16.298 -12.454  1.00 24.35           N  
ATOM   1302  CA  MET A 276       5.427  15.196 -13.345  1.00 23.73           C  
ATOM   1303  C   MET A 276       6.188  15.296 -14.668  1.00 26.50           C  
ATOM   1304  O   MET A 276       6.775  14.312 -15.139  1.00 24.65           O  
ATOM   1305  CB  MET A 276       3.917  15.194 -13.601  1.00 20.16           C  
ATOM   1306  CG  MET A 276       3.022  14.888 -12.393  1.00 21.66           C  
ATOM   1307  SD  MET A 276       1.327  15.134 -12.956  1.00 25.72           S  
ATOM   1308  CE  MET A 276       0.370  14.408 -11.613  1.00 25.71           C  
ATOM   1309  H   MET A 276       5.116  16.787 -12.205  1.00 24.35           H  
ATOM   1310  HA  MET A 276       5.679  14.364 -12.916  1.00 23.73           H  
ATOM   1311  HB2 MET A 276       3.667  16.062 -13.952  1.00 20.16           H  
ATOM   1312  HB3 MET A 276       3.727  14.542 -14.293  1.00 20.16           H  
ATOM   1313  HG2 MET A 276       3.157  13.979 -12.082  1.00 21.66           H  
ATOM   1314  HG3 MET A 276       3.229  15.476 -11.649  1.00 21.66           H  
ATOM   1315  HE1 MET A 276      -0.576  14.484 -11.811  1.00 25.71           H  
ATOM   1316  HE2 MET A 276       0.606  13.471 -11.517  1.00 25.71           H  
ATOM   1317  HE3 MET A 276       0.566  14.876 -10.786  1.00 25.71           H  
ATOM   1318  N   ASP A 277       6.176  16.483 -15.287  1.00 24.33           N  
ATOM   1319  CA  ASP A 277       6.876  16.668 -16.561  1.00 27.83           C  
ATOM   1320  C   ASP A 277       8.367  16.367 -16.421  1.00 25.40           C  
ATOM   1321  O   ASP A 277       8.975  15.759 -17.311  1.00 29.61           O  
ATOM   1322  CB  ASP A 277       6.696  18.101 -17.073  1.00 30.66           C  
ATOM   1323  CG  ASP A 277       5.250  18.442 -17.425  1.00 32.69           C  
ATOM   1324  OD1 ASP A 277       4.425  17.526 -17.600  1.00 27.76           O  
ATOM   1325  OD2 ASP A 277       4.947  19.653 -17.547  1.00 30.12           O1-
ATOM   1326  H   ASP A 277       5.774  17.182 -14.990  1.00 24.33           H  
ATOM   1327  HA  ASP A 277       6.489  16.047 -17.198  1.00 27.83           H  
ATOM   1328  HB2 ASP A 277       7.012  18.721 -16.397  1.00 30.66           H  
ATOM   1329  HB3 ASP A 277       7.252  18.229 -17.857  1.00 30.66           H  
ATOM   1330  N   ASP A 278       8.970  16.807 -15.315  1.00 27.79           N  
ATOM   1331  CA  ASP A 278      10.390  16.564 -15.070  1.00 33.58           C  
ATOM   1332  C   ASP A 278      10.694  15.073 -15.128  1.00 30.89           C  
ATOM   1333  O   ASP A 278      11.676  14.648 -15.748  1.00 31.52           O  
ATOM   1334  CB  ASP A 278      10.776  17.151 -13.706  1.00 40.35           C  
ATOM   1335  CG  ASP A 278      12.271  17.318 -13.533  1.00 55.59           C  
ATOM   1336  OD1 ASP A 278      13.009  17.217 -14.532  1.00 60.60           O  
ATOM   1337  OD2 ASP A 278      12.710  17.554 -12.388  1.00 58.89           O1-
ATOM   1338  H   ASP A 278       8.572  17.249 -14.694  1.00 27.79           H  
ATOM   1339  HA  ASP A 278      10.916  16.999 -15.760  1.00 33.58           H  
ATOM   1340  HB2 ASP A 278      10.345  18.013 -13.598  1.00 40.36           H  
ATOM   1341  HB3 ASP A 278      10.437  16.573 -13.004  1.00 40.36           H  
ATOM   1342  N   LEU A 279       9.838  14.258 -14.496  1.00 29.06           N  
ATOM   1343  CA  LEU A 279      10.024  12.811 -14.512  1.00 28.41           C  
ATOM   1344  C   LEU A 279       9.897  12.257 -15.927  1.00 29.27           C  
ATOM   1345  O   LEU A 279      10.721  11.448 -16.370  1.00 29.19           O  
ATOM   1346  CB  LEU A 279       8.995  12.136 -13.588  1.00 28.23           C  
ATOM   1347  CG  LEU A 279       9.158  12.262 -12.072  1.00 31.87           C  
ATOM   1348  CD1 LEU A 279       7.996  11.536 -11.353  1.00 25.54           C  
ATOM   1349  CD2 LEU A 279      10.493  11.687 -11.627  1.00 35.78           C  
ATOM   1350  H   LEU A 279       9.150  14.527 -14.057  1.00 29.06           H  
ATOM   1351  HA  LEU A 279      10.918  12.617 -14.189  1.00 28.41           H  
ATOM   1352  HB2 LEU A 279       8.121  12.488 -13.818  1.00 28.23           H  
ATOM   1353  HB3 LEU A 279       8.985  11.190 -13.803  1.00 28.23           H  
ATOM   1354  HG  LEU A 279       9.137  13.202 -11.836  1.00 31.87           H  
ATOM   1355 HD11 LEU A 279       8.106  11.620 -10.393  1.00 25.54           H  
ATOM   1356 HD12 LEU A 279       7.152  11.935 -11.617  1.00 25.54           H  
ATOM   1357 HD13 LEU A 279       7.999  10.597 -11.597  1.00 25.54           H  
ATOM   1358 HD21 LEU A 279      10.579  11.775 -10.664  1.00 35.78           H  
ATOM   1359 HD22 LEU A 279      10.539  10.749 -11.870  1.00 35.78           H  
ATOM   1360 HD23 LEU A 279      11.214  12.169 -12.061  1.00 35.78           H  
ATOM   1361  N   ILE A 280       8.845  12.663 -16.646  1.00 25.21           N  
ATOM   1362  CA  ILE A 280       8.623  12.144 -17.991  1.00 26.94           C  
ATOM   1363  C   ILE A 280       9.751  12.575 -18.917  1.00 27.45           C  
ATOM   1364  O   ILE A 280      10.245  11.786 -19.739  1.00 29.20           O  
ATOM   1365  CB  ILE A 280       7.243  12.601 -18.515  1.00 22.25           C  
ATOM   1366  CG1 ILE A 280       6.108  11.899 -17.753  1.00 23.67           C  
ATOM   1367  CG2 ILE A 280       7.136  12.385 -20.029  1.00 25.73           C  
ATOM   1368  CD1 ILE A 280       6.047  10.398 -17.955  1.00 27.21           C  
ATOM   1369  H   ILE A 280       8.258  13.230 -16.374  1.00 25.21           H  
ATOM   1370  HA  ILE A 280       8.622  11.174 -17.966  1.00 26.94           H  
ATOM   1371  HB  ILE A 280       7.153  13.553 -18.353  1.00 22.25           H  
ATOM   1372 HG12 ILE A 280       6.208  12.082 -16.805  1.00 23.67           H  
ATOM   1373 HG13 ILE A 280       5.261  12.285 -18.028  1.00 23.67           H  
ATOM   1374 HG21 ILE A 280       6.264  12.679 -20.336  1.00 25.73           H  
ATOM   1375 HG22 ILE A 280       7.826  12.898 -20.479  1.00 25.73           H  
ATOM   1376 HG23 ILE A 280       7.250  11.443 -20.230  1.00 25.73           H  
ATOM   1377 HD11 ILE A 280       5.309  10.032 -17.443  1.00 27.21           H  
ATOM   1378 HD12 ILE A 280       5.917  10.204 -18.896  1.00 27.21           H  
ATOM   1379 HD13 ILE A 280       6.879   9.998 -17.655  1.00 27.21           H  
ATOM   1380  N   ARG A 281      10.191  13.830 -18.794  1.00 26.30           N  
ATOM   1381  CA  ARG A 281      11.290  14.301 -19.633  1.00 28.03           C  
ATOM   1382  C   ARG A 281      12.538  13.451 -19.425  1.00 31.32           C  
ATOM   1383  O   ARG A 281      13.267  13.154 -20.380  1.00 31.02           O  
ATOM   1384  CB  ARG A 281      11.568  15.776 -19.333  1.00 31.55           C  
ATOM   1385  CG  ARG A 281      12.459  16.469 -20.334  1.00 45.64           C  
ATOM   1386  CD  ARG A 281      12.562  17.956 -20.018  1.00 54.74           C  
ATOM   1387  NE  ARG A 281      13.204  18.208 -18.730  1.00 59.37           N  
ATOM   1388  CZ  ARG A 281      12.564  18.607 -17.634  1.00 57.25           C  
ATOM   1389  NH1 ARG A 281      11.253  18.815 -17.659  1.00 52.43           N1+
ATOM   1390  NH2 ARG A 281      13.243  18.809 -16.513  1.00 57.72           N  
ATOM   1391  H   ARG A 281       9.875  14.411 -18.245  1.00 26.30           H  
ATOM   1392  HA  ARG A 281      11.036  14.216 -20.565  1.00 28.03           H  
ATOM   1393  HB2 ARG A 281      10.722  16.249 -19.290  1.00 31.55           H  
ATOM   1394  HB3 ARG A 281      11.975  15.843 -18.455  1.00 31.55           H  
ATOM   1395  HG2 ARG A 281      13.343  16.067 -20.321  1.00 45.64           H  
ATOM   1396  HG3 ARG A 281      12.106  16.347 -21.229  1.00 45.64           H  
ATOM   1397  HD2 ARG A 281      13.065  18.400 -20.719  1.00 54.75           H  
ATOM   1398  HD3 ARG A 281      11.674  18.346 -20.016  1.00 54.75           H  
ATOM   1399  HE  ARG A 281      14.055  18.090 -18.676  1.00 59.37           H  
ATOM   1400 HH11 ARG A 281      10.812  18.691 -18.386  1.00 52.43           H  
ATOM   1401 HH12 ARG A 281      10.845  19.073 -16.948  1.00 52.43           H  
ATOM   1402 HH21 ARG A 281      14.094  18.681 -16.496  1.00 57.71           H  
ATOM   1403 HH22 ARG A 281      12.833  19.067 -15.802  1.00 57.71           H  
ATOM   1404  N   HIS A 282      12.784  13.020 -18.188  1.00 30.14           N  
ATOM   1405  CA  HIS A 282      13.964  12.218 -17.893  1.00 33.75           C  
ATOM   1406  C   HIS A 282      13.785  10.740 -18.223  1.00 35.05           C  
ATOM   1407  O   HIS A 282      14.769   9.988 -18.176  1.00 40.03           O  
ATOM   1408  CB  HIS A 282      14.356  12.407 -16.428  1.00 32.86           C  
ATOM   1409  CG  HIS A 282      14.929  13.759 -16.138  1.00 41.73           C  
ATOM   1410  CD2 HIS A 282      14.568  14.712 -15.248  1.00 45.49           C  
ATOM   1411  ND1 HIS A 282      16.013  14.265 -16.821  1.00 49.91           N  
ATOM   1412  CE1 HIS A 282      16.298  15.471 -16.362  1.00 50.68           C  
ATOM   1413  NE2 HIS A 282      15.433  15.767 -15.409  1.00 49.42           N  
ATOM   1414  H   HIS A 282      12.281  13.182 -17.510  1.00 30.14           H  
ATOM   1415  HA  HIS A 282      14.680  12.532 -18.467  1.00 33.76           H  
ATOM   1416  HB2 HIS A 282      13.575  12.267 -15.870  1.00 32.86           H  
ATOM   1417  HB3 HIS A 282      15.005  11.728 -16.183  1.00 32.86           H  
ATOM   1418  HD2 HIS A 282      13.865  14.661 -14.641  1.00 45.48           H  
ATOM   1419  HE1 HIS A 282      16.989  16.018 -16.659  1.00 50.68           H  
ATOM   1420  HE2 HIS A 282      15.414  16.502 -14.962  1.00 49.43           H  
ATOM   1421  N   CYS A 283      12.565  10.323 -18.562  1.00 31.41           N  
ATOM   1422  CA  CYS A 283      12.259   9.001 -19.092  1.00 35.13           C  
ATOM   1423  C   CYS A 283      12.355   8.910 -20.603  1.00 55.12           C  
ATOM   1424  O   CYS A 283      12.416   7.795 -21.132  1.00 57.00           O  
ATOM   1425  CB  CYS A 283      10.828   8.585 -18.750  1.00 29.30           C  
ATOM   1426  SG  CYS A 283      10.550   8.245 -17.072  1.00 31.33           S  
ATOM   1427  H   CYS A 283      11.870  10.823 -18.487  1.00 31.41           H  
ATOM   1428  HA  CYS A 283      12.923   8.424 -18.683  1.00 35.12           H  
ATOM   1429  HB2 CYS A 283      10.225   9.292 -19.028  1.00 29.30           H  
ATOM   1430  HB3 CYS A 283      10.601   7.798 -19.269  1.00 29.30           H  
ATOM   1431  HG  CYS A 283      10.529   9.273 -16.453  1.00 31.33           H  
ATOM   1432  N   ASN A 284      12.315  10.040 -21.307  1.00 64.62           N  
ATOM   1433  CA  ASN A 284      11.954  10.003 -22.717  1.00 60.96           C  
ATOM   1434  C   ASN A 284      12.967   9.195 -23.513  1.00 43.36           C  
ATOM   1435  O   ASN A 284      14.169   9.185 -23.226  1.00 52.56           O  
ATOM   1436  CB  ASN A 284      11.819  11.413 -23.290  1.00 70.08           C  
ATOM   1437  CG  ASN A 284      10.472  11.631 -23.986  1.00 67.65           C  
ATOM   1438  ND2 ASN A 284       9.966  12.860 -23.918  1.00 63.23           N  
ATOM   1439  OD1 ASN A 284       9.894  10.705 -24.568  1.00 56.73           O  
ATOM   1440  H   ASN A 284      12.490  10.821 -20.993  1.00 64.62           H  
ATOM   1441  HA  ASN A 284      11.091   9.566 -22.790  1.00 60.96           H  
ATOM   1442  HB2 ASN A 284      11.920  12.062 -22.575  1.00 70.08           H  
ATOM   1443  HB3 ASN A 284      12.537  11.574 -23.921  1.00 70.08           H  
ATOM   1444 HD21 ASN A 284       9.210  13.035 -24.287  1.00 63.23           H  
ATOM   1445 HD22 ASN A 284      10.397  13.479 -23.504  1.00 63.23           H  
ATOM   1446  N   GLY A 285      12.450   8.488 -24.515  1.00 40.91           N  
ATOM   1447  CA  GLY A 285      13.211   7.505 -25.237  1.00 42.45           C  
ATOM   1448  C   GLY A 285      13.301   6.162 -24.560  1.00 44.97           C  
ATOM   1449  O   GLY A 285      13.869   5.233 -25.143  1.00 48.98           O  
ATOM   1450  H   GLY A 285      11.640   8.575 -24.789  1.00 40.91           H  
ATOM   1451  HA2 GLY A 285      12.814   7.386 -26.114  1.00 42.44           H  
ATOM   1452  HA3 GLY A 285      14.109   7.845 -25.376  1.00 42.44           H  
ATOM   1453  N   LYS A 286      12.770   6.020 -23.342  1.00 37.56           N  
ATOM   1454  CA  LYS A 286      12.864   4.750 -22.643  1.00 32.34           C  
ATOM   1455  C   LYS A 286      11.524   4.191 -22.185  1.00 30.36           C  
ATOM   1456  O   LYS A 286      11.500   3.062 -21.682  1.00 36.26           O  
ATOM   1457  CB  LYS A 286      13.809   4.867 -21.435  1.00 36.39           C  
ATOM   1458  CG  LYS A 286      15.242   5.218 -21.839  1.00 40.65           C  
ATOM   1459  CD  LYS A 286      16.247   4.808 -20.767  1.00 48.45           C  
ATOM   1460  CE  LYS A 286      17.664   5.207 -21.147  1.00 57.65           C  
ATOM   1461  NZ  LYS A 286      17.885   6.671 -20.998  1.00 57.97           N1+
ATOM   1462  H   LYS A 286      12.359   6.642 -22.913  1.00 37.56           H  
ATOM   1463  HA  LYS A 286      13.218   4.123 -23.293  1.00 32.34           H  
ATOM   1464  HB2 LYS A 286      13.472   5.547 -20.831  1.00 36.39           H  
ATOM   1465  HB3 LYS A 286      13.811   4.028 -20.948  1.00 36.39           H  
ATOM   1466  HG2 LYS A 286      15.460   4.776 -22.674  1.00 40.66           H  
ATOM   1467  HG3 LYS A 286      15.309   6.173 -21.998  1.00 40.66           H  
ATOM   1468  HD2 LYS A 286      16.009   5.222 -19.924  1.00 48.45           H  
ATOM   1469  HD3 LYS A 286      16.205   3.848 -20.633  1.00 48.45           H  
ATOM   1470  HE2 LYS A 286      18.296   4.726 -20.590  1.00 57.64           H  
ATOM   1471  HE3 LYS A 286      17.839   4.945 -22.065  1.00 57.64           H  
ATOM   1472  HZ1 LYS A 286      18.721   6.871 -21.228  1.00 57.97           H  
ATOM   1473  HZ2 LYS A 286      17.319   7.112 -21.525  1.00 57.97           H  
ATOM   1474  HZ3 LYS A 286      17.745   6.908 -20.152  1.00 57.97           H  
ATOM   1475  N   LEU A 287      10.421   4.921 -22.347  1.00 28.36           N  
ATOM   1476  CA  LEU A 287       9.091   4.386 -22.042  1.00 27.71           C  
ATOM   1477  C   LEU A 287       8.569   3.698 -23.297  1.00 29.32           C  
ATOM   1478  O   LEU A 287       8.016   4.346 -24.189  1.00 30.16           O  
ATOM   1479  CB  LEU A 287       8.142   5.488 -21.577  1.00 28.01           C  
ATOM   1480  CG  LEU A 287       8.387   6.085 -20.183  1.00 30.59           C  
ATOM   1481  CD1 LEU A 287       7.417   7.216 -19.910  1.00 32.92           C  
ATOM   1482  CD2 LEU A 287       8.308   5.029 -19.085  1.00 32.32           C  
ATOM   1483  H   LEU A 287      10.420   5.732 -22.633  1.00 28.36           H  
ATOM   1484  HA  LEU A 287       9.147   3.750 -21.311  1.00 27.71           H  
ATOM   1485  HB2 LEU A 287       8.179   6.209 -22.224  1.00 28.01           H  
ATOM   1486  HB3 LEU A 287       7.239   5.134 -21.598  1.00 28.01           H  
ATOM   1487  HG  LEU A 287       9.290   6.440 -20.174  1.00 30.59           H  
ATOM   1488 HD11 LEU A 287       7.586   7.582 -19.026  1.00 32.92           H  
ATOM   1489 HD12 LEU A 287       7.535   7.912 -20.575  1.00 32.92           H  
ATOM   1490 HD13 LEU A 287       6.508   6.881 -19.952  1.00 32.92           H  
ATOM   1491 HD21 LEU A 287       8.468   5.444 -18.224  1.00 32.32           H  
ATOM   1492 HD22 LEU A 287       7.427   4.623 -19.090  1.00 32.32           H  
ATOM   1493 HD23 LEU A 287       8.978   4.346 -19.244  1.00 32.32           H  
ATOM   1494  N   GLY A 288       8.736   2.381 -23.365  1.00 29.05           N  
ATOM   1495  CA  GLY A 288       8.440   1.694 -24.610  1.00 33.82           C  
ATOM   1496  C   GLY A 288       9.214   2.306 -25.761  1.00 34.61           C  
ATOM   1497  O   GLY A 288      10.349   2.759 -25.606  1.00 33.26           O  
ATOM   1498  H   GLY A 288       9.011   1.882 -22.721  1.00 29.05           H  
ATOM   1499  HA2 GLY A 288       8.666   0.754 -24.527  1.00 33.82           H  
ATOM   1500  HA3 GLY A 288       7.489   1.741 -24.793  1.00 33.82           H  
ATOM   1501  N   SER A 289       8.590   2.333 -26.934  1.00 30.38           N  
ATOM   1502  CA  SER A 289       9.131   3.051 -28.079  1.00 30.96           C  
ATOM   1503  C   SER A 289       8.405   4.373 -28.303  1.00 31.52           C  
ATOM   1504  O   SER A 289       8.476   4.942 -29.399  1.00 33.47           O  
ATOM   1505  CB  SER A 289       9.057   2.184 -29.336  1.00 34.05           C  
ATOM   1506  OG  SER A 289       7.706   1.908 -29.671  1.00 34.20           O  
ATOM   1507  H   SER A 289       7.844   1.935 -27.088  1.00 30.38           H  
ATOM   1508  HA  SER A 289      10.061   3.252 -27.889  1.00 30.96           H  
ATOM   1509  HB2 SER A 289       9.493   2.638 -30.075  1.00 34.05           H  
ATOM   1510  HB3 SER A 289       9.536   1.353 -29.191  1.00 34.05           H  
ATOM   1511  HG  SER A 289       7.680   1.433 -30.363  1.00 34.20           H  
ATOM   1512  N   TYR A 290       7.695   4.858 -27.288  1.00 26.84           N  
ATOM   1513  CA  TYR A 290       6.996   6.131 -27.406  1.00 27.07           C  
ATOM   1514  C   TYR A 290       7.990   7.280 -27.454  1.00 29.36           C  
ATOM   1515  O   TYR A 290       9.096   7.194 -26.912  1.00 27.16           O  
ATOM   1516  CB  TYR A 290       6.057   6.344 -26.225  1.00 23.46           C  
ATOM   1517  CG  TYR A 290       4.879   5.411 -26.196  1.00 24.45           C  
ATOM   1518  CD1 TYR A 290       4.060   5.239 -27.321  1.00 24.52           C  
ATOM   1519  CD2 TYR A 290       4.602   4.669 -25.048  1.00 25.78           C  
ATOM   1520  CE1 TYR A 290       2.972   4.369 -27.282  1.00 30.85           C  
ATOM   1521  CE2 TYR A 290       3.516   3.806 -24.993  1.00 28.06           C  
ATOM   1522  CZ  TYR A 290       2.710   3.655 -26.106  1.00 36.04           C  
ATOM   1523  OH  TYR A 290       1.642   2.779 -26.017  1.00 34.02           O  
ATOM   1524  H   TYR A 290       7.607   4.467 -26.527  1.00 26.84           H  
ATOM   1525  HA  TYR A 290       6.480   6.109 -28.228  1.00 27.07           H  
ATOM   1526  HB2 TYR A 290       6.560   6.239 -25.402  1.00 23.46           H  
ATOM   1527  HB3 TYR A 290       5.732   7.258 -26.244  1.00 23.46           H  
ATOM   1528  HD1 TYR A 290       4.245   5.711 -28.101  1.00 24.52           H  
ATOM   1529  HD2 TYR A 290       5.154   4.754 -24.305  1.00 25.78           H  
ATOM   1530  HE1 TYR A 290       2.427   4.264 -28.027  1.00 30.85           H  
ATOM   1531  HE2 TYR A 290       3.332   3.332 -24.214  1.00 28.06           H  
ATOM   1532  HH  TYR A 290       1.485   2.451 -26.775  1.00 34.02           H  
ATOM   1533  N   LYS A 291       7.584   8.367 -28.117  1.00 26.26           N  
ATOM   1534  CA  LYS A 291       8.285   9.653 -28.071  1.00 25.99           C  
ATOM   1535  C   LYS A 291       7.280  10.677 -27.566  1.00 25.71           C  
ATOM   1536  O   LYS A 291       6.404  11.111 -28.319  1.00 26.01           O  
ATOM   1537  CB  LYS A 291       8.838  10.050 -29.432  1.00 27.33           C  
ATOM   1538  CG  LYS A 291       9.922   9.124 -29.936  1.00 42.06           C  
ATOM   1539  CD  LYS A 291      11.054   8.982 -28.931  1.00 46.19           C  
ATOM   1540  CE  LYS A 291      12.088   7.994 -29.429  1.00 45.81           C  
ATOM   1541  NZ  LYS A 291      12.670   8.454 -30.724  1.00 41.49           N1+
ATOM   1542  H   LYS A 291       6.882   8.377 -28.614  1.00 26.26           H  
ATOM   1543  HA  LYS A 291       9.054   9.598 -27.482  1.00 25.99           H  
ATOM   1544  HB2 LYS A 291       8.112  10.067 -30.075  1.00 27.34           H  
ATOM   1545  HB3 LYS A 291       9.192  10.952 -29.379  1.00 27.34           H  
ATOM   1546  HG2 LYS A 291       9.542   8.250 -30.120  1.00 42.06           H  
ATOM   1547  HG3 LYS A 291      10.274   9.462 -30.774  1.00 42.06           H  
ATOM   1548  HD2 LYS A 291      11.470   9.846 -28.781  1.00 46.19           H  
ATOM   1549  HD3 LYS A 291      10.701   8.686 -28.077  1.00 46.19           H  
ATOM   1550  HE2 LYS A 291      12.793   7.894 -28.770  1.00 45.81           H  
ATOM   1551  HE3 LYS A 291      11.681   7.121 -29.543  1.00 45.81           H  
ATOM   1552  HZ1 LYS A 291      13.551   8.331 -30.714  1.00 41.49           H  
ATOM   1553  HZ2 LYS A 291      12.313   7.987 -31.393  1.00 41.49           H  
ATOM   1554  HZ3 LYS A 291      12.493   9.318 -30.839  1.00 41.49           H  
ATOM   1555  N   ILE A 292       7.386  11.051 -26.295  1.00 23.95           N  
ATOM   1556  CA  ILE A 292       6.379  11.919 -25.683  1.00 22.53           C  
ATOM   1557  C   ILE A 292       6.701  13.371 -26.009  1.00 26.53           C  
ATOM   1558  O   ILE A 292       7.839  13.818 -25.824  1.00 30.47           O  
ATOM   1559  CB  ILE A 292       6.309  11.677 -24.167  1.00 27.99           C  
ATOM   1560  CG1 ILE A 292       5.691  10.302 -23.905  1.00 29.61           C  
ATOM   1561  CG2 ILE A 292       5.466  12.779 -23.463  1.00 25.97           C  
ATOM   1562  CD1 ILE A 292       5.652   9.902 -22.426  1.00 32.31           C  
ATOM   1563  H   ILE A 292       8.027  10.817 -25.771  1.00 23.94           H  
ATOM   1564  HA  ILE A 292       5.504  11.712 -26.046  1.00 22.54           H  
ATOM   1565  HB  ILE A 292       7.209  11.710 -23.805  1.00 27.99           H  
ATOM   1566 HG12 ILE A 292       4.787  10.292 -24.256  1.00 29.61           H  
ATOM   1567 HG13 ILE A 292       6.193   9.634 -24.397  1.00 29.61           H  
ATOM   1568 HG21 ILE A 292       5.436  12.604 -22.509  1.00 25.98           H  
ATOM   1569 HG22 ILE A 292       5.870  13.646 -23.620  1.00 25.98           H  
ATOM   1570 HG23 ILE A 292       4.564  12.774 -23.820  1.00 25.98           H  
ATOM   1571 HD11 ILE A 292       5.250   9.024 -22.338  1.00 32.31           H  
ATOM   1572 HD12 ILE A 292       6.555   9.879 -22.072  1.00 32.31           H  
ATOM   1573 HD13 ILE A 292       5.126  10.549 -21.930  1.00 32.31           H  
ATOM   1574  N   ASN A 293       5.712  14.113 -26.521  1.00 24.01           N  
ATOM   1575  CA  ASN A 293       5.971  15.484 -26.950  1.00 26.65           C  
ATOM   1576  C   ASN A 293       4.937  16.484 -26.449  1.00 23.86           C  
ATOM   1577  O   ASN A 293       4.908  17.620 -26.936  1.00 30.26           O  
ATOM   1578  CB  ASN A 293       6.084  15.567 -28.486  1.00 30.94           C  
ATOM   1579  CG  ASN A 293       4.734  15.418 -29.201  1.00 31.63           C  
ATOM   1580  ND2 ASN A 293       4.679  15.869 -30.454  1.00 37.10           N  
ATOM   1581  OD1 ASN A 293       3.776  14.887 -28.651  1.00 32.98           O  
ATOM   1582  H   ASN A 293       4.901  13.845 -26.624  1.00 24.01           H  
ATOM   1583  HA  ASN A 293       6.818  15.731 -26.546  1.00 26.65           H  
ATOM   1584  HB2 ASN A 293       6.480  16.419 -28.729  1.00 30.94           H  
ATOM   1585  HB3 ASN A 293       6.687  14.875 -28.798  1.00 30.94           H  
ATOM   1586 HD21 ASN A 293       3.952  15.793 -30.907  1.00 37.11           H  
ATOM   1587 HD22 ASN A 293       5.370  16.237 -30.809  1.00 37.11           H  
ATOM   1588  N   GLY A 294       4.100  16.111 -25.499  1.00 24.22           N  
ATOM   1589  CA  GLY A 294       3.139  17.061 -24.971  1.00 24.43           C  
ATOM   1590  C   GLY A 294       2.288  16.375 -23.936  1.00 22.32           C  
ATOM   1591  O   GLY A 294       2.419  15.171 -23.694  1.00 21.36           O  
ATOM   1592  H   GLY A 294       4.070  15.326 -25.149  1.00 24.22           H  
ATOM   1593  HA2 GLY A 294       3.598  17.819 -24.578  1.00 24.42           H  
ATOM   1594  HA3 GLY A 294       2.582  17.407 -25.686  1.00 24.42           H  
ATOM   1595  N   ARG A 295       1.395  17.155 -23.333  1.00 19.89           N  
ATOM   1596  CA  ARG A 295       0.462  16.582 -22.369  1.00 20.19           C  
ATOM   1597  C   ARG A 295      -0.807  17.427 -22.329  1.00 19.31           C  
ATOM   1598  O   ARG A 295      -0.851  18.541 -22.860  1.00 21.38           O  
ATOM   1599  CB  ARG A 295       1.089  16.490 -20.966  1.00 23.87           C  
ATOM   1600  CG  ARG A 295       1.514  17.840 -20.389  1.00 22.19           C  
ATOM   1601  CD  ARG A 295       1.361  17.886 -18.863  1.00 25.24           C  
ATOM   1602  NE  ARG A 295       2.033  19.054 -18.317  1.00 33.15           N  
ATOM   1603  CZ  ARG A 295       1.476  20.255 -18.199  1.00 35.30           C  
ATOM   1604  NH1 ARG A 295       0.204  20.461 -18.560  1.00 28.28           N1+
ATOM   1605  NH2 ARG A 295       2.192  21.250 -17.708  1.00 34.99           N  
ATOM   1606  H   ARG A 295       1.314  18.001 -23.464  1.00 19.89           H  
ATOM   1607  HA  ARG A 295       0.243  15.679 -22.650  1.00 20.19           H  
ATOM   1608  HB2 ARG A 295       0.453  16.076 -20.363  1.00 23.87           H  
ATOM   1609  HB3 ARG A 295       1.863  15.906 -21.005  1.00 23.87           H  
ATOM   1610  HG2 ARG A 295       2.438  18.016 -20.626  1.00 22.19           H  
ATOM   1611  HG3 ARG A 295       0.980  18.545 -20.789  1.00 22.19           H  
ATOM   1612  HD2 ARG A 295       0.420  17.908 -18.628  1.00 25.24           H  
ATOM   1613  HD3 ARG A 295       1.732  17.080 -18.471  1.00 25.24           H  
ATOM   1614  HE  ARG A 295       2.846  18.961 -18.053  1.00 33.14           H  
ATOM   1615 HH11 ARG A 295      -0.264  19.811 -18.873  1.00 28.28           H  
ATOM   1616 HH12 ARG A 295      -0.146  21.242 -18.478  1.00 28.28           H  
ATOM   1617 HH21 ARG A 295       3.007  21.117 -17.470  1.00 34.99           H  
ATOM   1618 HH22 ARG A 295       1.842  22.032 -17.626  1.00 34.99           H  
ATOM   1619  N   THR A 296      -1.839  16.877 -21.682  1.00 21.82           N  
ATOM   1620  CA  THR A 296      -3.063  17.617 -21.391  1.00 21.23           C  
ATOM   1621  C   THR A 296      -2.825  18.622 -20.264  1.00 20.83           C  
ATOM   1622  O   THR A 296      -1.832  18.560 -19.537  1.00 22.87           O  
ATOM   1623  CB  THR A 296      -4.198  16.670 -20.966  1.00 20.47           C  
ATOM   1624  CG2 THR A 296      -4.490  15.618 -22.051  1.00 21.83           C  
ATOM   1625  OG1 THR A 296      -3.870  16.007 -19.727  1.00 19.88           O  
ATOM   1626  H   THR A 296      -1.845  16.064 -21.401  1.00 21.82           H  
ATOM   1627  HA  THR A 296      -3.320  18.081 -22.203  1.00 21.23           H  
ATOM   1628  HB  THR A 296      -4.993  17.210 -20.840  1.00 20.47           H  
ATOM   1629  HG1 THR A 296      -4.394  15.361 -19.607  1.00  0.00           H  
ATOM   1630 HG21 THR A 296      -5.208  15.037 -21.754  1.00 21.84           H  
ATOM   1631 HG22 THR A 296      -4.753  16.063 -22.871  1.00 21.84           H  
ATOM   1632 HG23 THR A 296      -3.693  15.089 -22.212  1.00 21.84           H  
ATOM   1633  N   LYS A 297      -3.783  19.535 -20.100  1.00 23.23           N  
ATOM   1634  CA  LYS A 297      -3.948  20.219 -18.823  1.00 23.27           C  
ATOM   1635  C   LYS A 297      -4.241  19.187 -17.738  1.00 19.98           C  
ATOM   1636  O   LYS A 297      -4.499  18.019 -18.022  1.00 19.34           O  
ATOM   1637  CB  LYS A 297      -5.095  21.229 -18.895  1.00 23.56           C  
ATOM   1638  CG  LYS A 297      -4.834  22.418 -19.837  1.00 30.50           C  
ATOM   1639  CD  LYS A 297      -6.090  23.294 -19.893  1.00 40.89           C  
ATOM   1640  CE  LYS A 297      -6.071  24.256 -21.063  1.00 49.32           C  
ATOM   1641  NZ  LYS A 297      -7.299  25.092 -21.028  1.00 56.44           N1+
ATOM   1642  H   LYS A 297      -4.341  19.769 -20.710  1.00 23.23           H  
ATOM   1643  HA  LYS A 297      -3.131  20.699 -18.615  1.00 23.27           H  
ATOM   1644  HB2 LYS A 297      -5.898  20.769 -19.186  1.00 23.56           H  
ATOM   1645  HB3 LYS A 297      -5.269  21.568 -18.003  1.00 23.56           H  
ATOM   1646  HG2 LYS A 297      -4.077  22.936 -19.520  1.00 30.50           H  
ATOM   1647  HG3 LYS A 297      -4.608  22.099 -20.724  1.00 30.50           H  
ATOM   1648  HD2 LYS A 297      -6.874  22.727 -19.957  1.00 40.89           H  
ATOM   1649  HD3 LYS A 297      -6.169  23.795 -19.067  1.00 40.89           H  
ATOM   1650  HE2 LYS A 297      -5.282  24.820 -21.019  1.00 49.31           H  
ATOM   1651  HE3 LYS A 297      -6.023  23.766 -21.898  1.00 49.31           H  
ATOM   1652  HZ1 LYS A 297      -7.273  25.629 -20.318  1.00  0.00           H  
ATOM   1653  HZ2 LYS A 297      -7.345  25.583 -21.769  1.00  0.00           H  
ATOM   1654  HZ3 LYS A 297      -8.015  24.566 -20.976  1.00  0.00           H  
ATOM   1655  N   ALA A 298      -4.231  19.637 -16.480  1.00 18.23           N  
ATOM   1656  CA  ALA A 298      -4.545  18.736 -15.370  1.00 20.89           C  
ATOM   1657  C   ALA A 298      -6.056  18.596 -15.204  1.00 24.39           C  
ATOM   1658  O   ALA A 298      -6.787  19.592 -15.155  1.00 23.93           O  
ATOM   1659  CB  ALA A 298      -3.913  19.249 -14.074  1.00 20.43           C  
ATOM   1660  H   ALA A 298      -4.049  20.446 -16.252  1.00 18.23           H  
ATOM   1661  HA  ALA A 298      -4.175  17.862 -15.571  1.00 20.89           H  
ATOM   1662  HB1 ALA A 298      -4.129  18.643 -13.348  1.00 20.44           H  
ATOM   1663  HB2 ALA A 298      -2.950  19.296 -14.180  1.00 20.44           H  
ATOM   1664  HB3 ALA A 298      -4.260  20.131 -13.872  1.00 20.44           H  
ATOM   1665  N   MET A 299      -6.533  17.354 -15.105  1.00 19.32           N  
ATOM   1666  CA  MET A 299      -7.925  17.103 -14.762  1.00 19.23           C  
ATOM   1667  C   MET A 299      -7.972  16.834 -13.270  1.00 19.90           C  
ATOM   1668  O   MET A 299      -7.484  15.797 -12.809  1.00 19.67           O  
ATOM   1669  CB  MET A 299      -8.499  15.917 -15.533  1.00 20.58           C  
ATOM   1670  CG  MET A 299      -9.951  15.667 -15.135  1.00 27.59           C  
ATOM   1671  SD  MET A 299     -10.583  14.056 -15.598  1.00 30.46           S  
ATOM   1672  CE  MET A 299      -9.669  12.937 -14.544  1.00 24.58           C  
ATOM   1673  H   MET A 299      -6.063  16.645 -15.232  1.00 19.32           H  
ATOM   1674  HA  MET A 299      -8.465  17.873 -15.001  1.00 19.23           H  
ATOM   1675  HB2 MET A 299      -8.446  16.089 -16.486  1.00 20.58           H  
ATOM   1676  HB3 MET A 299      -7.969  15.124 -15.357  1.00 20.58           H  
ATOM   1677  HG2 MET A 299     -10.032  15.770 -14.173  1.00 27.59           H  
ATOM   1678  HG3 MET A 299     -10.508  16.349 -15.541  1.00 27.59           H  
ATOM   1679  HE1 MET A 299      -9.946  12.025 -14.723  1.00 24.58           H  
ATOM   1680  HE2 MET A 299      -8.719  13.028 -14.721  1.00 24.58           H  
ATOM   1681  HE3 MET A 299      -9.845  13.151 -13.614  1.00 24.58           H  
ATOM   1682  N   VAL A 300      -8.512  17.782 -12.506  1.00 18.90           N  
ATOM   1683  CA  VAL A 300      -8.691  17.591 -11.071  1.00 16.40           C  
ATOM   1684  C   VAL A 300     -10.060  16.948 -10.856  1.00 20.44           C  
ATOM   1685  O   VAL A 300     -11.064  17.440 -11.376  1.00 19.29           O  
ATOM   1686  CB  VAL A 300      -8.578  18.929 -10.325  1.00 20.98           C  
ATOM   1687  CG1 VAL A 300      -8.667  18.708  -8.815  1.00 23.13           C  
ATOM   1688  CG2 VAL A 300      -7.285  19.627 -10.708  1.00 21.49           C  
ATOM   1689  H   VAL A 300      -8.780  18.544 -12.802  1.00 18.90           H  
ATOM   1690  HA  VAL A 300      -7.997  17.014 -10.717  1.00 16.40           H  
ATOM   1691  HB  VAL A 300      -9.318  19.501 -10.582  1.00 20.98           H  
ATOM   1692 HG11 VAL A 300      -8.594  19.561  -8.358  1.00 23.13           H  
ATOM   1693 HG12 VAL A 300      -9.518  18.296  -8.597  1.00 23.13           H  
ATOM   1694 HG13 VAL A 300      -7.945  18.126  -8.530  1.00 23.13           H  
ATOM   1695 HG21 VAL A 300      -7.219  20.471 -10.234  1.00 21.49           H  
ATOM   1696 HG22 VAL A 300      -6.531  19.064 -10.470  1.00 21.49           H  
ATOM   1697 HG23 VAL A 300      -7.277  19.792 -11.663  1.00 21.49           H  
ATOM   1698  N   ALA A 301     -10.103  15.842 -10.110  1.00 16.00           N  
ATOM   1699  CA  ALA A 301     -11.334  15.082  -9.939  1.00 16.98           C  
ATOM   1700  C   ALA A 301     -11.722  15.057  -8.472  1.00 17.95           C  
ATOM   1701  O   ALA A 301     -10.859  14.976  -7.602  1.00 19.87           O  
ATOM   1702  CB  ALA A 301     -11.197  13.623 -10.424  1.00 17.91           C  
ATOM   1703  H   ALA A 301      -9.424  15.516  -9.694  1.00 15.99           H  
ATOM   1704  HA  ALA A 301     -12.012  15.523 -10.475  1.00 16.98           H  
ATOM   1705  HB1 ALA A 301     -12.038  13.158 -10.291  1.00 17.90           H  
ATOM   1706  HB2 ALA A 301     -10.970  13.615 -11.367  1.00 17.90           H  
ATOM   1707  HB3 ALA A 301     -10.499  13.178  -9.919  1.00 17.90           H  
ATOM   1708  N   CYS A 302     -13.026  15.102  -8.220  1.00 17.25           N  
ATOM   1709  CA  CYS A 302     -13.579  15.042  -6.870  1.00 18.10           C  
ATOM   1710  C   CYS A 302     -14.718  14.033  -6.880  1.00 20.72           C  
ATOM   1711  O   CYS A 302     -15.708  14.230  -7.592  1.00 21.18           O  
ATOM   1712  CB  CYS A 302     -14.087  16.419  -6.430  1.00 21.80           C  
ATOM   1713  SG  CYS A 302     -14.889  16.428  -4.785  1.00 27.27           S  
ATOM   1714  H   CYS A 302     -13.623  15.170  -8.835  1.00 17.25           H  
ATOM   1715  HA  CYS A 302     -12.893  14.771  -6.240  1.00 18.10           H  
ATOM   1716  HB2 CYS A 302     -13.342  17.041  -6.419  1.00 21.80           H  
ATOM   1717  HB3 CYS A 302     -14.719  16.746  -7.090  1.00 21.80           H  
ATOM   1718  HG  CYS A 302     -14.109  16.817  -3.961  1.00 27.27           H  
ATOM   1719  N   TYR A 303     -14.557  12.937  -6.134  1.00 20.85           N  
ATOM   1720  CA  TYR A 303     -15.647  11.999  -5.886  1.00 22.81           C  
ATOM   1721  C   TYR A 303     -16.326  12.425  -4.598  1.00 22.41           C  
ATOM   1722  O   TYR A 303     -15.643  12.556  -3.571  1.00 23.49           O  
ATOM   1723  CB  TYR A 303     -15.130  10.568  -5.769  1.00 21.75           C  
ATOM   1724  CG  TYR A 303     -14.574  10.021  -7.061  1.00 21.96           C  
ATOM   1725  CD1 TYR A 303     -15.330   9.184  -7.870  1.00 23.78           C  
ATOM   1726  CD2 TYR A 303     -13.303  10.386  -7.498  1.00 24.82           C  
ATOM   1727  CE1 TYR A 303     -14.823   8.702  -9.067  1.00 26.01           C  
ATOM   1728  CE2 TYR A 303     -12.788   9.912  -8.678  1.00 25.94           C  
ATOM   1729  CZ  TYR A 303     -13.541   9.072  -9.459  1.00 26.48           C  
ATOM   1730  OH  TYR A 303     -13.023   8.605 -10.636  1.00 29.56           O  
ATOM   1731  H   TYR A 303     -13.813  12.719  -5.761  1.00 20.85           H  
ATOM   1732  HA  TYR A 303     -16.273  12.014  -6.627  1.00 22.81           H  
ATOM   1733  HB2 TYR A 303     -14.439  10.535  -5.088  1.00 21.75           H  
ATOM   1734  HB3 TYR A 303     -15.851   9.994  -5.467  1.00 21.75           H  
ATOM   1735  HD1 TYR A 303     -16.188   8.944  -7.605  1.00 23.78           H  
ATOM   1736  HD2 TYR A 303     -12.792  10.963  -6.978  1.00 24.82           H  
ATOM   1737  HE1 TYR A 303     -15.335   8.138  -9.601  1.00 26.01           H  
ATOM   1738  HE2 TYR A 303     -11.932  10.159  -8.948  1.00 25.94           H  
ATOM   1739  HH  TYR A 303     -12.248   8.307 -10.502  1.00  0.00           H  
ATOM   1740  N   PRO A 304     -17.635  12.705  -4.606  1.00 22.99           N  
ATOM   1741  CA  PRO A 304     -18.243  13.407  -3.468  1.00 23.15           C  
ATOM   1742  C   PRO A 304     -18.484  12.548  -2.233  1.00 25.31           C  
ATOM   1743  O   PRO A 304     -18.903  13.099  -1.206  1.00 29.26           O  
ATOM   1744  CB  PRO A 304     -19.581  13.921  -4.042  1.00 27.21           C  
ATOM   1745  CG  PRO A 304     -19.884  13.019  -5.185  1.00 27.76           C  
ATOM   1746  CD  PRO A 304     -18.545  12.620  -5.766  1.00 25.01           C  
ATOM   1747  HA  PRO A 304     -17.646  14.099  -3.140  1.00 23.15           H  
ATOM   1748  HB2 PRO A 304     -20.283  13.889  -3.375  1.00 27.21           H  
ATOM   1749  HB3 PRO A 304     -19.507  14.843  -4.333  1.00 27.21           H  
ATOM   1750  HG2 PRO A 304     -20.380  12.240  -4.891  1.00 27.76           H  
ATOM   1751  HG3 PRO A 304     -20.429  13.469  -5.848  1.00 27.76           H  
ATOM   1752  HD2 PRO A 304     -18.568  11.724  -6.138  1.00 25.01           H  
ATOM   1753  HD3 PRO A 304     -18.271  13.217  -6.480  1.00 25.01           H  
ATOM   1754  N   GLY A 305     -18.267  11.238  -2.293  1.00 26.32           N  
ATOM   1755  CA  GLY A 305     -18.517  10.384  -1.144  1.00 24.15           C  
ATOM   1756  C   GLY A 305     -19.930   9.856  -1.036  1.00 24.62           C  
ATOM   1757  O   GLY A 305     -20.357   9.477   0.068  1.00 27.39           O  
ATOM   1758  H   GLY A 305     -17.975  10.827  -2.990  1.00 26.31           H  
ATOM   1759  HA2 GLY A 305     -17.907   9.630  -1.178  1.00 24.15           H  
ATOM   1760  HA3 GLY A 305     -18.309  10.880  -0.337  1.00 24.15           H  
ATOM   1761  N   ASN A 306     -20.687   9.852  -2.137  1.00 23.38           N  
ATOM   1762  CA  ASN A 306     -22.071   9.389  -2.145  1.00 25.27           C  
ATOM   1763  C   ASN A 306     -22.198   7.969  -2.689  1.00 26.40           C  
ATOM   1764  O   ASN A 306     -23.258   7.596  -3.203  1.00 27.49           O  
ATOM   1765  CB  ASN A 306     -22.958  10.346  -2.951  1.00 29.74           C  
ATOM   1766  CG  ASN A 306     -22.576  10.398  -4.423  1.00 30.90           C  
ATOM   1767  ND2 ASN A 306     -23.461  10.956  -5.259  1.00 27.94           N  
ATOM   1768  OD1 ASN A 306     -21.495   9.958  -4.802  1.00 26.21           O  
ATOM   1769  H   ASN A 306     -20.406  10.120  -2.905  1.00 23.38           H  
ATOM   1770  HA  ASN A 306     -22.372   9.378  -1.223  1.00 25.27           H  
ATOM   1771  HB2 ASN A 306     -23.884  10.069  -2.869  1.00 29.74           H  
ATOM   1772  HB3 ASN A 306     -22.894  11.237  -2.572  1.00 29.74           H  
ATOM   1773 HD21 ASN A 306     -23.281  11.017  -6.098  1.00 27.94           H  
ATOM   1774 HD22 ASN A 306     -24.209  11.254  -4.957  1.00 27.94           H  
ATOM   1775  N   GLY A 307     -21.150   7.161  -2.557  1.00 26.24           N  
ATOM   1776  CA  GLY A 307     -21.179   5.795  -3.027  1.00 25.72           C  
ATOM   1777  C   GLY A 307     -20.946   5.625  -4.511  1.00 25.17           C  
ATOM   1778  O   GLY A 307     -21.029   4.494  -5.007  1.00 27.60           O  
ATOM   1779  H   GLY A 307     -20.407   7.395  -2.192  1.00 26.24           H  
ATOM   1780  HA2 GLY A 307     -20.505   5.288  -2.547  1.00 25.72           H  
ATOM   1781  HA3 GLY A 307     -22.039   5.407  -2.802  1.00 25.72           H  
ATOM   1782  N   THR A 308     -20.667   6.701  -5.240  1.00 22.71           N  
ATOM   1783  CA  THR A 308     -20.331   6.565  -6.644  1.00 21.41           C  
ATOM   1784  C   THR A 308     -18.848   6.246  -6.783  1.00 25.32           C  
ATOM   1785  O   THR A 308     -18.029   6.593  -5.926  1.00 23.64           O  
ATOM   1786  CB  THR A 308     -20.654   7.845  -7.428  1.00 21.67           C  
ATOM   1787  CG2 THR A 308     -22.172   8.074  -7.488  1.00 25.63           C  
ATOM   1788  OG1 THR A 308     -20.036   8.982  -6.802  1.00 22.44           O  
ATOM   1789  H   THR A 308     -20.667   7.508  -4.943  1.00 22.72           H  
ATOM   1790  HA  THR A 308     -20.866   5.843  -7.011  1.00 21.41           H  
ATOM   1791  HB  THR A 308     -20.310   7.739  -8.328  1.00 21.67           H  
ATOM   1792  HG1 THR A 308     -20.580   9.339  -6.271  1.00  0.00           H  
ATOM   1793 HG21 THR A 308     -22.358   8.885  -7.986  1.00 25.64           H  
ATOM   1794 HG22 THR A 308     -22.596   7.320  -7.928  1.00 25.64           H  
ATOM   1795 HG23 THR A 308     -22.522   8.160  -6.587  1.00 25.64           H  
ATOM   1796  N   GLY A 309     -18.513   5.584  -7.879  1.00 22.43           N  
ATOM   1797  CA  GLY A 309     -17.138   5.320  -8.260  1.00 21.43           C  
ATOM   1798  C   GLY A 309     -16.961   5.725  -9.708  1.00 25.16           C  
ATOM   1799  O   GLY A 309     -17.484   6.740 -10.154  1.00 25.49           O  
ATOM   1800  H   GLY A 309     -19.090   5.269  -8.432  1.00 22.43           H  
ATOM   1801  HA2 GLY A 309     -16.528   5.818  -7.693  1.00 21.43           H  
ATOM   1802  HA3 GLY A 309     -16.929   4.380  -8.144  1.00 21.43           H  
ATOM   1803  N   TYR A 310     -16.235   4.896 -10.456  1.00 18.58           N  
ATOM   1804  CA  TYR A 310     -16.069   5.101 -11.891  1.00 17.42           C  
ATOM   1805  C   TYR A 310     -16.051   3.737 -12.569  1.00 21.81           C  
ATOM   1806  O   TYR A 310     -15.281   2.859 -12.166  1.00 22.21           O  
ATOM   1807  CB  TYR A 310     -14.774   5.883 -12.186  1.00 20.05           C  
ATOM   1808  CG  TYR A 310     -14.794   6.592 -13.524  1.00 19.66           C  
ATOM   1809  CD1 TYR A 310     -14.636   5.881 -14.703  1.00 22.46           C  
ATOM   1810  CD2 TYR A 310     -14.964   7.973 -13.603  1.00 23.51           C  
ATOM   1811  CE1 TYR A 310     -14.669   6.514 -15.941  1.00 24.25           C  
ATOM   1812  CE2 TYR A 310     -15.003   8.622 -14.836  1.00 26.22           C  
ATOM   1813  CZ  TYR A 310     -14.851   7.882 -15.999  1.00 28.94           C  
ATOM   1814  OH  TYR A 310     -14.875   8.499 -17.225  1.00 29.95           O  
ATOM   1815  H   TYR A 310     -15.828   4.204 -10.147  1.00 18.58           H  
ATOM   1816  HA  TYR A 310     -16.805   5.629 -12.238  1.00 17.42           H  
ATOM   1817  HB2 TYR A 310     -14.630   6.536 -11.484  1.00 20.05           H  
ATOM   1818  HB3 TYR A 310     -14.021   5.271 -12.163  1.00 20.05           H  
ATOM   1819  HD1 TYR A 310     -14.505   4.961 -14.666  1.00 22.46           H  
ATOM   1820  HD2 TYR A 310     -15.052   8.470 -12.821  1.00 23.51           H  
ATOM   1821  HE1 TYR A 310     -14.569   6.021 -16.723  1.00 24.25           H  
ATOM   1822  HE2 TYR A 310     -15.130   9.543 -14.879  1.00 26.22           H  
ATOM   1823  HH  TYR A 310     -14.091   8.578 -17.514  1.00  0.00           H  
ATOM   1824  N   VAL A 311     -16.911   3.551 -13.581  1.00 18.91           N  
ATOM   1825  CA  VAL A 311     -17.072   2.229 -14.186  1.00 22.21           C  
ATOM   1826  C   VAL A 311     -15.768   1.781 -14.846  1.00 22.59           C  
ATOM   1827  O   VAL A 311     -14.881   2.586 -15.144  1.00 22.58           O  
ATOM   1828  CB  VAL A 311     -18.216   2.228 -15.212  1.00 28.68           C  
ATOM   1829  CG1 VAL A 311     -19.529   2.590 -14.534  1.00 36.67           C  
ATOM   1830  CG2 VAL A 311     -17.900   3.209 -16.344  1.00 32.83           C  
ATOM   1831  H   VAL A 311     -17.401   4.169 -13.924  1.00 18.91           H  
ATOM   1832  HA  VAL A 311     -17.297   1.602 -13.481  1.00 22.21           H  
ATOM   1833  HB  VAL A 311     -18.305   1.339 -15.590  1.00 28.68           H  
ATOM   1834 HG11 VAL A 311     -20.244   2.587 -15.189  1.00 36.67           H  
ATOM   1835 HG12 VAL A 311     -19.725   1.941 -13.839  1.00 36.67           H  
ATOM   1836 HG13 VAL A 311     -19.458   3.473 -14.140  1.00 36.67           H  
ATOM   1837 HG21 VAL A 311     -18.624   3.205 -16.989  1.00 32.83           H  
ATOM   1838 HG22 VAL A 311     -17.797   4.102 -15.978  1.00 32.83           H  
ATOM   1839 HG23 VAL A 311     -17.076   2.943 -16.782  1.00 32.83           H  
ATOM   1840  N   ARG A 312     -15.668   0.469 -15.092  1.00 21.32           N  
ATOM   1841  CA  ARG A 312     -14.495  -0.081 -15.778  1.00 19.08           C  
ATOM   1842  C   ARG A 312     -14.350   0.535 -17.164  1.00 21.00           C  
ATOM   1843  O   ARG A 312     -15.332   0.657 -17.911  1.00 22.59           O  
ATOM   1844  CB  ARG A 312     -14.623  -1.603 -15.889  1.00 25.38           C  
ATOM   1845  CG  ARG A 312     -13.423  -2.289 -16.532  1.00 30.89           C  
ATOM   1846  CD  ARG A 312     -13.673  -3.784 -16.703  1.00 43.71           C  
ATOM   1847  NE  ARG A 312     -12.594  -4.437 -17.440  1.00 52.42           N  
ATOM   1848  CZ  ARG A 312     -11.924  -5.504 -17.013  1.00 49.15           C  
ATOM   1849  NH1 ARG A 312     -12.228  -6.064 -15.851  1.00 50.55           N1+
ATOM   1850  NH2 ARG A 312     -10.952  -6.013 -17.764  1.00 50.00           N  
ATOM   1851  H   ARG A 312     -16.262  -0.112 -14.872  1.00 21.32           H  
ATOM   1852  HA  ARG A 312     -13.703   0.135 -15.262  1.00 19.08           H  
ATOM   1853  HB2 ARG A 312     -14.754  -1.971 -15.001  1.00 25.38           H  
ATOM   1854  HB3 ARG A 312     -15.417  -1.813 -16.404  1.00 25.38           H  
ATOM   1855  HG2 ARG A 312     -13.242  -1.888 -17.396  1.00 30.89           H  
ATOM   1856  HG3 ARG A 312     -12.634  -2.151 -15.984  1.00 30.89           H  
ATOM   1857  HD2 ARG A 312     -13.766  -4.198 -15.831  1.00 43.71           H  
ATOM   1858  HD3 ARG A 312     -14.512  -3.920 -17.171  1.00 43.71           H  
ATOM   1859  HE  ARG A 312     -12.376  -4.108 -18.204  1.00 52.42           H  
ATOM   1860 HH11 ARG A 312     -12.861  -5.738 -15.369  1.00 50.55           H  
ATOM   1861 HH12 ARG A 312     -11.792  -6.753 -15.579  1.00 50.55           H  
ATOM   1862 HH21 ARG A 312     -10.760  -5.653 -18.521  1.00 50.00           H  
ATOM   1863 HH22 ARG A 312     -10.516  -6.702 -17.493  1.00 50.00           H  
ATOM   1864  N   HIS A 313     -13.128   0.933 -17.505  1.00 22.98           N  
ATOM   1865  CA  HIS A 313     -12.900   1.618 -18.775  1.00 24.61           C  
ATOM   1866  C   HIS A 313     -11.424   1.548 -19.129  1.00 21.69           C  
ATOM   1867  O   HIS A 313     -10.573   1.212 -18.302  1.00 21.43           O  
ATOM   1868  CB  HIS A 313     -13.337   3.079 -18.694  1.00 21.01           C  
ATOM   1869  CG  HIS A 313     -12.507   3.876 -17.747  1.00 19.16           C  
ATOM   1870  CD2 HIS A 313     -11.509   4.759 -17.972  1.00 19.37           C  
ATOM   1871  ND1 HIS A 313     -12.605   3.744 -16.375  1.00 20.60           N  
ATOM   1872  CE1 HIS A 313     -11.712   4.527 -15.796  1.00 17.91           C  
ATOM   1873  NE2 HIS A 313     -11.053   5.168 -16.745  1.00 16.84           N  
ATOM   1874  H   HIS A 313     -12.425   0.818 -17.023  1.00 22.98           H  
ATOM   1875  HA  HIS A 313     -13.427   1.178 -19.461  1.00 24.61           H  
ATOM   1876  HB2 HIS A 313     -13.286   3.477 -19.578  1.00 21.01           H  
ATOM   1877  HB3 HIS A 313     -14.266   3.120 -18.418  1.00 21.01           H  
ATOM   1878  HD1 HIS A 313     -13.161   3.232 -15.963  1.00 20.60           H  
ATOM   1879  HD2 HIS A 313     -11.191   5.037 -18.801  1.00 19.37           H  
ATOM   1880  HE1 HIS A 313     -11.571   4.613 -14.881  1.00 17.91           H  
ATOM   1881  N   VAL A 314     -11.136   1.888 -20.382  1.00 22.63           N  
ATOM   1882  CA  VAL A 314      -9.782   2.154 -20.865  1.00 22.01           C  
ATOM   1883  C   VAL A 314      -9.703   3.651 -21.159  1.00 22.50           C  
ATOM   1884  O   VAL A 314     -10.613   4.198 -21.792  1.00 21.94           O  
ATOM   1885  CB  VAL A 314      -9.490   1.308 -22.119  1.00 22.11           C  
ATOM   1886  CG1 VAL A 314      -8.212   1.772 -22.837  1.00 23.06           C  
ATOM   1887  CG2 VAL A 314      -9.414  -0.181 -21.766  1.00 26.70           C  
ATOM   1888  H   VAL A 314     -11.737   1.974 -20.991  1.00 22.63           H  
ATOM   1889  HA  VAL A 314      -9.115   1.911 -20.205  1.00 22.01           H  
ATOM   1890  HB  VAL A 314     -10.227   1.438 -22.736  1.00 22.11           H  
ATOM   1891 HG11 VAL A 314      -8.061   1.219 -23.619  1.00 23.06           H  
ATOM   1892 HG12 VAL A 314      -8.312   2.697 -23.110  1.00 23.06           H  
ATOM   1893 HG13 VAL A 314      -7.456   1.694 -22.234  1.00 23.06           H  
ATOM   1894 HG21 VAL A 314      -9.230  -0.695 -22.567  1.00 26.70           H  
ATOM   1895 HG22 VAL A 314      -8.705  -0.324 -21.119  1.00 26.70           H  
ATOM   1896 HG23 VAL A 314     -10.260  -0.466 -21.386  1.00 26.70           H  
ATOM   1897  N   ASP A 315      -8.626   4.317 -20.714  1.00 17.29           N  
ATOM   1898  CA  ASP A 315      -8.542   5.766 -20.925  1.00 20.13           C  
ATOM   1899  C   ASP A 315      -8.521   6.111 -22.418  1.00 23.79           C  
ATOM   1900  O   ASP A 315      -9.243   7.006 -22.872  1.00 22.84           O  
ATOM   1901  CB  ASP A 315      -7.306   6.358 -20.237  1.00 17.81           C  
ATOM   1902  CG  ASP A 315      -7.506   6.588 -18.744  1.00 18.57           C  
ATOM   1903  OD1 ASP A 315      -6.532   6.975 -18.059  1.00 17.59           O  
ATOM   1904  OD2 ASP A 315      -8.635   6.374 -18.262  1.00 17.33           O1-
ATOM   1905  H   ASP A 315      -7.959   3.963 -20.303  1.00 17.29           H  
ATOM   1906  HA  ASP A 315      -9.335   6.158 -20.529  1.00 20.13           H  
ATOM   1907  HB2 ASP A 315      -6.553   5.761 -20.368  1.00 17.81           H  
ATOM   1908  HB3 ASP A 315      -7.078   7.200 -20.661  1.00 17.81           H  
ATOM   1909  N   ASN A 316      -7.689   5.423 -23.197  1.00 19.57           N  
ATOM   1910  CA  ASN A 316      -7.496   5.728 -24.618  1.00 22.35           C  
ATOM   1911  C   ASN A 316      -7.674   4.443 -25.408  1.00 23.79           C  
ATOM   1912  O   ASN A 316      -6.694   3.774 -25.766  1.00 26.65           O  
ATOM   1913  CB  ASN A 316      -6.112   6.341 -24.878  1.00 21.45           C  
ATOM   1914  CG  ASN A 316      -5.801   6.463 -26.373  1.00 23.54           C  
ATOM   1915  ND2 ASN A 316      -4.510   6.515 -26.714  1.00 22.25           N  
ATOM   1916  OD1 ASN A 316      -6.717   6.465 -27.216  1.00 24.76           O  
ATOM   1917  H   ASN A 316      -7.216   4.762 -22.916  1.00 19.57           H  
ATOM   1918  HA  ASN A 316      -8.151   6.386 -24.898  1.00 22.35           H  
ATOM   1919  HB2 ASN A 316      -6.066   7.218 -24.468  1.00 21.45           H  
ATOM   1920  HB3 ASN A 316      -5.433   5.793 -24.453  1.00 21.45           H  
ATOM   1921 HD21 ASN A 316      -4.285   6.553 -27.543  1.00 22.25           H  
ATOM   1922 HD22 ASN A 316      -3.904   6.512 -26.104  1.00 22.25           H  
ATOM   1923  N   PRO A 317      -8.915   4.067 -25.709  1.00 25.89           N  
ATOM   1924  CA  PRO A 317      -9.138   2.809 -26.431  1.00 25.84           C  
ATOM   1925  C   PRO A 317      -8.983   2.934 -27.931  1.00 35.53           C  
ATOM   1926  O   PRO A 317      -8.717   1.921 -28.591  1.00 39.75           O  
ATOM   1927  CB  PRO A 317     -10.583   2.453 -26.065  1.00 30.72           C  
ATOM   1928  CG  PRO A 317     -11.238   3.787 -25.893  1.00 30.04           C  
ATOM   1929  CD  PRO A 317     -10.176   4.696 -25.284  1.00 25.85           C  
ATOM   1930  HA  PRO A 317      -8.483   2.137 -26.184  1.00 25.84           H  
ATOM   1931  HB2 PRO A 317     -11.010   1.933 -26.763  1.00 30.72           H  
ATOM   1932  HB3 PRO A 317     -10.626   1.927 -25.252  1.00 30.72           H  
ATOM   1933  HG2 PRO A 317     -11.547   4.135 -26.745  1.00 30.04           H  
ATOM   1934  HG3 PRO A 317     -12.014   3.722 -25.315  1.00 30.04           H  
ATOM   1935  HD2 PRO A 317     -10.251   5.606 -25.612  1.00 25.85           H  
ATOM   1936  HD3 PRO A 317     -10.250   4.736 -24.318  1.00 25.85           H  
ATOM   1937  N   ASN A 318      -9.099   4.137 -28.482  1.00 29.89           N  
ATOM   1938  CA  ASN A 318      -9.276   4.307 -29.920  1.00 35.74           C  
ATOM   1939  C   ASN A 318      -8.169   5.143 -30.551  1.00 39.00           C  
ATOM   1940  O   ASN A 318      -8.390   5.793 -31.573  1.00 37.23           O  
ATOM   1941  CB  ASN A 318     -10.639   4.920 -30.210  1.00 36.60           C  
ATOM   1942  CG  ASN A 318     -11.775   3.992 -29.838  1.00 47.06           C  
ATOM   1943  ND2 ASN A 318     -12.836   4.551 -29.268  1.00 46.49           N  
ATOM   1944  OD1 ASN A 318     -11.692   2.778 -30.046  1.00 54.10           O  
ATOM   1945  H   ASN A 318      -9.077   4.873 -28.038  1.00 29.89           H  
ATOM   1946  HA  ASN A 318      -9.225   3.425 -30.321  1.00 35.74           H  
ATOM   1947  HB2 ASN A 318     -10.729   5.752 -29.719  1.00 36.60           H  
ATOM   1948  HB3 ASN A 318     -10.699   5.140 -31.153  1.00 36.60           H  
ATOM   1949 HD21 ASN A 318     -13.502   4.064 -29.028  1.00 46.49           H  
ATOM   1950 HD22 ASN A 318     -12.857   5.401 -29.140  1.00 46.49           H  
ATOM   1951  N   GLY A 319      -6.979   5.131 -29.961  1.00 32.69           N  
ATOM   1952  CA  GLY A 319      -5.816   5.724 -30.595  1.00 30.71           C  
ATOM   1953  C   GLY A 319      -5.831   7.237 -30.683  1.00 29.03           C  
ATOM   1954  O   GLY A 319      -5.527   7.794 -31.744  1.00 32.52           O  
ATOM   1955  H   GLY A 319      -6.827   4.782 -29.190  1.00 32.69           H  
ATOM   1956  HA2 GLY A 319      -5.024   5.450 -30.106  1.00 30.71           H  
ATOM   1957  HA3 GLY A 319      -5.735   5.363 -31.491  1.00 30.71           H  
ATOM   1958  N   ASP A 320      -6.142   7.923 -29.583  1.00 27.90           N  
ATOM   1959  CA  ASP A 320      -6.298   9.368 -29.638  1.00 24.23           C  
ATOM   1960  C   ASP A 320      -5.024  10.124 -29.313  1.00 31.19           C  
ATOM   1961  O   ASP A 320      -5.054  11.359 -29.264  1.00 28.90           O  
ATOM   1962  CB  ASP A 320      -7.456   9.834 -28.734  1.00 30.46           C  
ATOM   1963  CG  ASP A 320      -7.183   9.675 -27.236  1.00 35.23           C  
ATOM   1964  OD1 ASP A 320      -6.018   9.582 -26.784  1.00 27.93           O  
ATOM   1965  OD2 ASP A 320      -8.187   9.655 -26.494  1.00 35.56           O1-
ATOM   1966  H   ASP A 320      -6.265   7.573 -28.807  1.00 27.90           H  
ATOM   1967  HA  ASP A 320      -6.513   9.579 -30.560  1.00 24.23           H  
ATOM   1968  HB2 ASP A 320      -7.644  10.767 -28.922  1.00 30.46           H  
ATOM   1969  HB3 ASP A 320      -8.254   9.332 -28.963  1.00 30.46           H  
ATOM   1970  N   GLY A 321      -3.899   9.421 -29.129  1.00 25.08           N  
ATOM   1971  CA  GLY A 321      -2.616  10.050 -28.895  1.00 24.03           C  
ATOM   1972  C   GLY A 321      -2.075   9.873 -27.489  1.00 22.35           C  
ATOM   1973  O   GLY A 321      -0.867  10.008 -27.289  1.00 24.80           O  
ATOM   1974  H   GLY A 321      -3.870   8.561 -29.138  1.00 25.08           H  
ATOM   1975  HA2 GLY A 321      -1.972   9.690 -29.525  1.00 24.03           H  
ATOM   1976  HA3 GLY A 321      -2.696  10.999 -29.081  1.00 24.03           H  
ATOM   1977  N   ARG A 322      -2.924   9.582 -26.509  1.00 19.57           N  
ATOM   1978  CA  ARG A 322      -2.467   9.558 -25.121  1.00 16.90           C  
ATOM   1979  C   ARG A 322      -1.829   8.211 -24.815  1.00 22.52           C  
ATOM   1980  O   ARG A 322      -2.469   7.171 -24.988  1.00 24.93           O  
ATOM   1981  CB  ARG A 322      -3.639   9.830 -24.188  1.00 21.09           C  
ATOM   1982  CG  ARG A 322      -4.177  11.250 -24.344  1.00 19.48           C  
ATOM   1983  CD  ARG A 322      -5.416  11.442 -23.469  1.00 19.48           C  
ATOM   1984  NE  ARG A 322      -6.526  10.659 -23.989  1.00 21.38           N  
ATOM   1985  CZ  ARG A 322      -7.534  10.225 -23.242  1.00 29.20           C  
ATOM   1986  NH1 ARG A 322      -7.568  10.510 -21.944  1.00 24.67           N1+
ATOM   1987  NH2 ARG A 322      -8.507   9.514 -23.789  1.00 29.77           N  
ATOM   1988  H   ARG A 322      -3.757   9.397 -26.622  1.00 19.56           H  
ATOM   1989  HA  ARG A 322      -1.801  10.251 -24.984  1.00 16.91           H  
ATOM   1990  HB2 ARG A 322      -4.349   9.195 -24.369  1.00 21.09           H  
ATOM   1991  HB3 ARG A 322      -3.360   9.690 -23.270  1.00 21.09           H  
ATOM   1992  HG2 ARG A 322      -3.494  11.892 -24.095  1.00 19.48           H  
ATOM   1993  HG3 ARG A 322      -4.400  11.420 -25.273  1.00 19.48           H  
ATOM   1994  HD2 ARG A 322      -5.222  11.174 -22.558  1.00 19.48           H  
ATOM   1995  HD3 ARG A 322      -5.659  12.381 -23.443  1.00 19.48           H  
ATOM   1996  HE  ARG A 322      -6.529  10.466 -24.827  1.00 21.38           H  
ATOM   1997 HH11 ARG A 322      -6.937  10.975 -21.589  1.00 24.67           H  
ATOM   1998 HH12 ARG A 322      -8.221  10.231 -21.459  1.00 24.67           H  
ATOM   1999 HH21 ARG A 322      -8.486   9.331 -24.630  1.00 29.77           H  
ATOM   2000 HH22 ARG A 322      -9.159   9.233 -23.305  1.00 29.77           H  
ATOM   2001  N   CYS A 323      -0.565   8.219 -24.376  1.00 20.34           N  
ATOM   2002  CA  CYS A 323       0.111   6.959 -24.126  1.00 19.79           C  
ATOM   2003  C   CYS A 323       0.372   6.684 -22.652  1.00 19.99           C  
ATOM   2004  O   CYS A 323       0.469   5.513 -22.282  1.00 19.92           O  
ATOM   2005  CB  CYS A 323       1.438   6.879 -24.908  1.00 23.71           C  
ATOM   2006  SG  CYS A 323       2.699   8.121 -24.491  1.00 24.65           S  
ATOM   2007  H   CYS A 323      -0.100   8.925 -24.223  1.00 20.34           H  
ATOM   2008  HA  CYS A 323      -0.500   6.274 -24.439  1.00 19.79           H  
ATOM   2009  HB2 CYS A 323       1.821   5.998 -24.768  1.00 23.71           H  
ATOM   2010  HB3 CYS A 323       1.238   6.954 -25.855  1.00 23.71           H  
ATOM   2011  HG  CYS A 323       3.675   7.944 -25.167  1.00 24.64           H  
ATOM   2012  N   VAL A 324       0.482   7.712 -21.805  1.00 17.39           N  
ATOM   2013  CA  VAL A 324       0.740   7.506 -20.380  1.00 17.08           C  
ATOM   2014  C   VAL A 324      -0.257   8.317 -19.565  1.00 19.26           C  
ATOM   2015  O   VAL A 324      -0.429   9.521 -19.806  1.00 18.08           O  
ATOM   2016  CB  VAL A 324       2.182   7.884 -19.983  1.00 16.62           C  
ATOM   2017  CG1 VAL A 324       2.321   7.795 -18.453  1.00 19.99           C  
ATOM   2018  CG2 VAL A 324       3.200   6.961 -20.660  1.00 19.59           C  
ATOM   2019  H   VAL A 324       0.411   8.537 -22.038  1.00 17.39           H  
ATOM   2020  HA  VAL A 324       0.634   6.560 -20.193  1.00 17.08           H  
ATOM   2021  HB  VAL A 324       2.362   8.790 -20.278  1.00 16.61           H  
ATOM   2022 HG11 VAL A 324       3.225   8.031 -18.196  1.00 19.99           H  
ATOM   2023 HG12 VAL A 324       1.696   8.407 -18.035  1.00 19.99           H  
ATOM   2024 HG13 VAL A 324       2.129   6.889 -18.162  1.00 19.99           H  
ATOM   2025 HG21 VAL A 324       4.097   7.218 -20.395  1.00 19.59           H  
ATOM   2026 HG22 VAL A 324       3.034   6.043 -20.391  1.00 19.59           H  
ATOM   2027 HG23 VAL A 324       3.114   7.035 -21.623  1.00 19.59           H  
ATOM   2028  N   THR A 325      -0.910   7.651 -18.607  1.00 17.47           N  
ATOM   2029  CA  THR A 325      -1.751   8.291 -17.592  1.00 16.73           C  
ATOM   2030  C   THR A 325      -0.927   8.495 -16.326  1.00 16.29           C  
ATOM   2031  O   THR A 325      -0.257   7.561 -15.869  1.00 17.70           O  
ATOM   2032  CB  THR A 325      -2.969   7.424 -17.259  1.00 14.69           C  
ATOM   2033  CG2 THR A 325      -3.867   8.135 -16.209  1.00 13.22           C  
ATOM   2034  OG1 THR A 325      -3.724   7.175 -18.455  1.00 16.34           O  
ATOM   2035  H   THR A 325      -0.873   6.796 -18.529  1.00 17.47           H  
ATOM   2036  HA  THR A 325      -2.064   9.140 -17.939  1.00 16.73           H  
ATOM   2037  HB  THR A 325      -2.664   6.582 -16.888  1.00 14.69           H  
ATOM   2038  HG1 THR A 325      -3.713   6.353 -18.628  1.00  0.00           H  
ATOM   2039 HG21 THR A 325      -4.634   7.576 -16.007  1.00 13.22           H  
ATOM   2040 HG22 THR A 325      -3.357   8.288 -15.398  1.00 13.22           H  
ATOM   2041 HG23 THR A 325      -4.170   8.984 -16.565  1.00 13.22           H  
ATOM   2042  N   CYS A 326      -0.979   9.713 -15.769  1.00 16.08           N  
ATOM   2043  CA  CYS A 326      -0.278  10.046 -14.527  1.00 16.51           C  
ATOM   2044  C   CYS A 326      -1.296  10.629 -13.550  1.00 18.71           C  
ATOM   2045  O   CYS A 326      -1.946  11.630 -13.868  1.00 17.72           O  
ATOM   2046  CB  CYS A 326       0.848  11.046 -14.801  1.00 18.35           C  
ATOM   2047  SG  CYS A 326       1.807  11.555 -13.349  1.00 25.06           S  
ATOM   2048  H   CYS A 326      -1.424  10.368 -16.104  1.00 16.08           H  
ATOM   2049  HA  CYS A 326       0.125   9.250 -14.145  1.00 16.51           H  
ATOM   2050  HB2 CYS A 326       1.455  10.656 -15.450  1.00 18.35           H  
ATOM   2051  HB3 CYS A 326       0.465  11.837 -15.211  1.00 18.35           H  
ATOM   2052  HG  CYS A 326       2.898  11.057 -13.394  1.00 25.06           H  
ATOM   2053  N   ILE A 327      -1.436  10.013 -12.369  1.00 16.84           N  
ATOM   2054  CA  ILE A 327      -2.415  10.443 -11.368  1.00 15.08           C  
ATOM   2055  C   ILE A 327      -1.681  10.716 -10.061  1.00 18.10           C  
ATOM   2056  O   ILE A 327      -0.867   9.895  -9.624  1.00 20.19           O  
ATOM   2057  CB  ILE A 327      -3.509   9.377 -11.130  1.00 15.20           C  
ATOM   2058  CG1 ILE A 327      -4.147   8.922 -12.456  1.00 15.21           C  
ATOM   2059  CG2 ILE A 327      -4.595   9.939 -10.183  1.00 16.57           C  
ATOM   2060  CD1 ILE A 327      -5.271   7.857 -12.237  1.00 17.16           C  
ATOM   2061  H   ILE A 327      -0.965   9.335 -12.129  1.00 16.84           H  
ATOM   2062  HA  ILE A 327      -2.855  11.243 -11.696  1.00 15.08           H  
ATOM   2063  HB  ILE A 327      -3.092   8.604 -10.718  1.00 15.20           H  
ATOM   2064 HG12 ILE A 327      -4.518   9.692 -12.915  1.00 15.21           H  
ATOM   2065 HG13 ILE A 327      -3.460   8.551 -13.032  1.00 15.21           H  
ATOM   2066 HG21 ILE A 327      -5.278   9.265 -10.037  1.00 16.57           H  
ATOM   2067 HG22 ILE A 327      -4.193  10.179  -9.333  1.00 16.57           H  
ATOM   2068 HG23 ILE A 327      -4.998  10.726 -10.582  1.00 16.57           H  
ATOM   2069 HD11 ILE A 327      -5.645   7.599 -13.095  1.00 17.16           H  
ATOM   2070 HD12 ILE A 327      -4.897   7.076 -11.800  1.00 17.16           H  
ATOM   2071 HD13 ILE A 327      -5.971   8.234 -11.681  1.00 17.16           H  
ATOM   2072  N   TYR A 328      -1.983  11.852  -9.438  1.00 16.19           N  
ATOM   2073  CA  TYR A 328      -1.490  12.195  -8.104  1.00 18.09           C  
ATOM   2074  C   TYR A 328      -2.663  12.202  -7.129  1.00 21.13           C  
ATOM   2075  O   TYR A 328      -3.688  12.850  -7.387  1.00 18.61           O  
ATOM   2076  CB  TYR A 328      -0.783  13.562  -8.118  1.00 16.40           C  
ATOM   2077  CG  TYR A 328      -0.219  13.998  -6.779  1.00 21.15           C  
ATOM   2078  CD1 TYR A 328       0.931  13.414  -6.271  1.00 20.07           C  
ATOM   2079  CD2 TYR A 328      -0.835  14.991  -6.029  1.00 23.33           C  
ATOM   2080  CE1 TYR A 328       1.469  13.812  -5.057  1.00 25.09           C  
ATOM   2081  CE2 TYR A 328      -0.302  15.404  -4.795  1.00 26.30           C  
ATOM   2082  CZ  TYR A 328       0.845  14.799  -4.323  1.00 25.19           C  
ATOM   2083  OH  TYR A 328       1.401  15.183  -3.123  1.00 28.02           O  
ATOM   2084  H   TYR A 328      -2.487  12.457  -9.784  1.00 16.19           H  
ATOM   2085  HA  TYR A 328      -0.841  11.532  -7.820  1.00 18.09           H  
ATOM   2086  HB2 TYR A 328      -0.060  13.531  -8.764  1.00 16.40           H  
ATOM   2087  HB3 TYR A 328      -1.411  14.234  -8.425  1.00 16.40           H  
ATOM   2088  HD1 TYR A 328       1.351  12.741  -6.756  1.00 20.08           H  
ATOM   2089  HD2 TYR A 328      -1.612  15.390  -6.348  1.00 23.33           H  
ATOM   2090  HE1 TYR A 328       2.247  13.415  -4.738  1.00 25.09           H  
ATOM   2091  HE2 TYR A 328      -0.717  16.076  -4.304  1.00 26.29           H  
ATOM   2092  HH  TYR A 328       2.156  14.826  -3.038  1.00 28.02           H  
ATOM   2093  N   TYR A 329      -2.524  11.470  -6.021  1.00 18.37           N  
ATOM   2094  CA  TYR A 329      -3.580  11.400  -5.017  1.00 19.17           C  
ATOM   2095  C   TYR A 329      -3.198  12.244  -3.807  1.00 20.56           C  
ATOM   2096  O   TYR A 329      -2.026  12.346  -3.437  1.00 24.88           O  
ATOM   2097  CB  TYR A 329      -3.830   9.959  -4.565  1.00 18.62           C  
ATOM   2098  CG  TYR A 329      -4.313   9.068  -5.668  1.00 17.95           C  
ATOM   2099  CD1 TYR A 329      -5.634   9.135  -6.110  1.00 19.32           C  
ATOM   2100  CD2 TYR A 329      -3.458   8.161  -6.280  1.00 20.63           C  
ATOM   2101  CE1 TYR A 329      -6.102   8.311  -7.129  1.00 18.18           C  
ATOM   2102  CE2 TYR A 329      -3.915   7.333  -7.316  1.00 22.52           C  
ATOM   2103  CZ  TYR A 329      -5.234   7.417  -7.725  1.00 20.58           C  
ATOM   2104  OH  TYR A 329      -5.712   6.615  -8.731  1.00 23.04           O  
ATOM   2105  H   TYR A 329      -1.823  11.008  -5.834  1.00 18.37           H  
ATOM   2106  HA  TYR A 329      -4.394  11.740  -5.420  1.00 19.17           H  
ATOM   2107  HB2 TYR A 329      -3.009   9.595  -4.199  1.00 18.62           H  
ATOM   2108  HB3 TYR A 329      -4.484   9.960  -3.848  1.00 18.62           H  
ATOM   2109  HD1 TYR A 329      -6.215   9.743  -5.714  1.00 19.32           H  
ATOM   2110  HD2 TYR A 329      -2.573   8.101  -6.000  1.00 20.63           H  
ATOM   2111  HE1 TYR A 329      -6.988   8.363  -7.405  1.00 18.18           H  
ATOM   2112  HE2 TYR A 329      -3.335   6.731  -7.725  1.00 22.52           H  
ATOM   2113  HH  TYR A 329      -6.542   6.719  -8.802  1.00  0.00           H  
ATOM   2114  N   LEU A 330      -4.209  12.835  -3.169  1.00 25.34           N  
ATOM   2115  CA  LEU A 330      -3.891  13.793  -2.115  1.00 31.05           C  
ATOM   2116  C   LEU A 330      -4.797  13.623  -0.898  1.00 30.43           C  
ATOM   2117  O   LEU A 330      -5.062  14.591  -0.176  1.00 31.21           O  
ATOM   2118  CB  LEU A 330      -3.960  15.232  -2.656  1.00 35.21           C  
ATOM   2119  CG  LEU A 330      -5.229  15.607  -3.434  1.00 30.95           C  
ATOM   2120  CD1 LEU A 330      -5.827  16.913  -2.962  1.00 37.31           C  
ATOM   2121  CD2 LEU A 330      -4.959  15.675  -4.936  1.00 29.46           C  
ATOM   2122  H   LEU A 330      -5.045  12.703  -3.322  1.00 25.34           H  
ATOM   2123  HA  LEU A 330      -2.984  13.617  -1.822  1.00 31.05           H  
ATOM   2124  HB2 LEU A 330      -3.871  15.843  -1.909  1.00 35.21           H  
ATOM   2125  HB3 LEU A 330      -3.195  15.376  -3.235  1.00 35.21           H  
ATOM   2126  HG  LEU A 330      -5.872  14.902  -3.260  1.00 30.95           H  
ATOM   2127 HD11 LEU A 330      -6.624  17.110  -3.479  1.00 37.32           H  
ATOM   2128 HD12 LEU A 330      -6.061  16.842  -2.023  1.00 37.32           H  
ATOM   2129 HD13 LEU A 330      -5.181  17.626  -3.080  1.00 37.32           H  
ATOM   2130 HD21 LEU A 330      -5.776  15.914  -5.401  1.00 29.46           H  
ATOM   2131 HD22 LEU A 330      -4.280  16.345  -5.112  1.00 29.46           H  
ATOM   2132 HD23 LEU A 330      -4.650  14.811  -5.249  1.00 29.46           H  
ATOM   2133  N   ASN A 331      -5.241  12.400  -0.625  1.00 24.52           N  
ATOM   2134  CA  ASN A 331      -6.225  12.145   0.428  1.00 25.43           C  
ATOM   2135  C   ASN A 331      -5.534  11.751   1.729  1.00 31.06           C  
ATOM   2136  O   ASN A 331      -5.127  10.601   1.904  1.00 33.15           O  
ATOM   2137  CB  ASN A 331      -7.188  11.075  -0.054  1.00 23.75           C  
ATOM   2138  CG  ASN A 331      -7.801  11.467  -1.375  1.00 22.59           C  
ATOM   2139  ND2 ASN A 331      -7.388  10.808  -2.456  1.00 20.70           N  
ATOM   2140  OD1 ASN A 331      -8.575  12.424  -1.425  1.00 23.66           O  
ATOM   2141  H   ASN A 331      -4.981  11.694  -1.043  1.00 24.52           H  
ATOM   2142  HA  ASN A 331      -6.729  12.952   0.616  1.00 25.43           H  
ATOM   2143  HB2 ASN A 331      -6.720  10.230  -0.148  1.00 23.75           H  
ATOM   2144  HB3 ASN A 331      -7.887  10.941   0.604  1.00 23.75           H  
ATOM   2145 HD21 ASN A 331      -7.663  11.045  -3.235  1.00 20.70           H  
ATOM   2146 HD22 ASN A 331      -6.847  10.144  -2.375  1.00 20.70           H  
ATOM   2147  N   LYS A 332      -5.446  12.709   2.645  1.00 30.55           N  
ATOM   2148  CA  LYS A 332      -4.758  12.498   3.912  1.00 35.74           C  
ATOM   2149  C   LYS A 332      -5.482  11.444   4.743  1.00 41.77           C  
ATOM   2150  O   LYS A 332      -6.712  11.468   4.862  1.00 37.88           O  
ATOM   2151  CB  LYS A 332      -4.665  13.818   4.672  1.00 44.43           C  
ATOM   2152  H   LYS A 332      -5.783  13.496   2.551  1.00 30.55           H  
ATOM   2153  HA  LYS A 332      -3.860  12.176   3.736  1.00 35.74           H  
ATOM   2154  N   ASP A 333      -4.712  10.496   5.283  1.00 44.22           N  
ATOM   2155  CA  ASP A 333      -5.214   9.424   6.147  1.00 42.01           C  
ATOM   2156  C   ASP A 333      -6.355   8.630   5.511  1.00 45.42           C  
ATOM   2157  O   ASP A 333      -7.268   8.179   6.206  1.00 42.05           O  
ATOM   2158  CB  ASP A 333      -5.650   9.972   7.508  1.00 52.95           C  
ATOM   2159  CG  ASP A 333      -4.495  10.568   8.296  1.00 61.52           C  
ATOM   2160  OD1 ASP A 333      -3.385   9.990   8.273  1.00 65.41           O  
ATOM   2161  OD2 ASP A 333      -4.698  11.625   8.924  1.00 63.61           O1-
ATOM   2162  H   ASP A 333      -3.862  10.459   5.154  1.00 44.22           H  
ATOM   2163  HA  ASP A 333      -4.473   8.811   6.272  1.00 42.00           H  
ATOM   2164  HB2 ASP A 333      -6.331  10.649   7.376  1.00 52.95           H  
ATOM   2165  HB3 ASP A 333      -6.057   9.258   8.025  1.00 52.95           H  
ATOM   2166  N   TRP A 334      -6.318   8.429   4.193  1.00 39.34           N  
ATOM   2167  CA  TRP A 334      -7.360   7.635   3.547  1.00 39.91           C  
ATOM   2168  C   TRP A 334      -7.267   6.177   3.983  1.00 38.62           C  
ATOM   2169  O   TRP A 334      -6.198   5.565   3.912  1.00 43.17           O  
ATOM   2170  CB  TRP A 334      -7.247   7.733   2.024  1.00 32.46           C  
ATOM   2171  CG  TRP A 334      -8.387   7.073   1.291  1.00 31.87           C  
ATOM   2172  CD1 TRP A 334      -8.452   5.776   0.864  1.00 27.09           C  
ATOM   2173  CD2 TRP A 334      -9.629   7.688   0.901  1.00 27.78           C  
ATOM   2174  CE2 TRP A 334     -10.399   6.702   0.242  1.00 27.44           C  
ATOM   2175  CE3 TRP A 334     -10.167   8.969   1.060  1.00 31.68           C  
ATOM   2176  NE1 TRP A 334      -9.663   5.544   0.229  1.00 27.72           N  
ATOM   2177  CZ2 TRP A 334     -11.676   6.967  -0.274  1.00 25.24           C  
ATOM   2178  CZ3 TRP A 334     -11.438   9.232   0.547  1.00 26.30           C  
ATOM   2179  CH2 TRP A 334     -12.177   8.231  -0.105  1.00 24.24           C  
ATOM   2180  H   TRP A 334      -5.712   8.738   3.666  1.00 39.34           H  
ATOM   2181  HA  TRP A 334      -8.221   7.989   3.818  1.00 39.91           H  
ATOM   2182  HB2 TRP A 334      -7.207   8.668   1.769  1.00 32.47           H  
ATOM   2183  HB3 TRP A 334      -6.411   7.327   1.742  1.00 32.47           H  
ATOM   2184  HD1 TRP A 334      -7.783   5.142   0.982  1.00 27.09           H  
ATOM   2185  HE1 TRP A 334      -9.912   4.796  -0.117  1.00 27.72           H  
ATOM   2186  HE3 TRP A 334      -9.687   9.634   1.499  1.00 31.68           H  
ATOM   2187  HZ2 TRP A 334     -12.164   6.310  -0.715  1.00 25.24           H  
ATOM   2188  HZ3 TRP A 334     -11.801  10.084   0.639  1.00 26.30           H  
ATOM   2189  HH2 TRP A 334     -13.025   8.431  -0.429  1.00 24.24           H  
ATOM   2190  N   ASP A 335      -8.391   5.616   4.424  1.00 39.57           N  
ATOM   2191  CA  ASP A 335      -8.488   4.209   4.804  1.00 41.97           C  
ATOM   2192  C   ASP A 335      -9.567   3.556   3.951  1.00 42.71           C  
ATOM   2193  O   ASP A 335     -10.763   3.749   4.203  1.00 37.47           O  
ATOM   2194  CB  ASP A 335      -8.807   4.067   6.293  1.00 48.81           C  
ATOM   2195  CG  ASP A 335      -8.867   2.614   6.745  1.00 57.13           C  
ATOM   2196  OD1 ASP A 335      -8.647   1.707   5.910  1.00 52.58           O  
ATOM   2197  OD2 ASP A 335      -9.127   2.379   7.944  1.00 58.08           O1-
ATOM   2198  H   ASP A 335      -9.130   6.049   4.511  1.00 39.57           H  
ATOM   2199  HA  ASP A 335      -7.637   3.769   4.650  1.00 41.97           H  
ATOM   2200  HB2 ASP A 335      -8.134   4.535   6.811  1.00 48.81           H  
ATOM   2201  HB3 ASP A 335      -9.658   4.495   6.480  1.00 48.81           H  
ATOM   2202  N   ALA A 336      -9.144   2.752   2.974  1.00 38.35           N  
ATOM   2203  CA  ALA A 336     -10.078   2.206   1.993  1.00 41.85           C  
ATOM   2204  C   ALA A 336     -11.038   1.186   2.596  1.00 42.20           C  
ATOM   2205  O   ALA A 336     -12.153   1.016   2.086  1.00 40.24           O  
ATOM   2206  CB  ALA A 336      -9.309   1.574   0.834  1.00 41.23           C  
ATOM   2207  H   ALA A 336      -8.325   2.513   2.863  1.00 38.35           H  
ATOM   2208  HA  ALA A 336     -10.613   2.947   1.670  1.00 41.86           H  
ATOM   2209  HB1 ALA A 336      -9.936   1.213   0.187  1.00 41.23           H  
ATOM   2210  HB2 ALA A 336      -8.756   2.246   0.407  1.00 41.23           H  
ATOM   2211  HB3 ALA A 336      -8.746   0.858   1.170  1.00 41.23           H  
ATOM   2212  N   LYS A 337     -10.635   0.481   3.660  1.00 41.12           N  
ATOM   2213  CA  LYS A 337     -11.565  -0.453   4.283  1.00 36.88           C  
ATOM   2214  C   LYS A 337     -12.789   0.271   4.824  1.00 39.15           C  
ATOM   2215  O   LYS A 337     -13.871  -0.318   4.925  1.00 42.68           O  
ATOM   2216  CB  LYS A 337     -10.865  -1.242   5.396  1.00 41.79           C  
ATOM   2217  H   LYS A 337      -9.855   0.527   4.021  1.00 41.12           H  
ATOM   2218  HA  LYS A 337     -11.866  -1.077   3.604  1.00 36.88           H  
ATOM   2219  N   VAL A 338     -12.644   1.549   5.154  1.00 37.76           N  
ATOM   2220  CA  VAL A 338     -13.738   2.355   5.669  1.00 38.93           C  
ATOM   2221  C   VAL A 338     -14.387   3.192   4.574  1.00 34.40           C  
ATOM   2222  O   VAL A 338     -15.614   3.265   4.488  1.00 37.45           O  
ATOM   2223  CB  VAL A 338     -13.221   3.245   6.819  1.00 39.17           C  
ATOM   2224  CG1 VAL A 338     -14.282   4.224   7.258  1.00 49.01           C  
ATOM   2225  CG2 VAL A 338     -12.770   2.375   7.984  1.00 46.29           C  
ATOM   2226  H   VAL A 338     -11.899   1.975   5.084  1.00 37.76           H  
ATOM   2227  HA  VAL A 338     -14.426   1.762   6.010  1.00 38.93           H  
ATOM   2228  HB  VAL A 338     -12.461   3.757   6.501  1.00 39.17           H  
ATOM   2229 HG11 VAL A 338     -13.938   4.772   7.981  1.00 49.01           H  
ATOM   2230 HG12 VAL A 338     -14.528   4.791   6.511  1.00 49.01           H  
ATOM   2231 HG13 VAL A 338     -15.063   3.738   7.566  1.00 49.01           H  
ATOM   2232 HG21 VAL A 338     -12.446   2.939   8.703  1.00 46.29           H  
ATOM   2233 HG22 VAL A 338     -13.518   1.845   8.301  1.00 46.29           H  
ATOM   2234 HG23 VAL A 338     -12.057   1.785   7.691  1.00 46.29           H  
ATOM   2235  N   SER A 339     -13.583   3.823   3.720  1.00 29.00           N  
ATOM   2236  CA  SER A 339     -14.079   4.816   2.777  1.00 30.79           C  
ATOM   2237  C   SER A 339     -14.149   4.332   1.333  1.00 30.13           C  
ATOM   2238  O   SER A 339     -14.624   5.082   0.471  1.00 27.42           O  
ATOM   2239  CB  SER A 339     -13.206   6.076   2.853  1.00 31.41           C  
ATOM   2240  OG  SER A 339     -13.124   6.537   4.196  1.00 33.56           O  
ATOM   2241  H   SER A 339     -12.735   3.685   3.673  1.00 29.00           H  
ATOM   2242  HA  SER A 339     -14.993   5.006   3.041  1.00 30.79           H  
ATOM   2243  HB2 SER A 339     -12.317   5.882   2.516  1.00 31.41           H  
ATOM   2244  HB3 SER A 339     -13.578   6.771   2.288  1.00 31.41           H  
ATOM   2245  HG  SER A 339     -13.864   6.860   4.427  1.00 33.56           H  
ATOM   2246  N   GLY A 340     -13.703   3.110   1.039  1.00 30.44           N  
ATOM   2247  CA  GLY A 340     -13.765   2.641  -0.342  1.00 28.12           C  
ATOM   2248  C   GLY A 340     -12.781   3.350  -1.263  1.00 27.43           C  
ATOM   2249  O   GLY A 340     -11.650   3.674  -0.888  1.00 26.49           O  
ATOM   2250  H   GLY A 340     -13.371   2.554   1.604  1.00 30.43           H  
ATOM   2251  HA2 GLY A 340     -13.586   1.688  -0.361  1.00 28.12           H  
ATOM   2252  HA3 GLY A 340     -14.665   2.768  -0.680  1.00 28.12           H  
ATOM   2253  N   GLY A 341     -13.205   3.553  -2.516  1.00 23.17           N  
ATOM   2254  CA  GLY A 341     -12.443   4.390  -3.427  1.00 18.80           C  
ATOM   2255  C   GLY A 341     -11.182   3.775  -4.002  1.00 21.02           C  
ATOM   2256  O   GLY A 341     -10.348   4.499  -4.551  1.00 22.13           O  
ATOM   2257  H   GLY A 341     -13.922   3.217  -2.848  1.00 23.18           H  
ATOM   2258  HA2 GLY A 341     -13.021   4.644  -4.163  1.00 18.80           H  
ATOM   2259  HA3 GLY A 341     -12.201   5.205  -2.962  1.00 18.80           H  
ATOM   2260  N   ILE A 342     -11.027   2.457  -3.911  1.00 23.78           N  
ATOM   2261  CA  ILE A 342      -9.860   1.803  -4.493  1.00 21.18           C  
ATOM   2262  C   ILE A 342      -9.874   1.947  -6.005  1.00 24.11           C  
ATOM   2263  O   ILE A 342     -10.919   1.788  -6.652  1.00 22.02           O  
ATOM   2264  CB  ILE A 342      -9.860   0.326  -4.070  1.00 24.96           C  
ATOM   2265  CG1 ILE A 342      -9.537   0.219  -2.585  1.00 38.07           C  
ATOM   2266  CG2 ILE A 342      -8.854  -0.497  -4.916  1.00 30.90           C  
ATOM   2267  CD1 ILE A 342      -8.051   0.204  -2.322  1.00 43.59           C  
ATOM   2268  H   ILE A 342     -11.581   1.928  -3.520  1.00 23.78           H  
ATOM   2269  HA  ILE A 342      -9.048   2.224  -4.171  1.00 21.18           H  
ATOM   2270  HB  ILE A 342     -10.743  -0.045  -4.228  1.00 24.96           H  
ATOM   2271 HG12 ILE A 342      -9.940   0.966  -2.114  1.00 38.06           H  
ATOM   2272 HG13 ILE A 342      -9.936  -0.590  -2.227  1.00 38.06           H  
ATOM   2273 HG21 ILE A 342      -8.873  -1.425  -4.630  1.00 30.90           H  
ATOM   2274 HG22 ILE A 342      -9.098  -0.444  -5.853  1.00 30.90           H  
ATOM   2275 HG23 ILE A 342      -7.960  -0.141  -4.794  1.00 30.90           H  
ATOM   2276 HD11 ILE A 342      -7.892   0.136  -1.367  1.00 43.59           H  
ATOM   2277 HD12 ILE A 342      -7.650  -0.556  -2.771  1.00 43.59           H  
ATOM   2278 HD13 ILE A 342      -7.655   1.023  -2.657  1.00 43.59           H  
ATOM   2279  N   LEU A 343      -8.707   2.257  -6.581  1.00 20.61           N  
ATOM   2280  CA  LEU A 343      -8.497   2.123  -8.021  1.00 20.22           C  
ATOM   2281  C   LEU A 343      -8.073   0.684  -8.300  1.00 22.73           C  
ATOM   2282  O   LEU A 343      -7.035   0.234  -7.808  1.00 23.86           O  
ATOM   2283  CB  LEU A 343      -7.427   3.094  -8.508  1.00 21.60           C  
ATOM   2284  CG  LEU A 343      -7.086   2.854  -9.978  1.00 23.56           C  
ATOM   2285  CD1 LEU A 343      -8.129   3.483 -10.892  1.00 22.50           C  
ATOM   2286  CD2 LEU A 343      -5.718   3.364 -10.274  1.00 27.63           C  
ATOM   2287  H   LEU A 343      -8.022   2.547  -6.149  1.00 20.61           H  
ATOM   2288  HA  LEU A 343      -9.317   2.334  -8.495  1.00 20.22           H  
ATOM   2289  HB2 LEU A 343      -7.736   4.006  -8.390  1.00 21.60           H  
ATOM   2290  HB3 LEU A 343      -6.627   2.994  -7.968  1.00 21.60           H  
ATOM   2291  HG  LEU A 343      -7.097   1.899 -10.149  1.00 23.56           H  
ATOM   2292 HD11 LEU A 343      -7.890   3.317 -11.817  1.00 22.50           H  
ATOM   2293 HD12 LEU A 343      -8.998   3.094 -10.707  1.00 22.50           H  
ATOM   2294 HD13 LEU A 343      -8.163   4.439 -10.733  1.00 22.50           H  
ATOM   2295 HD21 LEU A 343      -5.509   3.208 -11.209  1.00 27.63           H  
ATOM   2296 HD22 LEU A 343      -5.680   4.316 -10.089  1.00 27.63           H  
ATOM   2297 HD23 LEU A 343      -5.072   2.902  -9.718  1.00 27.63           H  
ATOM   2298  N   ARG A 344      -8.894  -0.051  -9.032  1.00 24.28           N  
ATOM   2299  CA  ARG A 344      -8.587  -1.434  -9.373  1.00 24.78           C  
ATOM   2300  C   ARG A 344      -8.179  -1.469 -10.835  1.00 32.30           C  
ATOM   2301  O   ARG A 344      -8.975  -1.099 -11.704  1.00 23.66           O  
ATOM   2302  CB  ARG A 344      -9.787  -2.340  -9.112  1.00 26.06           C  
ATOM   2303  CG  ARG A 344      -9.564  -3.786  -9.512  1.00 29.45           C  
ATOM   2304  CD  ARG A 344     -10.656  -4.687  -8.927  1.00 32.48           C  
ATOM   2305  NE  ARG A 344     -10.508  -4.877  -7.485  1.00 33.69           N  
ATOM   2306  CZ  ARG A 344     -11.309  -5.626  -6.727  1.00 40.28           C  
ATOM   2307  NH1 ARG A 344     -12.338  -6.289  -7.260  1.00 41.55           N1+
ATOM   2308  NH2 ARG A 344     -11.071  -5.728  -5.424  1.00 38.48           N  
ATOM   2309  H   ARG A 344      -9.642   0.234  -9.345  1.00 24.28           H  
ATOM   2310  HA  ARG A 344      -7.863  -1.763  -8.819  1.00 24.78           H  
ATOM   2311  HB2 ARG A 344     -10.009  -2.305  -8.168  1.00 26.06           H  
ATOM   2312  HB3 ARG A 344     -10.554  -1.995  -9.595  1.00 26.06           H  
ATOM   2313  HG2 ARG A 344      -9.560  -3.862 -10.479  1.00 29.45           H  
ATOM   2314  HG3 ARG A 344      -8.694  -4.081  -9.200  1.00 29.45           H  
ATOM   2315  HD2 ARG A 344     -11.525  -4.299  -9.112  1.00 32.49           H  
ATOM   2316  HD3 ARG A 344     -10.630  -5.551  -9.368  1.00 32.49           H  
ATOM   2317  HE  ARG A 344      -9.855  -4.475  -7.096  1.00 33.69           H  
ATOM   2318 HH11 ARG A 344     -12.493  -6.236  -8.104  1.00 41.55           H  
ATOM   2319 HH12 ARG A 344     -12.846  -6.769  -6.759  1.00 41.55           H  
ATOM   2320 HH21 ARG A 344     -10.404  -5.312  -5.075  1.00 38.48           H  
ATOM   2321 HH22 ARG A 344     -11.584  -6.209  -4.930  1.00 38.48           H  
ATOM   2322  N   ILE A 345      -6.936  -1.881 -11.102  1.00 24.67           N  
ATOM   2323  CA  ILE A 345      -6.410  -1.959 -12.459  1.00 25.39           C  
ATOM   2324  C   ILE A 345      -6.207  -3.423 -12.808  1.00 35.95           C  
ATOM   2325  O   ILE A 345      -5.866  -4.251 -11.955  1.00 33.97           O  
ATOM   2326  CB  ILE A 345      -5.073  -1.205 -12.664  1.00 32.98           C  
ATOM   2327  CG1 ILE A 345      -5.109   0.209 -12.127  1.00 41.41           C  
ATOM   2328  CG2 ILE A 345      -4.698  -1.160 -14.144  1.00 31.96           C  
ATOM   2329  CD1 ILE A 345      -3.796   0.945 -12.439  1.00 41.75           C  
ATOM   2330  H   ILE A 345      -6.375  -2.123 -10.496  1.00 24.67           H  
ATOM   2331  HA  ILE A 345      -7.057  -1.527 -13.038  1.00 25.39           H  
ATOM   2332  HB  ILE A 345      -4.407  -1.701 -12.163  1.00 32.98           H  
ATOM   2333 HG12 ILE A 345      -5.855   0.689 -12.519  1.00 41.40           H  
ATOM   2334 HG13 ILE A 345      -5.255   0.192 -11.169  1.00 41.40           H  
ATOM   2335 HG21 ILE A 345      -3.859  -0.684 -14.251  1.00 31.96           H  
ATOM   2336 HG22 ILE A 345      -4.602  -2.064 -14.482  1.00 31.96           H  
ATOM   2337 HG23 ILE A 345      -5.395  -0.702 -14.641  1.00 31.96           H  
ATOM   2338 HD11 ILE A 345      -3.839   1.848 -12.087  1.00 41.75           H  
ATOM   2339 HD12 ILE A 345      -3.054   0.473 -12.028  1.00 41.75           H  
ATOM   2340 HD13 ILE A 345      -3.664   0.978 -13.399  1.00 41.75           H  
ATOM   2341  N   PHE A 346      -6.406  -3.736 -14.078  1.00 29.87           N  
ATOM   2342  CA  PHE A 346      -6.292  -5.097 -14.562  1.00 35.81           C  
ATOM   2343  C   PHE A 346      -5.079  -5.178 -15.489  1.00 41.40           C  
ATOM   2344  O   PHE A 346      -5.226  -5.125 -16.715  1.00 43.94           O  
ATOM   2345  CB  PHE A 346      -7.603  -5.500 -15.246  1.00 33.89           C  
ATOM   2346  CG  PHE A 346      -8.819  -5.423 -14.329  1.00 34.55           C  
ATOM   2347  CD1 PHE A 346      -9.526  -4.228 -14.167  1.00 37.60           C  
ATOM   2348  CD2 PHE A 346      -9.249  -6.545 -13.627  1.00 40.93           C  
ATOM   2349  CE1 PHE A 346     -10.641  -4.157 -13.321  1.00 39.02           C  
ATOM   2350  CE2 PHE A 346     -10.363  -6.483 -12.780  1.00 36.86           C  
ATOM   2351  CZ  PHE A 346     -11.053  -5.288 -12.624  1.00 39.27           C  
ATOM   2352  H   PHE A 346      -6.611  -3.162 -14.685  1.00 29.87           H  
ATOM   2353  HA  PHE A 346      -6.150  -5.728 -13.838  1.00 35.81           H  
ATOM   2354  HB2 PHE A 346      -7.750  -4.924 -16.012  1.00 33.89           H  
ATOM   2355  HB3 PHE A 346      -7.519  -6.405 -15.583  1.00 33.89           H  
ATOM   2356  HD1 PHE A 346      -9.252  -3.468 -14.629  1.00 37.60           H  
ATOM   2357  HD2 PHE A 346      -8.790  -7.349 -13.722  1.00 40.93           H  
ATOM   2358  HE1 PHE A 346     -11.105  -3.356 -13.225  1.00 39.02           H  
ATOM   2359  HE2 PHE A 346     -10.641  -7.244 -12.322  1.00 36.86           H  
ATOM   2360  HZ  PHE A 346     -11.787  -5.244 -12.056  1.00 39.27           H  
ATOM   2361  N   PRO A 347      -3.869  -5.295 -14.931  1.00 44.73           N  
ATOM   2362  CA  PRO A 347      -2.649  -5.132 -15.736  1.00 46.94           C  
ATOM   2363  C   PRO A 347      -2.570  -6.125 -16.879  1.00 47.95           C  
ATOM   2364  O   PRO A 347      -3.030  -7.268 -16.780  1.00 46.76           O  
ATOM   2365  CB  PRO A 347      -1.520  -5.369 -14.726  1.00 51.35           C  
ATOM   2366  CG  PRO A 347      -2.140  -5.143 -13.399  1.00 52.39           C  
ATOM   2367  CD  PRO A 347      -3.564  -5.569 -13.520  1.00 51.42           C  
ATOM   2368  HA  PRO A 347      -2.610  -4.263 -16.164  1.00 46.94           H  
ATOM   2369  HB2 PRO A 347      -1.166  -6.269 -14.800  1.00 51.35           H  
ATOM   2370  HB3 PRO A 347      -0.780  -4.760 -14.877  1.00 51.35           H  
ATOM   2371  HG2 PRO A 347      -1.684  -5.656 -12.713  1.00 52.39           H  
ATOM   2372  HG3 PRO A 347      -2.079  -4.210 -13.144  1.00 52.39           H  
ATOM   2373  HD2 PRO A 347      -3.679  -6.507 -13.303  1.00 51.41           H  
ATOM   2374  HD3 PRO A 347      -4.141  -5.066 -12.924  1.00 51.41           H  
ATOM   2375  N   GLU A 348      -1.970  -5.670 -17.979  1.00 52.68           N  
ATOM   2376  CA  GLU A 348      -1.938  -6.411 -19.238  1.00 43.97           C  
ATOM   2377  C   GLU A 348      -3.338  -6.836 -19.675  1.00 44.61           C  
ATOM   2378  O   GLU A 348      -3.493  -7.736 -20.507  1.00 52.52           O  
ATOM   2379  CB  GLU A 348      -1.005  -7.625 -19.147  1.00 50.67           C  
ATOM   2380  H   GLU A 348      -1.566  -4.912 -18.015  1.00 52.68           H  
ATOM   2381  HA  GLU A 348      -1.587  -5.812 -19.914  1.00 43.97           H  
ATOM   2382  N   GLY A 349      -4.369  -6.198 -19.121  1.00 43.04           N  
ATOM   2383  CA  GLY A 349      -5.744  -6.519 -19.431  1.00 47.88           C  
ATOM   2384  C   GLY A 349      -6.266  -7.790 -18.800  1.00 59.46           C  
ATOM   2385  O   GLY A 349      -7.455  -8.095 -18.965  1.00 69.41           O  
ATOM   2386  H   GLY A 349      -4.280  -5.561 -18.551  1.00 43.04           H  
ATOM   2387  HA2 GLY A 349      -6.305  -5.780 -19.147  1.00 47.88           H  
ATOM   2388  HA3 GLY A 349      -5.835  -6.591 -20.395  1.00 47.88           H  
ATOM   2389  N   LYS A 350      -5.430  -8.541 -18.084  1.00 56.61           N  
ATOM   2390  CA  LYS A 350      -5.849  -9.824 -17.540  1.00 58.50           C  
ATOM   2391  C   LYS A 350      -6.673  -9.625 -16.266  1.00 58.61           C  
ATOM   2392  O   LYS A 350      -6.633  -8.572 -15.617  1.00 47.41           O  
ATOM   2393  CB  LYS A 350      -4.639 -10.721 -17.265  1.00 52.19           C  
ATOM   2394  H   LYS A 350      -4.618  -8.322 -17.904  1.00 56.61           H  
ATOM   2395  HA  LYS A 350      -6.406 -10.264 -18.201  1.00 58.50           H  
ATOM   2396  N   ALA A 351      -7.429 -10.668 -15.908  1.00 66.00           N  
ATOM   2397  CA  ALA A 351      -8.408 -10.541 -14.833  1.00 66.96           C  
ATOM   2398  C   ALA A 351      -7.762 -10.432 -13.460  1.00 61.87           C  
ATOM   2399  O   ALA A 351      -8.425  -9.984 -12.518  1.00 62.11           O  
ATOM   2400  CB  ALA A 351      -9.383 -11.719 -14.855  1.00 67.27           C  
ATOM   2401  H   ALA A 351      -7.390 -11.446 -16.272  1.00 66.00           H  
ATOM   2402  HA  ALA A 351      -8.890  -9.715 -14.992  1.00 66.96           H  
ATOM   2403  HB1 ALA A 351     -10.026 -11.621 -14.135  1.00 67.28           H  
ATOM   2404  HB2 ALA A 351      -9.850 -11.737 -15.704  1.00 67.28           H  
ATOM   2405  HB3 ALA A 351      -8.892 -12.548 -14.738  1.00 67.28           H  
ATOM   2406  N   GLN A 352      -6.502 -10.842 -13.317  1.00 56.65           N  
ATOM   2407  CA  GLN A 352      -5.785 -10.614 -12.068  1.00 54.25           C  
ATOM   2408  C   GLN A 352      -5.564  -9.118 -11.907  1.00 52.70           C  
ATOM   2409  O   GLN A 352      -4.999  -8.471 -12.794  1.00 60.35           O  
ATOM   2410  CB  GLN A 352      -4.455 -11.362 -12.058  1.00 64.48           C  
ATOM   2411  CG  GLN A 352      -4.582 -12.879 -12.007  1.00 69.65           C  
ATOM   2412  CD  GLN A 352      -5.018 -13.479 -13.332  1.00 78.87           C  
ATOM   2413  NE2 GLN A 352      -5.710 -14.614 -13.268  1.00 80.15           N  
ATOM   2414  OE1 GLN A 352      -4.741 -12.928 -14.400  1.00 76.36           O  
ATOM   2415  H   GLN A 352      -6.050 -11.250 -13.925  1.00 56.65           H  
ATOM   2416  HA  GLN A 352      -6.309 -10.950 -11.324  1.00 54.26           H  
ATOM   2417  HB2 GLN A 352      -3.954 -11.118 -12.853  1.00 64.48           H  
ATOM   2418  HB3 GLN A 352      -3.936 -11.066 -11.294  1.00 64.48           H  
ATOM   2419  HG2 GLN A 352      -3.730 -13.262 -11.748  1.00 69.65           H  
ATOM   2420  HG3 GLN A 352      -5.222 -13.122 -11.320  1.00 69.65           H  
ATOM   2421 HE21 GLN A 352      -5.884 -14.970 -12.505  1.00 80.15           H  
ATOM   2422 HE22 GLN A 352      -5.984 -14.992 -13.991  1.00 80.15           H  
ATOM   2423  N   PHE A 353      -6.035  -8.559 -10.804  1.00 48.91           N  
ATOM   2424  CA  PHE A 353      -6.092  -7.114 -10.685  1.00 41.05           C  
ATOM   2425  C   PHE A 353      -5.165  -6.621  -9.584  1.00 40.67           C  
ATOM   2426  O   PHE A 353      -4.741  -7.380  -8.709  1.00 46.48           O  
ATOM   2427  CB  PHE A 353      -7.527  -6.632 -10.436  1.00 46.87           C  
ATOM   2428  CG  PHE A 353      -8.273  -7.422  -9.399  1.00 41.54           C  
ATOM   2429  CD1 PHE A 353      -8.130  -7.128  -8.054  1.00 42.16           C  
ATOM   2430  CD2 PHE A 353      -9.144  -8.439  -9.772  1.00 42.19           C  
ATOM   2431  CE1 PHE A 353      -8.829  -7.841  -7.097  1.00 46.31           C  
ATOM   2432  CE2 PHE A 353      -9.844  -9.153  -8.825  1.00 53.81           C  
ATOM   2433  CZ  PHE A 353      -9.685  -8.856  -7.481  1.00 53.42           C  
ATOM   2434  H   PHE A 353      -6.323  -8.993 -10.120  1.00 48.91           H  
ATOM   2435  HA  PHE A 353      -5.793  -6.738 -11.527  1.00 41.06           H  
ATOM   2436  HB2 PHE A 353      -7.502  -5.702 -10.162  1.00 46.87           H  
ATOM   2437  HB3 PHE A 353      -8.019  -6.669 -11.271  1.00 46.87           H  
ATOM   2438  HD1 PHE A 353      -7.559  -6.444  -7.791  1.00 42.15           H  
ATOM   2439  HD2 PHE A 353      -9.256  -8.639 -10.673  1.00 42.19           H  
ATOM   2440  HE1 PHE A 353      -8.723  -7.639  -6.195  1.00 46.30           H  
ATOM   2441  HE2 PHE A 353     -10.421  -9.834  -9.087  1.00 53.82           H  
ATOM   2442  HZ  PHE A 353     -10.153  -9.339  -6.839  1.00 53.42           H  
ATOM   2443  N   ALA A 354      -4.825  -5.338  -9.671  1.00 33.96           N  
ATOM   2444  CA  ALA A 354      -4.067  -4.642  -8.644  1.00 40.59           C  
ATOM   2445  C   ALA A 354      -4.968  -3.585  -8.031  1.00 35.83           C  
ATOM   2446  O   ALA A 354      -5.574  -2.800  -8.760  1.00 32.15           O  
ATOM   2447  CB  ALA A 354      -2.812  -3.986  -9.222  1.00 40.37           C  
ATOM   2448  H   ALA A 354      -5.032  -4.842 -10.342  1.00 33.96           H  
ATOM   2449  HA  ALA A 354      -3.778  -5.280  -7.973  1.00 40.58           H  
ATOM   2450  HB1 ALA A 354      -2.330  -3.531  -8.514  1.00 40.37           H  
ATOM   2451  HB2 ALA A 354      -2.243  -4.666  -9.615  1.00 40.37           H  
ATOM   2452  HB3 ALA A 354      -3.067  -3.344  -9.903  1.00 40.37           H  
ATOM   2453  N   ASP A 355      -5.052  -3.573  -6.702  1.00 34.73           N  
ATOM   2454  CA  ASP A 355      -5.848  -2.599  -5.961  1.00 32.02           C  
ATOM   2455  C   ASP A 355      -4.918  -1.512  -5.431  1.00 38.77           C  
ATOM   2456  O   ASP A 355      -3.982  -1.807  -4.680  1.00 42.76           O  
ATOM   2457  CB  ASP A 355      -6.610  -3.282  -4.823  1.00 33.41           C  
ATOM   2458  CG  ASP A 355      -7.844  -4.031  -5.314  1.00 39.38           C  
ATOM   2459  OD1 ASP A 355      -8.225  -3.848  -6.491  1.00 32.37           O  
ATOM   2460  OD2 ASP A 355      -8.431  -4.812  -4.532  1.00 42.54           O1-
ATOM   2461  H   ASP A 355      -4.643  -4.139  -6.199  1.00 34.73           H  
ATOM   2462  HA  ASP A 355      -6.508  -2.197  -6.547  1.00 32.03           H  
ATOM   2463  HB2 ASP A 355      -6.019  -3.901  -4.368  1.00 33.41           H  
ATOM   2464  HB3 ASP A 355      -6.878  -2.615  -4.172  1.00 33.41           H  
ATOM   2465  N   ILE A 356      -5.169  -0.264  -5.821  1.00 27.67           N  
ATOM   2466  CA  ILE A 356      -4.308   0.856  -5.467  1.00 28.53           C  
ATOM   2467  C   ILE A 356      -5.121   1.840  -4.645  1.00 23.59           C  
ATOM   2468  O   ILE A 356      -6.094   2.423  -5.135  1.00 24.50           O  
ATOM   2469  CB  ILE A 356      -3.711   1.533  -6.705  1.00 29.41           C  
ATOM   2470  CG1 ILE A 356      -2.812   0.537  -7.444  1.00 29.03           C  
ATOM   2471  CG2 ILE A 356      -2.943   2.785  -6.299  1.00 26.30           C  
ATOM   2472  CD1 ILE A 356      -2.372   1.015  -8.801  1.00 29.13           C  
ATOM   2473  H   ILE A 356      -5.848  -0.045  -6.302  1.00 27.67           H  
ATOM   2474  HA  ILE A 356      -3.557   0.529  -4.947  1.00 28.13           H  
ATOM   2475  HB  ILE A 356      -4.422   1.807  -7.305  1.00 28.48           H  
ATOM   2476 HG12 ILE A 356      -2.027   0.357  -6.903  1.00 30.08           H  
ATOM   2477 HG13 ILE A 356      -3.286  -0.304  -7.544  1.00 30.08           H  
ATOM   2478 HG21 ILE A 356      -2.569   3.206  -7.089  1.00 26.93           H  
ATOM   2479 HG22 ILE A 356      -3.545   3.405  -5.857  1.00 26.93           H  
ATOM   2480 HG23 ILE A 356      -2.226   2.543  -5.692  1.00 26.93           H  
ATOM   2481 HD11 ILE A 356      -1.809   0.342  -9.214  1.00 28.25           H  
ATOM   2482 HD12 ILE A 356      -3.151   1.170  -9.357  1.00 28.25           H  
ATOM   2483 HD13 ILE A 356      -1.873   1.841  -8.706  1.00 28.25           H  
ATOM   2484  N   GLU A 357      -4.729   2.015  -3.383  1.00 26.66           N  
ATOM   2485  CA  GLU A 357      -5.406   2.987  -2.536  1.00 20.93           C  
ATOM   2486  C   GLU A 357      -5.065   4.407  -2.985  1.00 22.84           C  
ATOM   2487  O   GLU A 357      -3.906   4.691  -3.323  1.00 26.19           O  
ATOM   2488  CB  GLU A 357      -5.006   2.799  -1.074  1.00 26.35           C  
ATOM   2489  CG  GLU A 357      -5.417   1.466  -0.494  1.00 44.06           C  
ATOM   2490  CD  GLU A 357      -5.535   1.493   1.018  1.00 65.56           C  
ATOM   2491  OE1 GLU A 357      -4.949   0.602   1.667  1.00 72.89           O  
ATOM   2492  OE2 GLU A 357      -6.211   2.400   1.558  1.00 69.42           O1-
ATOM   2493  H   GLU A 357      -4.084   1.588  -3.006  1.00 26.66           H  
ATOM   2494  HA  GLU A 357      -6.363   2.846  -2.619  1.00 20.93           H  
ATOM   2495  HB2 GLU A 357      -4.044   2.893  -0.997  1.00 26.35           H  
ATOM   2496  HB3 GLU A 357      -5.404   3.509  -0.546  1.00 26.35           H  
ATOM   2497  HG2 GLU A 357      -6.268   1.200  -0.876  1.00 44.06           H  
ATOM   2498  HG3 GLU A 357      -4.768   0.793  -0.752  1.00 44.06           H  
ATOM   2499  N   PRO A 358      -6.033   5.334  -2.961  1.00 22.69           N  
ATOM   2500  CA  PRO A 358      -5.768   6.728  -3.373  1.00 23.29           C  
ATOM   2501  C   PRO A 358      -5.069   7.524  -2.274  1.00 25.27           C  
ATOM   2502  O   PRO A 358      -5.550   8.563  -1.813  1.00 21.04           O  
ATOM   2503  CB  PRO A 358      -7.180   7.247  -3.674  1.00 20.79           C  
ATOM   2504  CG  PRO A 358      -8.028   6.524  -2.654  1.00 21.44           C  
ATOM   2505  CD  PRO A 358      -7.455   5.125  -2.618  1.00 24.89           C  
ATOM   2506  HA  PRO A 358      -5.165   6.807  -4.129  1.00 23.29           H  
ATOM   2507  HB2 PRO A 358      -7.238   8.210  -3.572  1.00 20.79           H  
ATOM   2508  HB3 PRO A 358      -7.454   7.041  -4.581  1.00 20.79           H  
ATOM   2509  HG2 PRO A 358      -7.976   6.951  -1.784  1.00 21.44           H  
ATOM   2510  HG3 PRO A 358      -8.962   6.517  -2.911  1.00 21.44           H  
ATOM   2511  HD2 PRO A 358      -7.556   4.718  -1.743  1.00 24.88           H  
ATOM   2512  HD3 PRO A 358      -7.895   4.540  -3.254  1.00 24.88           H  
ATOM   2513  N   LYS A 359      -3.909   7.033  -1.848  1.00 24.41           N  
ATOM   2514  CA  LYS A 359      -3.243   7.554  -0.656  1.00 25.11           C  
ATOM   2515  C   LYS A 359      -2.614   8.930  -0.882  1.00 24.34           C  
ATOM   2516  O   LYS A 359      -2.133   9.254  -1.972  1.00 24.61           O  
ATOM   2517  CB  LYS A 359      -2.150   6.585  -0.201  1.00 38.98           C  
ATOM   2518  CG  LYS A 359      -2.584   5.137  -0.185  1.00 52.41           C  
ATOM   2519  CD  LYS A 359      -2.132   4.402   1.077  1.00 59.58           C  
ATOM   2520  CE  LYS A 359      -0.652   4.099   1.052  1.00 57.76           C  
ATOM   2521  NZ  LYS A 359      -0.298   3.037   2.040  1.00 64.57           N1+
ATOM   2522  H   LYS A 359      -3.488   6.393  -2.238  1.00 24.41           H  
ATOM   2523  HA  LYS A 359      -3.927   7.647   0.025  1.00 25.11           H  
ATOM   2524  HB2 LYS A 359      -1.383   6.678  -0.787  1.00 38.98           H  
ATOM   2525  HB3 LYS A 359      -1.857   6.836   0.690  1.00 38.98           H  
ATOM   2526  HG2 LYS A 359      -3.550   5.091  -0.254  1.00 52.41           H  
ATOM   2527  HG3 LYS A 359      -2.222   4.686  -0.965  1.00 52.41           H  
ATOM   2528  HD2 LYS A 359      -2.339   4.941   1.856  1.00 59.58           H  
ATOM   2529  HD3 LYS A 359      -2.630   3.575   1.165  1.00 59.58           H  
ATOM   2530  HE2 LYS A 359      -0.393   3.814   0.162  1.00 57.76           H  
ATOM   2531  HE3 LYS A 359      -0.151   4.906   1.248  1.00 57.76           H  
ATOM   2532  HZ1 LYS A 359       0.577   2.878   2.005  1.00 64.57           H  
ATOM   2533  HZ2 LYS A 359      -0.517   3.308   2.860  1.00 64.57           H  
ATOM   2534  HZ3 LYS A 359      -0.743   2.290   1.846  1.00 64.57           H  
ATOM   2535  N   PHE A 360      -2.538   9.702   0.206  1.00 26.40           N  
ATOM   2536  CA  PHE A 360      -1.862  11.000   0.216  1.00 26.70           C  
ATOM   2537  C   PHE A 360      -0.441  10.915  -0.337  1.00 27.43           C  
ATOM   2538  O   PHE A 360       0.350  10.060   0.071  1.00 28.25           O  
ATOM   2539  CB  PHE A 360      -1.828  11.538   1.657  1.00 29.36           C  
ATOM   2540  CG  PHE A 360      -1.101  12.848   1.809  1.00 29.63           C  
ATOM   2541  CD1 PHE A 360      -1.707  14.045   1.440  1.00 36.69           C  
ATOM   2542  CD2 PHE A 360       0.182  12.885   2.329  1.00 33.57           C  
ATOM   2543  CE1 PHE A 360      -1.034  15.254   1.588  1.00 38.12           C  
ATOM   2544  CE2 PHE A 360       0.862  14.090   2.474  1.00 37.73           C  
ATOM   2545  CZ  PHE A 360       0.252  15.273   2.109  1.00 40.72           C  
ATOM   2546  H   PHE A 360      -2.880   9.483   0.964  1.00 26.40           H  
ATOM   2547  HA  PHE A 360      -2.360  11.603  -0.359  1.00 26.70           H  
ATOM   2548  HB2 PHE A 360      -2.739  11.646   1.974  1.00 29.36           H  
ATOM   2549  HB3 PHE A 360      -1.407  10.877   2.228  1.00 29.36           H  
ATOM   2550  HD1 PHE A 360      -2.569  14.037   1.092  1.00 36.69           H  
ATOM   2551  HD2 PHE A 360       0.595  12.092   2.584  1.00 33.57           H  
ATOM   2552  HE1 PHE A 360      -1.447  16.050   1.338  1.00 38.12           H  
ATOM   2553  HE2 PHE A 360       1.727  14.098   2.817  1.00 37.73           H  
ATOM   2554  HZ  PHE A 360       0.701  16.081   2.212  1.00 40.72           H  
ATOM   2555  N   ASP A 361      -0.126  11.821  -1.274  1.00 23.15           N  
ATOM   2556  CA  ASP A 361       1.214  12.014  -1.832  1.00 25.68           C  
ATOM   2557  C   ASP A 361       1.675  10.827  -2.673  1.00 28.64           C  
ATOM   2558  O   ASP A 361       2.881  10.630  -2.862  1.00 28.37           O  
ATOM   2559  CB  ASP A 361       2.239  12.314  -0.717  1.00 30.19           C  
ATOM   2560  CG  ASP A 361       3.457  13.090  -1.212  1.00 33.54           C  
ATOM   2561  OD1 ASP A 361       3.402  13.696  -2.306  1.00 33.11           O  
ATOM   2562  OD2 ASP A 361       4.490  13.091  -0.492  1.00 33.78           O1-
ATOM   2563  H   ASP A 361      -0.709  12.357  -1.610  1.00 23.15           H  
ATOM   2564  HA  ASP A 361       1.160  12.780  -2.424  1.00 25.68           H  
ATOM   2565  HB2 ASP A 361       1.805  12.820  -0.014  1.00 30.19           H  
ATOM   2566  HB3 ASP A 361       2.534  11.478  -0.324  1.00 30.19           H  
ATOM   2567  N   ARG A 362       0.742  10.037  -3.201  1.00 26.51           N  
ATOM   2568  CA  ARG A 362       1.069   8.913  -4.066  1.00 23.32           C  
ATOM   2569  C   ARG A 362       0.949   9.318  -5.530  1.00 22.25           C  
ATOM   2570  O   ARG A 362      -0.049   9.923  -5.937  1.00 21.06           O  
ATOM   2571  CB  ARG A 362       0.149   7.727  -3.778  1.00 22.75           C  
ATOM   2572  CG  ARG A 362       0.161   6.641  -4.852  1.00 22.69           C  
ATOM   2573  CD  ARG A 362      -0.573   5.410  -4.324  1.00 27.53           C  
ATOM   2574  NE  ARG A 362       0.204   4.712  -3.296  1.00 25.26           N  
ATOM   2575  CZ  ARG A 362      -0.192   3.605  -2.676  1.00 25.54           C  
ATOM   2576  NH1 ARG A 362      -1.381   3.074  -2.946  1.00 28.30           N1+
ATOM   2577  NH2 ARG A 362       0.601   3.029  -1.781  1.00 31.36           N  
ATOM   2578  H   ARG A 362      -0.101  10.141  -3.066  1.00 26.51           H  
ATOM   2579  HA  ARG A 362       1.984   8.648  -3.886  1.00 23.32           H  
ATOM   2580  HB2 ARG A 362       0.406   7.332  -2.931  1.00 22.75           H  
ATOM   2581  HB3 ARG A 362      -0.759   8.054  -3.675  1.00 22.75           H  
ATOM   2582  HG2 ARG A 362      -0.268   6.965  -5.661  1.00 22.69           H  
ATOM   2583  HG3 ARG A 362       1.073   6.412  -5.087  1.00 22.69           H  
ATOM   2584  HD2 ARG A 362      -1.430   5.677  -3.957  1.00 27.53           H  
ATOM   2585  HD3 ARG A 362      -0.756   4.803  -5.058  1.00 27.53           H  
ATOM   2586  HE  ARG A 362       0.969   5.041  -3.080  1.00 25.26           H  
ATOM   2587 HH11 ARG A 362      -1.898   3.447  -3.524  1.00 28.31           H  
ATOM   2588 HH12 ARG A 362      -1.634   2.358  -2.542  1.00 28.31           H  
ATOM   2589 HH21 ARG A 362       1.370   3.371  -1.604  1.00 31.36           H  
ATOM   2590 HH22 ARG A 362       0.346   2.313  -1.379  1.00 31.36           H  
ATOM   2591  N   LEU A 363       1.956   8.957  -6.319  1.00 21.34           N  
ATOM   2592  CA  LEU A 363       1.960   9.174  -7.759  1.00 20.47           C  
ATOM   2593  C   LEU A 363       1.846   7.834  -8.476  1.00 25.70           C  
ATOM   2594  O   LEU A 363       2.502   6.859  -8.091  1.00 25.06           O  
ATOM   2595  CB  LEU A 363       3.250   9.892  -8.172  1.00 23.58           C  
ATOM   2596  CG  LEU A 363       3.361  10.399  -9.609  1.00 24.08           C  
ATOM   2597  CD1 LEU A 363       2.427  11.567  -9.800  1.00 24.94           C  
ATOM   2598  CD2 LEU A 363       4.804  10.810  -9.883  1.00 27.33           C  
ATOM   2599  H   LEU A 363       2.668   8.573  -6.025  1.00 21.34           H  
ATOM   2600  HA  LEU A 363       1.204   9.728  -8.007  1.00 20.47           H  
ATOM   2601  HB2 LEU A 363       3.370  10.650  -7.580  1.00 23.58           H  
ATOM   2602  HB3 LEU A 363       3.991   9.286  -8.012  1.00 23.58           H  
ATOM   2603  HG  LEU A 363       3.111   9.699 -10.233  1.00 24.08           H  
ATOM   2604 HD11 LEU A 363       2.495  11.891 -10.712  1.00 24.94           H  
ATOM   2605 HD12 LEU A 363       1.515  11.285  -9.626  1.00 24.94           H  
ATOM   2606 HD13 LEU A 363       2.667  12.278  -9.187  1.00 24.94           H  
ATOM   2607 HD21 LEU A 363       4.882  11.133 -10.795  1.00 27.33           H  
ATOM   2608 HD22 LEU A 363       5.063  11.513  -9.268  1.00 27.33           H  
ATOM   2609 HD23 LEU A 363       5.387  10.044  -9.761  1.00 27.33           H  
ATOM   2610  N   LEU A 364       1.036   7.791  -9.538  1.00 20.05           N  
ATOM   2611  CA  LEU A 364       0.750   6.562 -10.267  1.00 21.22           C  
ATOM   2612  C   LEU A 364       0.922   6.827 -11.758  1.00 19.63           C  
ATOM   2613  O   LEU A 364       0.403   7.828 -12.266  1.00 21.62           O  
ATOM   2614  CB  LEU A 364      -0.690   6.093  -9.979  1.00 21.37           C  
ATOM   2615  CG  LEU A 364      -1.253   4.983 -10.870  1.00 21.23           C  
ATOM   2616  CD1 LEU A 364      -0.539   3.668 -10.574  1.00 24.62           C  
ATOM   2617  CD2 LEU A 364      -2.731   4.858 -10.635  1.00 24.53           C  
ATOM   2618  H   LEU A 364       0.635   8.483  -9.854  1.00 20.05           H  
ATOM   2619  HA  LEU A 364       1.361   5.864  -9.983  1.00 21.22           H  
ATOM   2620  HB2 LEU A 364      -0.729   5.790  -9.059  1.00 21.37           H  
ATOM   2621  HB3 LEU A 364      -1.276   6.862 -10.049  1.00 21.37           H  
ATOM   2622  HG  LEU A 364      -1.104   5.203 -11.803  1.00 21.24           H  
ATOM   2623 HD11 LEU A 364      -0.899   2.969 -11.141  1.00 24.62           H  
ATOM   2624 HD12 LEU A 364       0.410   3.768 -10.749  1.00 24.62           H  
ATOM   2625 HD13 LEU A 364      -0.673   3.430  -9.643  1.00 24.62           H  
ATOM   2626 HD21 LEU A 364      -3.090   4.155 -11.199  1.00 24.53           H  
ATOM   2627 HD22 LEU A 364      -2.893   4.640  -9.703  1.00 24.53           H  
ATOM   2628 HD23 LEU A 364      -3.165   5.698 -10.851  1.00 24.53           H  
ATOM   2629  N   PHE A 365       1.660   5.955 -12.454  1.00 19.08           N  
ATOM   2630  CA  PHE A 365       1.756   5.977 -13.916  1.00 20.26           C  
ATOM   2631  C   PHE A 365       1.205   4.666 -14.468  1.00 19.25           C  
ATOM   2632  O   PHE A 365       1.448   3.606 -13.890  1.00 23.18           O  
ATOM   2633  CB  PHE A 365       3.217   6.103 -14.412  1.00 20.57           C  
ATOM   2634  CG  PHE A 365       3.899   7.400 -14.063  1.00 24.25           C  
ATOM   2635  CD1 PHE A 365       4.683   7.502 -12.918  1.00 27.02           C  
ATOM   2636  CD2 PHE A 365       3.800   8.502 -14.904  1.00 26.43           C  
ATOM   2637  CE1 PHE A 365       5.360   8.688 -12.611  1.00 25.51           C  
ATOM   2638  CE2 PHE A 365       4.469   9.697 -14.603  1.00 25.90           C  
ATOM   2639  CZ  PHE A 365       5.247   9.788 -13.455  1.00 26.73           C  
ATOM   2640  H   PHE A 365       2.123   5.329 -12.086  1.00 19.08           H  
ATOM   2641  HA  PHE A 365       1.254   6.748 -14.222  1.00 20.26           H  
ATOM   2642  HB2 PHE A 365       3.734   5.371 -14.041  1.00 20.56           H  
ATOM   2643  HB3 PHE A 365       3.227   5.997 -15.375  1.00 20.56           H  
ATOM   2644  HD1 PHE A 365       4.758   6.770 -12.347  1.00 27.02           H  
ATOM   2645  HD2 PHE A 365       3.285   8.445 -15.676  1.00 26.43           H  
ATOM   2646  HE1 PHE A 365       5.885   8.740 -11.846  1.00 25.50           H  
ATOM   2647  HE2 PHE A 365       4.392  10.429 -15.172  1.00 25.90           H  
ATOM   2648  HZ  PHE A 365       5.690  10.580 -13.251  1.00 26.73           H  
ATOM   2649  N   PHE A 366       0.499   4.716 -15.605  1.00 17.76           N  
ATOM   2650  CA  PHE A 366       0.217   3.460 -16.296  1.00 18.63           C  
ATOM   2651  C   PHE A 366      -0.056   3.729 -17.771  1.00 20.19           C  
ATOM   2652  O   PHE A 366      -0.447   4.835 -18.147  1.00 20.44           O  
ATOM   2653  CB  PHE A 366      -0.948   2.684 -15.648  1.00 17.94           C  
ATOM   2654  CG  PHE A 366      -2.263   3.454 -15.554  1.00 21.18           C  
ATOM   2655  CD1 PHE A 366      -3.166   3.448 -16.611  1.00 22.70           C  
ATOM   2656  CD2 PHE A 366      -2.604   4.143 -14.390  1.00 19.52           C  
ATOM   2657  CE1 PHE A 366      -4.395   4.128 -16.524  1.00 20.16           C  
ATOM   2658  CE2 PHE A 366      -3.818   4.834 -14.284  1.00 19.26           C  
ATOM   2659  CZ  PHE A 366      -4.726   4.818 -15.362  1.00 16.14           C  
ATOM   2660  H   PHE A 366       0.190   5.429 -15.975  1.00 17.76           H  
ATOM   2661  HA  PHE A 366       1.002   2.895 -16.218  1.00 18.63           H  
ATOM   2662  HB2 PHE A 366      -1.101   1.871 -16.156  1.00 17.94           H  
ATOM   2663  HB3 PHE A 366      -0.682   2.414 -14.755  1.00 17.94           H  
ATOM   2664  HD1 PHE A 366      -2.954   2.987 -17.390  1.00 22.70           H  
ATOM   2665  HD2 PHE A 366      -2.014   4.143 -13.671  1.00 19.52           H  
ATOM   2666  HE1 PHE A 366      -4.985   4.116 -17.243  1.00 20.16           H  
ATOM   2667  HE2 PHE A 366      -4.024   5.300 -13.507  1.00 19.26           H  
ATOM   2668  HZ  PHE A 366      -5.539   5.265 -15.297  1.00 16.14           H  
ATOM   2669  N   TRP A 367       0.184   2.714 -18.609  1.00 20.33           N  
ATOM   2670  CA  TRP A 367      -0.143   2.872 -20.028  1.00 19.66           C  
ATOM   2671  C   TRP A 367      -1.632   3.164 -20.206  1.00 20.65           C  
ATOM   2672  O   TRP A 367      -2.485   2.451 -19.672  1.00 20.41           O  
ATOM   2673  CB  TRP A 367       0.210   1.622 -20.835  1.00 19.01           C  
ATOM   2674  CG  TRP A 367       1.635   1.117 -20.786  1.00 20.71           C  
ATOM   2675  CD1 TRP A 367       2.010  -0.167 -20.566  1.00 23.20           C  
ATOM   2676  CD2 TRP A 367       2.853   1.859 -21.007  1.00 26.82           C  
ATOM   2677  CE2 TRP A 367       3.924   0.944 -20.888  1.00 25.68           C  
ATOM   2678  CE3 TRP A 367       3.140   3.203 -21.276  1.00 22.46           C  
ATOM   2679  NE1 TRP A 367       3.385  -0.288 -20.625  1.00 24.85           N  
ATOM   2680  CZ2 TRP A 367       5.267   1.327 -21.037  1.00 25.69           C  
ATOM   2681  CZ3 TRP A 367       4.485   3.583 -21.428  1.00 23.67           C  
ATOM   2682  CH2 TRP A 367       5.526   2.640 -21.306  1.00 25.77           C  
ATOM   2683  H   TRP A 367       0.522   1.956 -18.386  1.00 20.32           H  
ATOM   2684  HA  TRP A 367       0.385   3.616 -20.357  1.00 19.66           H  
ATOM   2685  HB2 TRP A 367      -0.370   0.904 -20.537  1.00 19.01           H  
ATOM   2686  HB3 TRP A 367      -0.011   1.797 -21.764  1.00 19.01           H  
ATOM   2687  HD1 TRP A 367       1.423  -0.869 -20.399  1.00 23.20           H  
ATOM   2688  HE1 TRP A 367       3.829  -1.017 -20.516  1.00 24.84           H  
ATOM   2689  HE3 TRP A 367       2.458   3.829 -21.352  1.00 22.46           H  
ATOM   2690  HZ2 TRP A 367       5.956   0.707 -20.956  1.00 25.69           H  
ATOM   2691  HZ3 TRP A 367       4.691   4.471 -21.614  1.00 23.67           H  
ATOM   2692  HH2 TRP A 367       6.407   2.919 -21.410  1.00 25.77           H  
ATOM   2693  N   SER A 368      -1.943   4.187 -21.012  1.00 18.05           N  
ATOM   2694  CA  SER A 368      -3.326   4.634 -21.176  1.00 16.77           C  
ATOM   2695  C   SER A 368      -4.163   3.725 -22.070  1.00 19.55           C  
ATOM   2696  O   SER A 368      -5.394   3.875 -22.079  1.00 20.17           O  
ATOM   2697  CB  SER A 368      -3.365   6.052 -21.768  1.00 16.64           C  
ATOM   2698  OG  SER A 368      -2.553   6.940 -21.025  1.00 16.44           O  
ATOM   2699  H   SER A 368      -1.367   4.633 -21.469  1.00 18.05           H  
ATOM   2700  HA  SER A 368      -3.710   4.611 -20.286  1.00 16.77           H  
ATOM   2701  HB2 SER A 368      -3.064   6.028 -22.690  1.00 16.64           H  
ATOM   2702  HB3 SER A 368      -4.280   6.376 -21.776  1.00 16.64           H  
ATOM   2703  HG  SER A 368      -2.508   7.678 -21.423  1.00  0.00           H  
ATOM   2704  N   ASP A 369      -3.546   2.828 -22.840  1.00 20.15           N  
ATOM   2705  CA  ASP A 369      -4.287   2.095 -23.860  1.00 22.05           C  
ATOM   2706  C   ASP A 369      -4.930   0.846 -23.248  1.00 22.52           C  
ATOM   2707  O   ASP A 369      -5.073   0.732 -22.026  1.00 24.66           O  
ATOM   2708  CB  ASP A 369      -3.386   1.795 -25.074  1.00 22.51           C  
ATOM   2709  CG  ASP A 369      -2.257   0.796 -24.779  1.00 26.77           C  
ATOM   2710  OD1 ASP A 369      -1.389   0.617 -25.671  1.00 29.72           O  
ATOM   2711  OD2 ASP A 369      -2.225   0.173 -23.693  1.00 26.56           O1-
ATOM   2712  H   ASP A 369      -2.711   2.632 -22.787  1.00 20.15           H  
ATOM   2713  HA  ASP A 369      -5.013   2.643 -24.197  1.00 22.05           H  
ATOM   2714  HB2 ASP A 369      -3.935   1.446 -25.794  1.00 22.51           H  
ATOM   2715  HB3 ASP A 369      -2.997   2.625 -25.390  1.00 22.51           H  
ATOM   2716  N   ARG A 370      -5.351  -0.085 -24.105  1.00 24.66           N  
ATOM   2717  CA  ARG A 370      -6.132  -1.240 -23.668  1.00 28.64           C  
ATOM   2718  C   ARG A 370      -5.347  -2.203 -22.782  1.00 30.00           C  
ATOM   2719  O   ARG A 370      -5.938  -3.151 -22.251  1.00 30.87           O  
ATOM   2720  CB  ARG A 370      -6.690  -1.969 -24.895  1.00 33.95           C  
ATOM   2721  CG  ARG A 370      -7.784  -1.176 -25.606  1.00 40.05           C  
ATOM   2722  CD  ARG A 370      -8.016  -1.649 -27.041  1.00 49.03           C  
ATOM   2723  NE  ARG A 370      -9.010  -0.822 -27.720  1.00 52.74           N  
ATOM   2724  CZ  ARG A 370     -10.282  -1.173 -27.897  1.00 67.67           C  
ATOM   2725  NH1 ARG A 370     -10.715  -2.346 -27.454  1.00 72.32           N1+
ATOM   2726  NH2 ARG A 370     -11.121  -0.357 -28.523  1.00 68.54           N  
ATOM   2727  H   ARG A 370      -5.193  -0.065 -24.950  1.00 24.66           H  
ATOM   2728  HA  ARG A 370      -6.857  -0.905 -23.117  1.00 28.64           H  
ATOM   2729  HB2 ARG A 370      -5.968  -2.146 -25.518  1.00 33.95           H  
ATOM   2730  HB3 ARG A 370      -7.046  -2.830 -24.621  1.00 33.95           H  
ATOM   2731  HG2 ARG A 370      -8.612  -1.254 -25.105  1.00 40.05           H  
ATOM   2732  HG3 ARG A 370      -7.545  -0.237 -25.613  1.00 40.05           H  
ATOM   2733  HD2 ARG A 370      -7.180  -1.622 -27.532  1.00 49.03           H  
ATOM   2734  HD3 ARG A 370      -8.312  -2.574 -27.035  1.00 49.03           H  
ATOM   2735  HE  ARG A 370      -8.757  -0.059 -28.026  1.00 52.74           H  
ATOM   2736 HH11 ARG A 370     -10.174  -2.880 -27.052  1.00 72.32           H  
ATOM   2737 HH12 ARG A 370     -11.537  -2.572 -27.568  1.00 72.32           H  
ATOM   2738 HH21 ARG A 370     -10.845   0.403 -28.816  1.00 68.54           H  
ATOM   2739 HH22 ARG A 370     -11.942  -0.588 -28.634  1.00 68.54           H  
ATOM   2740  N   ARG A 371      -4.045  -1.987 -22.586  1.00 27.38           N  
ATOM   2741  CA  ARG A 371      -3.306  -2.838 -21.659  1.00 26.58           C  
ATOM   2742  C   ARG A 371      -3.735  -2.634 -20.202  1.00 25.97           C  
ATOM   2743  O   ARG A 371      -3.474  -3.515 -19.375  1.00 28.21           O  
ATOM   2744  CB  ARG A 371      -1.803  -2.595 -21.791  1.00 24.58           C  
ATOM   2745  CG  ARG A 371      -1.209  -3.149 -23.081  1.00 29.41           C  
ATOM   2746  CD  ARG A 371       0.230  -2.715 -23.216  1.00 32.72           C  
ATOM   2747  NE  ARG A 371       0.319  -1.311 -23.595  1.00 28.62           N  
ATOM   2748  CZ  ARG A 371       1.457  -0.705 -23.925  1.00 31.42           C  
ATOM   2749  NH1 ARG A 371       2.597  -1.381 -23.906  1.00 30.59           N1+
ATOM   2750  NH2 ARG A 371       1.447   0.577 -24.269  1.00 29.77           N  
ATOM   2751  H   ARG A 371      -3.582  -1.370 -22.969  1.00 27.38           H  
ATOM   2752  HA  ARG A 371      -3.514  -3.755 -21.900  1.00 26.58           H  
ATOM   2753  HB2 ARG A 371      -1.632  -1.642 -21.747  1.00 24.59           H  
ATOM   2754  HB3 ARG A 371      -1.350  -3.000 -21.035  1.00 24.59           H  
ATOM   2755  HG2 ARG A 371      -1.263  -4.117 -23.080  1.00 29.41           H  
ATOM   2756  HG3 ARG A 371      -1.721  -2.835 -23.842  1.00 29.41           H  
ATOM   2757  HD2 ARG A 371       0.694  -2.856 -22.376  1.00 32.72           H  
ATOM   2758  HD3 ARG A 371       0.675  -3.262 -23.882  1.00 32.72           H  
ATOM   2759  HE  ARG A 371      -0.405  -0.847 -23.607  1.00 28.62           H  
ATOM   2760 HH11 ARG A 371       2.601  -2.212 -23.680  1.00 30.58           H  
ATOM   2761 HH12 ARG A 371       3.332  -0.990 -24.119  1.00 30.58           H  
ATOM   2762 HH21 ARG A 371       0.707   1.014 -24.277  1.00 29.77           H  
ATOM   2763 HH22 ARG A 371       2.182   0.970 -24.482  1.00 29.77           H  
ATOM   2764  N   ASN A 372      -4.400  -1.518 -19.871  1.00 23.77           N  
ATOM   2765  CA  ASN A 372      -4.752  -1.190 -18.486  1.00 23.15           C  
ATOM   2766  C   ASN A 372      -6.211  -0.756 -18.338  1.00 20.97           C  
ATOM   2767  O   ASN A 372      -6.496   0.412 -18.041  1.00 21.51           O  
ATOM   2768  CB  ASN A 372      -3.827  -0.097 -17.940  1.00 20.49           C  
ATOM   2769  CG  ASN A 372      -2.419  -0.605 -17.670  1.00 23.07           C  
ATOM   2770  ND2 ASN A 372      -1.420   0.122 -18.149  1.00 23.54           N  
ATOM   2771  OD1 ASN A 372      -2.239  -1.648 -17.037  1.00 29.99           O  
ATOM   2772  H   ASN A 372      -4.658  -0.931 -20.446  1.00 23.77           H  
ATOM   2773  HA  ASN A 372      -4.635  -2.002 -17.969  1.00 23.15           H  
ATOM   2774  HB2 ASN A 372      -3.787   0.636 -18.575  1.00 20.49           H  
ATOM   2775  HB3 ASN A 372      -4.203   0.259 -17.119  1.00 20.49           H  
ATOM   2776 HD21 ASN A 372      -0.607  -0.128 -18.023  1.00 23.54           H  
ATOM   2777 HD22 ASN A 372      -1.584   0.845 -18.586  1.00 23.54           H  
ATOM   2778  N   PRO A 373      -7.163  -1.673 -18.493  1.00 25.71           N  
ATOM   2779  CA  PRO A 373      -8.530  -1.357 -18.052  1.00 26.18           C  
ATOM   2780  C   PRO A 373      -8.519  -1.106 -16.548  1.00 26.48           C  
ATOM   2781  O   PRO A 373      -7.740  -1.715 -15.813  1.00 25.15           O  
ATOM   2782  CB  PRO A 373      -9.335  -2.611 -18.423  1.00 26.45           C  
ATOM   2783  CG  PRO A 373      -8.429  -3.452 -19.299  1.00 30.76           C  
ATOM   2784  CD  PRO A 373      -7.029  -3.087 -18.891  1.00 26.71           C  
ATOM   2785  HA  PRO A 373      -8.908  -0.562 -18.459  1.00 26.19           H  
ATOM   2786  HB2 PRO A 373      -9.600  -3.101 -17.629  1.00 26.45           H  
ATOM   2787  HB3 PRO A 373     -10.149  -2.374 -18.894  1.00 26.45           H  
ATOM   2788  HG2 PRO A 373      -8.597  -4.398 -19.167  1.00 30.76           H  
ATOM   2789  HG3 PRO A 373      -8.580  -3.264 -20.238  1.00 30.76           H  
ATOM   2790  HD2 PRO A 373      -6.711  -3.639 -18.159  1.00 26.71           H  
ATOM   2791  HD3 PRO A 373      -6.401  -3.197 -19.622  1.00 26.71           H  
ATOM   2792  N   HIS A 374      -9.358  -0.180 -16.083  1.00 21.29           N  
ATOM   2793  CA  HIS A 374      -9.355   0.105 -14.652  1.00 20.00           C  
ATOM   2794  C   HIS A 374     -10.689   0.720 -14.256  1.00 23.96           C  
ATOM   2795  O   HIS A 374     -11.511   1.075 -15.105  1.00 20.86           O  
ATOM   2796  CB  HIS A 374      -8.185   1.014 -14.285  1.00 18.37           C  
ATOM   2797  CG  HIS A 374      -8.144   2.276 -15.090  1.00 18.52           C  
ATOM   2798  CD2 HIS A 374      -8.487   3.544 -14.773  1.00 17.78           C  
ATOM   2799  ND1 HIS A 374      -7.730   2.306 -16.406  1.00 18.23           N  
ATOM   2800  CE1 HIS A 374      -7.810   3.543 -16.864  1.00 18.37           C  
ATOM   2801  NE2 HIS A 374      -8.263   4.312 -15.891  1.00 19.33           N  
ATOM   2802  H   HIS A 374      -9.912   0.276 -16.556  1.00 21.29           H  
ATOM   2803  HA  HIS A 374      -9.241  -0.722 -14.159  1.00 20.01           H  
ATOM   2804  HB2 HIS A 374      -8.241   1.240 -13.344  1.00 18.37           H  
ATOM   2805  HB3 HIS A 374      -7.354   0.530 -14.411  1.00 18.37           H  
ATOM   2806  HD1 HIS A 374      -7.461   1.626 -16.858  1.00 18.23           H  
ATOM   2807  HD2 HIS A 374      -8.814   3.842 -13.955  1.00 17.78           H  
ATOM   2808  HE1 HIS A 374      -7.587   3.823 -17.722  1.00 18.37           H  
ATOM   2809  N   GLU A 375     -10.895   0.835 -12.943  1.00 21.37           N  
ATOM   2810  CA  GLU A 375     -12.179   1.277 -12.403  1.00 20.89           C  
ATOM   2811  C   GLU A 375     -11.932   1.855 -11.019  1.00 22.21           C  
ATOM   2812  O   GLU A 375     -10.927   1.550 -10.379  1.00 21.35           O  
ATOM   2813  CB  GLU A 375     -13.182   0.122 -12.318  1.00 20.69           C  
ATOM   2814  CG  GLU A 375     -12.761  -0.919 -11.278  1.00 24.05           C  
ATOM   2815  CD  GLU A 375     -13.483  -2.251 -11.406  1.00 38.26           C  
ATOM   2816  OE1 GLU A 375     -14.215  -2.461 -12.398  1.00 35.98           O  
ATOM   2817  OE2 GLU A 375     -13.315  -3.087 -10.492  1.00 39.78           O1-
ATOM   2818  H   GLU A 375     -10.299   0.662 -12.347  1.00 21.37           H  
ATOM   2819  HA  GLU A 375     -12.562   1.945 -12.992  1.00 20.89           H  
ATOM   2820  HB2 GLU A 375     -14.058   0.471 -12.092  1.00 20.69           H  
ATOM   2821  HB3 GLU A 375     -13.261  -0.302 -13.187  1.00 20.69           H  
ATOM   2822  HG2 GLU A 375     -11.807  -1.070 -11.354  1.00 24.05           H  
ATOM   2823  HG3 GLU A 375     -12.922  -0.559 -10.392  1.00 24.05           H  
ATOM   2824  N   VAL A 376     -12.858   2.691 -10.554  1.00 19.05           N  
ATOM   2825  CA  VAL A 376     -12.821   3.193  -9.183  1.00 18.84           C  
ATOM   2826  C   VAL A 376     -13.990   2.589  -8.423  1.00 20.71           C  
ATOM   2827  O   VAL A 376     -15.156   2.770  -8.802  1.00 22.11           O  
ATOM   2828  CB  VAL A 376     -12.866   4.726  -9.123  1.00 22.01           C  
ATOM   2829  CG1 VAL A 376     -12.870   5.204  -7.637  1.00 20.43           C  
ATOM   2830  CG2 VAL A 376     -11.692   5.288  -9.857  1.00 20.78           C  
ATOM   2831  H   VAL A 376     -13.519   2.982 -11.020  1.00 19.05           H  
ATOM   2832  HA  VAL A 376     -11.981   2.930  -8.775  1.00 18.84           H  
ATOM   2833  HB  VAL A 376     -13.679   5.043  -9.546  1.00 22.01           H  
ATOM   2834 HG11 VAL A 376     -12.898   6.174  -7.608  1.00 20.43           H  
ATOM   2835 HG12 VAL A 376     -13.649   4.845  -7.183  1.00 20.43           H  
ATOM   2836 HG13 VAL A 376     -12.066   4.891  -7.194  1.00 20.43           H  
ATOM   2837 HG21 VAL A 376     -11.720   6.258  -9.820  1.00 20.78           H  
ATOM   2838 HG22 VAL A 376     -10.871   4.973  -9.446  1.00 20.78           H  
ATOM   2839 HG23 VAL A 376     -11.720   5.001 -10.783  1.00 20.78           H  
ATOM   2840  N   GLN A 377     -13.679   1.869  -7.347  1.00 20.10           N  
ATOM   2841  CA  GLN A 377     -14.719   1.289  -6.525  1.00 21.28           C  
ATOM   2842  C   GLN A 377     -15.454   2.389  -5.755  1.00 19.88           C  
ATOM   2843  O   GLN A 377     -14.914   3.479  -5.545  1.00 21.87           O  
ATOM   2844  CB  GLN A 377     -14.110   0.264  -5.578  1.00 24.68           C  
ATOM   2845  CG  GLN A 377     -13.476  -0.904  -6.318  1.00 29.67           C  
ATOM   2846  CD  GLN A 377     -13.061  -2.011  -5.372  1.00 39.94           C  
ATOM   2847  NE2 GLN A 377     -13.167  -3.260  -5.828  1.00 42.56           N  
ATOM   2848  OE1 GLN A 377     -12.665  -1.746  -4.234  1.00 35.84           O  
ATOM   2849  H   GLN A 377     -12.876   1.709  -7.082  1.00 20.10           H  
ATOM   2850  HA  GLN A 377     -15.366   0.837  -7.089  1.00 21.28           H  
ATOM   2851  HB2 GLN A 377     -13.439   0.696  -5.026  1.00 24.69           H  
ATOM   2852  HB3 GLN A 377     -14.798  -0.069  -4.980  1.00 24.69           H  
ATOM   2853  HG2 GLN A 377     -14.104  -1.254  -6.970  1.00 29.66           H  
ATOM   2854  HG3 GLN A 377     -12.700  -0.592  -6.810  1.00 29.66           H  
ATOM   2855 HE21 GLN A 377     -13.447  -3.403  -6.628  1.00 42.56           H  
ATOM   2856 HE22 GLN A 377     -12.953  -3.922  -5.322  1.00 42.56           H  
ATOM   2857  N   PRO A 378     -16.706   2.141  -5.364  1.00 23.96           N  
ATOM   2858  CA  PRO A 378     -17.496   3.189  -4.707  1.00 23.16           C  
ATOM   2859  C   PRO A 378     -16.738   3.879  -3.581  1.00 27.61           C  
ATOM   2860  O   PRO A 378     -16.103   3.237  -2.736  1.00 24.63           O  
ATOM   2861  CB  PRO A 378     -18.713   2.427  -4.178  1.00 25.15           C  
ATOM   2862  CG  PRO A 378     -18.897   1.329  -5.175  1.00 33.53           C  
ATOM   2863  CD  PRO A 378     -17.502   0.921  -5.596  1.00 25.90           C  
ATOM   2864  HA  PRO A 378     -17.726   3.910  -5.313  1.00 23.16           H  
ATOM   2865  HB2 PRO A 378     -18.556   2.078  -3.287  1.00 25.15           H  
ATOM   2866  HB3 PRO A 378     -19.497   2.997  -4.126  1.00 25.15           H  
ATOM   2867  HG2 PRO A 378     -19.375   0.581  -4.785  1.00 33.53           H  
ATOM   2868  HG3 PRO A 378     -19.416   1.632  -5.937  1.00 33.53           H  
ATOM   2869  HD2 PRO A 378     -17.174   0.175  -5.072  1.00 25.90           H  
ATOM   2870  HD3 PRO A 378     -17.475   0.648  -6.526  1.00 25.90           H  
ATOM   2871  N   ALA A 379     -16.818   5.203  -3.570  1.00 20.85           N  
ATOM   2872  CA  ALA A 379     -16.164   6.029  -2.562  1.00 23.11           C  
ATOM   2873  C   ALA A 379     -17.206   6.590  -1.601  1.00 27.46           C  
ATOM   2874  O   ALA A 379     -18.203   7.172  -2.039  1.00 25.51           O  
ATOM   2875  CB  ALA A 379     -15.388   7.164  -3.234  1.00 22.95           C  
ATOM   2876  H   ALA A 379     -17.259   5.653  -4.154  1.00 20.85           H  
ATOM   2877  HA  ALA A 379     -15.538   5.483  -2.062  1.00 23.11           H  
ATOM   2878  HB1 ALA A 379     -14.957   7.708  -2.556  1.00 22.96           H  
ATOM   2879  HB2 ALA A 379     -14.716   6.791  -3.825  1.00 22.96           H  
ATOM   2880  HB3 ALA A 379     -16.000   7.715  -3.748  1.00 22.96           H  
ATOM   2881  N   TYR A 380     -16.957   6.440  -0.295  1.00 22.68           N  
ATOM   2882  CA  TYR A 380     -17.885   6.859   0.757  1.00 25.31           C  
ATOM   2883  C   TYR A 380     -17.351   8.042   1.558  1.00 26.69           C  
ATOM   2884  O   TYR A 380     -17.898   8.374   2.621  1.00 29.02           O  
ATOM   2885  CB  TYR A 380     -18.196   5.680   1.677  1.00 28.46           C  
ATOM   2886  CG  TYR A 380     -18.876   4.554   0.938  1.00 29.02           C  
ATOM   2887  CD1 TYR A 380     -18.166   3.435   0.518  1.00 31.25           C  
ATOM   2888  CD2 TYR A 380     -20.232   4.623   0.642  1.00 30.27           C  
ATOM   2889  CE1 TYR A 380     -18.801   2.403  -0.168  1.00 37.39           C  
ATOM   2890  CE2 TYR A 380     -20.875   3.600  -0.034  1.00 30.05           C  
ATOM   2891  CZ  TYR A 380     -20.159   2.495  -0.440  1.00 40.18           C  
ATOM   2892  OH  TYR A 380     -20.816   1.488  -1.116  1.00 43.94           O  
ATOM   2893  H   TYR A 380     -16.234   6.086   0.007  1.00 22.68           H  
ATOM   2894  HA  TYR A 380     -18.703   7.156   0.328  1.00 25.31           H  
ATOM   2895  HB2 TYR A 380     -17.373   5.356   2.075  1.00 28.46           H  
ATOM   2896  HB3 TYR A 380     -18.763   5.979   2.404  1.00 28.46           H  
ATOM   2897  HD1 TYR A 380     -17.255   3.376   0.697  1.00 31.25           H  
ATOM   2898  HD2 TYR A 380     -20.718   5.371   0.904  1.00 30.27           H  
ATOM   2899  HE1 TYR A 380     -18.318   1.657  -0.441  1.00 37.39           H  
ATOM   2900  HE2 TYR A 380     -21.785   3.659  -0.212  1.00 30.05           H  
ATOM   2901  HH  TYR A 380     -21.627   1.691  -1.202  1.00 43.94           H  
ATOM   2902  N   ALA A 381     -16.289   8.673   1.073  1.00 25.49           N  
ATOM   2903  CA  ALA A 381     -15.781   9.932   1.596  1.00 27.33           C  
ATOM   2904  C   ALA A 381     -15.274  10.725   0.412  1.00 23.53           C  
ATOM   2905  O   ALA A 381     -15.035  10.165  -0.659  1.00 22.16           O  
ATOM   2906  CB  ALA A 381     -14.647   9.740   2.614  1.00 29.60           C  
ATOM   2907  H   ALA A 381     -15.831   8.371   0.411  1.00 25.49           H  
ATOM   2908  HA  ALA A 381     -16.494  10.390   2.067  1.00 27.33           H  
ATOM   2909  HB1 ALA A 381     -14.345  10.606   2.930  1.00 29.60           H  
ATOM   2910  HB2 ALA A 381     -14.970   9.216   3.364  1.00 29.60           H  
ATOM   2911  HB3 ALA A 381     -13.907   9.275   2.191  1.00 29.60           H  
ATOM   2912  N   THR A 382     -15.116  12.033   0.613  1.00 24.12           N  
ATOM   2913  CA  THR A 382     -14.607  12.893  -0.458  1.00 22.90           C  
ATOM   2914  C   THR A 382     -13.214  12.451  -0.876  1.00 26.44           C  
ATOM   2915  O   THR A 382     -12.316  12.327  -0.038  1.00 23.04           O  
ATOM   2916  CB  THR A 382     -14.581  14.349   0.005  1.00 27.78           C  
ATOM   2917  CG2 THR A 382     -14.193  15.294  -1.158  1.00 29.25           C  
ATOM   2918  OG1 THR A 382     -15.873  14.692   0.501  1.00 28.98           O  
ATOM   2919  H   THR A 382     -15.295  12.439   1.350  1.00 24.12           H  
ATOM   2920  HA  THR A 382     -15.198  12.816  -1.224  1.00 22.90           H  
ATOM   2921  HB  THR A 382     -13.915  14.450   0.703  1.00 27.78           H  
ATOM   2922  HG1 THR A 382     -15.870  15.491   0.761  1.00 28.98           H  
ATOM   2923 HG21 THR A 382     -14.183  16.210  -0.841  1.00 29.25           H  
ATOM   2924 HG22 THR A 382     -13.313  15.057  -1.489  1.00 29.25           H  
ATOM   2925 HG23 THR A 382     -14.841  15.207  -1.875  1.00 29.25           H  
ATOM   2926  N   ARG A 383     -13.041  12.207  -2.179  1.00 19.94           N  
ATOM   2927  CA  ARG A 383     -11.827  11.606  -2.725  1.00 16.64           C  
ATOM   2928  C   ARG A 383     -11.330  12.466  -3.880  1.00 22.58           C  
ATOM   2929  O   ARG A 383     -12.063  12.673  -4.848  1.00 18.26           O  
ATOM   2930  CB  ARG A 383     -12.123  10.179  -3.198  1.00 17.90           C  
ATOM   2931  CG  ARG A 383     -10.974   9.438  -3.924  1.00 18.40           C  
ATOM   2932  CD  ARG A 383     -11.565   8.182  -4.512  1.00 17.99           C  
ATOM   2933  NE  ARG A 383     -10.631   7.229  -5.136  1.00 18.57           N  
ATOM   2934  CZ  ARG A 383     -10.047   7.373  -6.322  1.00 20.55           C  
ATOM   2935  NH1 ARG A 383     -10.214   8.481  -7.035  1.00 20.13           N1+
ATOM   2936  NH2 ARG A 383      -9.278   6.401  -6.801  1.00 19.58           N  
ATOM   2937  H   ARG A 383     -13.634  12.388  -2.775  1.00 19.94           H  
ATOM   2938  HA  ARG A 383     -11.138  11.563  -2.042  1.00 16.64           H  
ATOM   2939  HB2 ARG A 383     -12.385   9.652  -2.426  1.00 17.90           H  
ATOM   2940  HB3 ARG A 383     -12.889  10.210  -3.794  1.00 17.90           H  
ATOM   2941  HG2 ARG A 383     -10.591   9.996  -4.619  1.00 18.40           H  
ATOM   2942  HG3 ARG A 383     -10.259   9.224  -3.305  1.00 18.40           H  
ATOM   2943  HD2 ARG A 383     -12.045   7.717  -3.810  1.00 17.99           H  
ATOM   2944  HD3 ARG A 383     -12.219   8.442  -5.180  1.00 17.99           H  
ATOM   2945  HE  ARG A 383     -10.446   6.515  -4.693  1.00 18.57           H  
ATOM   2946 HH11 ARG A 383     -10.705   9.118  -6.731  1.00 20.13           H  
ATOM   2947 HH12 ARG A 383      -9.831   8.561  -7.801  1.00 20.13           H  
ATOM   2948 HH21 ARG A 383      -9.160   5.682  -6.344  1.00 19.59           H  
ATOM   2949 HH22 ARG A 383      -8.899   6.491  -7.568  1.00 19.59           H  
ATOM   2950  N   TYR A 384     -10.098  12.971  -3.774  1.00 18.74           N  
ATOM   2951  CA  TYR A 384      -9.509  13.853  -4.778  1.00 19.13           C  
ATOM   2952  C   TYR A 384      -8.360  13.178  -5.516  1.00 18.67           C  
ATOM   2953  O   TYR A 384      -7.595  12.396  -4.941  1.00 19.06           O  
ATOM   2954  CB  TYR A 384      -8.957  15.134  -4.148  1.00 18.36           C  
ATOM   2955  CG  TYR A 384      -9.968  16.046  -3.519  1.00 20.13           C  
ATOM   2956  CD1 TYR A 384     -10.873  16.756  -4.302  1.00 24.97           C  
ATOM   2957  CD2 TYR A 384     -10.009  16.213  -2.136  1.00 26.25           C  
ATOM   2958  CE1 TYR A 384     -11.789  17.617  -3.720  1.00 27.96           C  
ATOM   2959  CE2 TYR A 384     -10.920  17.070  -1.553  1.00 30.47           C  
ATOM   2960  CZ  TYR A 384     -11.804  17.762  -2.347  1.00 31.78           C  
ATOM   2961  OH  TYR A 384     -12.710  18.617  -1.761  1.00 41.16           O  
ATOM   2962  H   TYR A 384      -9.578  12.807  -3.109  1.00 18.74           H  
ATOM   2963  HA  TYR A 384     -10.226  14.064  -5.396  1.00 19.13           H  
ATOM   2964  HB2 TYR A 384      -8.306  14.886  -3.472  1.00 18.36           H  
ATOM   2965  HB3 TYR A 384      -8.481  15.630  -4.832  1.00 18.36           H  
ATOM   2966  HD1 TYR A 384     -10.864  16.652  -5.226  1.00 24.98           H  
ATOM   2967  HD2 TYR A 384      -9.415  15.740  -1.600  1.00 26.25           H  
ATOM   2968  HE1 TYR A 384     -12.389  18.092  -4.250  1.00 27.96           H  
ATOM   2969  HE2 TYR A 384     -10.935  17.179  -0.629  1.00 30.47           H  
ATOM   2970  HH  TYR A 384     -13.144  19.018  -2.358  1.00 41.16           H  
ATOM   2971  N   ALA A 385      -8.204  13.549  -6.790  1.00 17.38           N  
ATOM   2972  CA  ALA A 385      -7.067  13.108  -7.577  1.00 15.73           C  
ATOM   2973  C   ALA A 385      -6.815  14.114  -8.695  1.00 17.22           C  
ATOM   2974  O   ALA A 385      -7.731  14.811  -9.130  1.00 19.33           O  
ATOM   2975  CB  ALA A 385      -7.308  11.712  -8.169  1.00 23.79           C  
ATOM   2976  H   ALA A 385      -8.753  14.058  -7.212  1.00 17.38           H  
ATOM   2977  HA  ALA A 385      -6.290  13.055  -6.999  1.00 15.73           H  
ATOM   2978  HB1 ALA A 385      -6.535  11.443  -8.690  1.00 23.79           H  
ATOM   2979  HB2 ALA A 385      -7.452  11.076  -7.451  1.00 23.79           H  
ATOM   2980  HB3 ALA A 385      -8.091  11.734  -8.743  1.00 23.79           H  
ATOM   2981  N   ILE A 386      -5.572  14.164  -9.172  1.00 17.09           N  
ATOM   2982  CA  ILE A 386      -5.163  15.069 -10.247  1.00 15.81           C  
ATOM   2983  C   ILE A 386      -4.513  14.229 -11.335  1.00 15.36           C  
ATOM   2984  O   ILE A 386      -3.539  13.521 -11.071  1.00 15.48           O  
ATOM   2985  CB  ILE A 386      -4.187  16.154  -9.748  1.00 16.71           C  
ATOM   2986  CG1 ILE A 386      -4.833  16.972  -8.617  1.00 19.40           C  
ATOM   2987  CG2 ILE A 386      -3.725  17.051 -10.913  1.00 18.39           C  
ATOM   2988  CD1 ILE A 386      -3.906  18.056  -8.057  1.00 24.76           C  
ATOM   2989  H   ILE A 386      -4.934  13.669  -8.877  1.00 17.09           H  
ATOM   2990  HA  ILE A 386      -5.942  15.535 -10.589  1.00 15.81           H  
ATOM   2991  HB  ILE A 386      -3.397  15.723  -9.387  1.00 16.71           H  
ATOM   2992 HG12 ILE A 386      -5.646  17.388  -8.948  1.00 19.40           H  
ATOM   2993 HG13 ILE A 386      -5.093  16.374  -7.899  1.00 19.40           H  
ATOM   2994 HG21 ILE A 386      -3.113  17.725 -10.579  1.00 18.39           H  
ATOM   2995 HG22 ILE A 386      -3.276  16.510 -11.581  1.00 18.39           H  
ATOM   2996 HG23 ILE A 386      -4.495  17.484 -11.313  1.00 18.39           H  
ATOM   2997 HD11 ILE A 386      -4.362  18.539  -7.351  1.00 24.76           H  
ATOM   2998 HD12 ILE A 386      -3.104  17.643  -7.701  1.00 24.76           H  
ATOM   2999 HD13 ILE A 386      -3.664  18.672  -8.766  1.00 24.76           H  
ATOM   3000  N   THR A 387      -5.034  14.318 -12.562  1.00 15.23           N  
ATOM   3001  CA  THR A 387      -4.561  13.486 -13.663  1.00 17.12           C  
ATOM   3002  C   THR A 387      -4.047  14.346 -14.809  1.00 16.14           C  
ATOM   3003  O   THR A 387      -4.638  15.376 -15.142  1.00 16.28           O  
ATOM   3004  CB  THR A 387      -5.694  12.585 -14.203  1.00 16.08           C  
ATOM   3005  CG2 THR A 387      -5.214  11.720 -15.378  1.00 15.87           C  
ATOM   3006  OG1 THR A 387      -6.153  11.716 -13.166  1.00 17.15           O  
ATOM   3007  H   THR A 387      -5.668  14.859 -12.775  1.00 15.23           H  
ATOM   3008  HA  THR A 387      -3.842  12.936 -13.316  1.00 17.12           H  
ATOM   3009  HB  THR A 387      -6.408  13.165 -14.509  1.00 16.08           H  
ATOM   3010  HG1 THR A 387      -6.751  11.210 -13.470  1.00  0.00           H  
ATOM   3011 HG21 THR A 387      -5.946  11.167 -15.693  1.00 15.87           H  
ATOM   3012 HG22 THR A 387      -4.908  12.293 -16.098  1.00 15.87           H  
ATOM   3013 HG23 THR A 387      -4.483  11.152 -15.085  1.00 15.87           H  
ATOM   3014  N   VAL A 388      -2.927  13.933 -15.377  1.00 17.10           N  
ATOM   3015  CA  VAL A 388      -2.504  14.454 -16.670  1.00 17.90           C  
ATOM   3016  C   VAL A 388      -2.210  13.262 -17.562  1.00 17.67           C  
ATOM   3017  O   VAL A 388      -1.815  12.190 -17.097  1.00 21.82           O  
ATOM   3018  CB  VAL A 388      -1.276  15.394 -16.581  1.00 21.84           C  
ATOM   3019  CG1 VAL A 388      -1.519  16.531 -15.569  1.00 21.45           C  
ATOM   3020  CG2 VAL A 388      -0.030  14.616 -16.210  1.00 20.03           C  
ATOM   3021  H   VAL A 388      -2.395  13.352 -15.033  1.00 17.10           H  
ATOM   3022  HA  VAL A 388      -3.217  15.002 -17.036  1.00 18.64           H  
ATOM   3023  HB  VAL A 388      -1.144  15.791 -17.456  1.00 22.85           H  
ATOM   3024 HG11 VAL A 388      -0.738  17.104 -15.531  1.00 18.57           H  
ATOM   3025 HG12 VAL A 388      -2.289  17.052 -15.845  1.00 18.57           H  
ATOM   3026 HG13 VAL A 388      -1.684  16.152 -14.691  1.00 18.57           H  
ATOM   3027 HG21 VAL A 388       0.727  15.222 -16.159  1.00 23.67           H  
ATOM   3028 HG22 VAL A 388      -0.160  14.189 -15.348  1.00 23.67           H  
ATOM   3029 HG23 VAL A 388       0.143  13.940 -16.882  1.00 23.67           H  
ATOM   3030  N   TRP A 389      -2.459  13.439 -18.860  1.00 20.32           N  
ATOM   3031  CA  TRP A 389      -2.141  12.425 -19.859  1.00 16.76           C  
ATOM   3032  C   TRP A 389      -1.032  12.935 -20.771  1.00 21.12           C  
ATOM   3033  O   TRP A 389      -1.082  14.080 -21.222  1.00 20.85           O  
ATOM   3034  CB  TRP A 389      -3.366  12.091 -20.706  1.00 16.79           C  
ATOM   3035  CG  TRP A 389      -4.436  11.299 -19.975  1.00 15.71           C  
ATOM   3036  CD1 TRP A 389      -4.493   9.939 -19.823  1.00 16.10           C  
ATOM   3037  CD2 TRP A 389      -5.612  11.827 -19.349  1.00 17.74           C  
ATOM   3038  CE2 TRP A 389      -6.343  10.731 -18.830  1.00 16.05           C  
ATOM   3039  CE3 TRP A 389      -6.124  13.120 -19.183  1.00 19.05           C  
ATOM   3040  NE1 TRP A 389      -5.637   9.593 -19.110  1.00 17.35           N  
ATOM   3041  CZ2 TRP A 389      -7.544  10.892 -18.130  1.00 19.49           C  
ATOM   3042  CZ3 TRP A 389      -7.332  13.278 -18.498  1.00 21.41           C  
ATOM   3043  CH2 TRP A 389      -8.019  12.168 -17.975  1.00 21.99           C  
ATOM   3044  H   TRP A 389      -2.818  14.151 -19.184  1.00 20.32           H  
ATOM   3045  HA  TRP A 389      -1.851  11.624 -19.396  1.00 16.76           H  
ATOM   3046  HB2 TRP A 389      -3.756  12.917 -21.032  1.00 16.79           H  
ATOM   3047  HB3 TRP A 389      -3.080  11.586 -21.485  1.00 16.79           H  
ATOM   3048  HD1 TRP A 389      -3.863   9.337 -20.148  1.00 16.11           H  
ATOM   3049  HE1 TRP A 389      -5.863   8.795 -18.883  1.00 17.35           H  
ATOM   3050  HE3 TRP A 389      -5.670  13.857 -19.522  1.00 19.05           H  
ATOM   3051  HZ2 TRP A 389      -8.003  10.161 -17.783  1.00 19.49           H  
ATOM   3052  HZ3 TRP A 389      -7.686  14.130 -18.386  1.00 21.41           H  
ATOM   3053  HH2 TRP A 389      -8.815  12.304 -17.512  1.00 21.99           H  
ATOM   3054  N   TYR A 390      -0.053  12.078 -21.066  1.00 17.62           N  
ATOM   3055  CA  TYR A 390       1.056  12.407 -21.956  1.00 17.07           C  
ATOM   3056  C   TYR A 390       0.819  11.845 -23.353  1.00 21.25           C  
ATOM   3057  O   TYR A 390       0.346  10.717 -23.509  1.00 19.17           O  
ATOM   3058  CB  TYR A 390       2.385  11.883 -21.383  1.00 18.06           C  
ATOM   3059  CG  TYR A 390       2.768  12.695 -20.171  1.00 21.00           C  
ATOM   3060  CD1 TYR A 390       3.500  13.873 -20.302  1.00 21.49           C  
ATOM   3061  CD2 TYR A 390       2.346  12.326 -18.898  1.00 22.32           C  
ATOM   3062  CE1 TYR A 390       3.798  14.662 -19.180  1.00 22.83           C  
ATOM   3063  CE2 TYR A 390       2.652  13.100 -17.782  1.00 20.65           C  
ATOM   3064  CZ  TYR A 390       3.368  14.269 -17.934  1.00 22.03           C  
ATOM   3065  OH  TYR A 390       3.662  15.033 -16.825  1.00 25.69           O  
ATOM   3066  H   TYR A 390      -0.016  11.280 -20.749  1.00 17.62           H  
ATOM   3067  HA  TYR A 390       1.111  13.373 -22.024  1.00 17.07           H  
ATOM   3068  HB2 TYR A 390       2.299  10.948 -21.142  1.00 18.06           H  
ATOM   3069  HB3 TYR A 390       3.083  11.940 -22.054  1.00 18.06           H  
ATOM   3070  HD1 TYR A 390       3.794  14.141 -21.143  1.00 21.49           H  
ATOM   3071  HD2 TYR A 390       1.850  11.546 -18.790  1.00 22.32           H  
ATOM   3072  HE1 TYR A 390       4.285  15.448 -19.279  1.00 22.83           H  
ATOM   3073  HE2 TYR A 390       2.375  12.830 -16.937  1.00 20.65           H  
ATOM   3074  HH  TYR A 390       3.898  15.801 -17.070  1.00 25.69           H  
ATOM   3075  N   PHE A 391       1.186  12.630 -24.373  1.00 18.00           N  
ATOM   3076  CA  PHE A 391       0.950  12.287 -25.768  1.00 18.66           C  
ATOM   3077  C   PHE A 391       2.188  11.667 -26.411  1.00 22.53           C  
ATOM   3078  O   PHE A 391       3.308  12.151 -26.221  1.00 23.18           O  
ATOM   3079  CB  PHE A 391       0.580  13.537 -26.575  1.00 20.23           C  
ATOM   3080  CG  PHE A 391      -0.752  14.127 -26.225  1.00 19.74           C  
ATOM   3081  CD1 PHE A 391      -1.925  13.559 -26.711  1.00 23.52           C  
ATOM   3082  CD2 PHE A 391      -0.834  15.277 -25.455  1.00 32.30           C  
ATOM   3083  CE1 PHE A 391      -3.170  14.108 -26.391  1.00 24.50           C  
ATOM   3084  CE2 PHE A 391      -2.074  15.837 -25.146  1.00 29.62           C  
ATOM   3085  CZ  PHE A 391      -3.229  15.251 -25.618  1.00 22.01           C  
ATOM   3086  H   PHE A 391       1.583  13.385 -24.265  1.00 18.00           H  
ATOM   3087  HA  PHE A 391       0.223  11.645 -25.779  1.00 18.66           H  
ATOM   3088  HB2 PHE A 391       1.265  14.210 -26.441  1.00 20.23           H  
ATOM   3089  HB3 PHE A 391       0.584  13.313 -27.519  1.00 20.23           H  
ATOM   3090  HD1 PHE A 391      -1.881  12.806 -27.255  1.00 23.52           H  
ATOM   3091  HD2 PHE A 391      -0.056  15.678 -25.141  1.00 32.30           H  
ATOM   3092  HE1 PHE A 391      -3.951  13.708 -26.696  1.00 24.49           H  
ATOM   3093  HE2 PHE A 391      -2.121  16.604 -24.623  1.00 29.62           H  
ATOM   3094  HZ  PHE A 391      -4.055  15.627 -25.414  1.00 22.00           H  
ATOM   3095  N   ASP A 392       1.976  10.624 -27.214  1.00 19.57           N  
ATOM   3096  CA  ASP A 392       3.015  10.110 -28.104  1.00 20.16           C  
ATOM   3097  C   ASP A 392       2.961  10.855 -29.433  1.00 22.07           C  
ATOM   3098  O   ASP A 392       1.883  11.047 -29.998  1.00 19.34           O  
ATOM   3099  CB  ASP A 392       2.840   8.605 -28.356  1.00 22.95           C  
ATOM   3100  CG  ASP A 392       3.723   8.095 -29.494  1.00 27.46           C  
ATOM   3101  OD1 ASP A 392       3.193   7.795 -30.583  1.00 23.77           O  
ATOM   3102  OD2 ASP A 392       4.965   8.011 -29.310  1.00 23.89           O1-
ATOM   3103  H   ASP A 392       1.230  10.198 -27.257  1.00 19.57           H  
ATOM   3104  HA  ASP A 392       3.875  10.249 -27.677  1.00 20.15           H  
ATOM   3105  HB2 ASP A 392       3.051   8.118 -27.543  1.00 22.95           H  
ATOM   3106  HB3 ASP A 392       1.911   8.421 -28.564  1.00 22.95           H  
ATOM   3107  N   ALA A 393       4.131  11.236 -29.951  1.00 20.82           N  
ATOM   3108  CA  ALA A 393       4.162  12.134 -31.108  1.00 24.25           C  
ATOM   3109  C   ALA A 393       3.521  11.505 -32.342  1.00 24.77           C  
ATOM   3110  O   ALA A 393       2.773  12.171 -33.068  1.00 20.58           O  
ATOM   3111  CB  ALA A 393       5.606  12.544 -31.417  1.00 24.67           C  
ATOM   3112  H   ALA A 393       4.901  10.993 -29.655  1.00 20.82           H  
ATOM   3113  HA  ALA A 393       3.642  12.920 -30.878  1.00 24.24           H  
ATOM   3114  HB1 ALA A 393       5.616  13.139 -32.184  1.00 24.67           H  
ATOM   3115  HB2 ALA A 393       5.984  13.001 -30.650  1.00 24.67           H  
ATOM   3116  HB3 ALA A 393       6.132  11.754 -31.613  1.00 24.67           H  
ATOM   3117  N   ASP A 394       3.839  10.239 -32.631  1.00 21.68           N  
ATOM   3118  CA  ASP A 394       3.311   9.632 -33.845  1.00 22.01           C  
ATOM   3119  C   ASP A 394       1.808   9.420 -33.745  1.00 21.27           C  
ATOM   3120  O   ASP A 394       1.067   9.722 -34.683  1.00 21.01           O  
ATOM   3121  CB  ASP A 394       4.000   8.303 -34.151  1.00 23.69           C  
ATOM   3122  CG  ASP A 394       3.528   7.722 -35.480  1.00 25.80           C  
ATOM   3123  OD1 ASP A 394       4.142   8.018 -36.524  1.00 25.66           O  
ATOM   3124  OD2 ASP A 394       2.497   7.009 -35.491  1.00 26.17           O1-
ATOM   3125  H   ASP A 394       4.343   9.733 -32.152  1.00 21.68           H  
ATOM   3126  HA  ASP A 394       3.494  10.248 -34.572  1.00 22.01           H  
ATOM   3127  HB2 ASP A 394       4.960   8.434 -34.177  1.00 23.69           H  
ATOM   3128  HB3 ASP A 394       3.818   7.671 -33.437  1.00 23.69           H  
ATOM   3129  N   GLU A 395       1.337   8.873 -32.622  1.00 21.14           N  
ATOM   3130  CA  GLU A 395      -0.097   8.632 -32.494  1.00 20.80           C  
ATOM   3131  C   GLU A 395      -0.874   9.942 -32.508  1.00 24.83           C  
ATOM   3132  O   GLU A 395      -1.953  10.026 -33.109  1.00 22.39           O  
ATOM   3133  CB  GLU A 395      -0.379   7.846 -31.213  1.00 23.18           C  
ATOM   3134  CG  GLU A 395      -1.798   7.280 -31.138  1.00 27.49           C  
ATOM   3135  CD  GLU A 395      -2.053   6.552 -29.832  1.00 31.84           C  
ATOM   3136  OE1 GLU A 395      -1.197   5.747 -29.403  1.00 39.78           O  
ATOM   3137  OE2 GLU A 395      -3.102   6.807 -29.217  1.00 26.59           O1-
ATOM   3138  H   GLU A 395       1.815   8.642 -31.945  1.00 21.14           H  
ATOM   3139  HA  GLU A 395      -0.393   8.107 -33.253  1.00 20.80           H  
ATOM   3140  HB2 GLU A 395       0.255   7.116 -31.145  1.00 23.18           H  
ATOM   3141  HB3 GLU A 395      -0.230   8.425 -30.448  1.00 23.18           H  
ATOM   3142  HG2 GLU A 395      -2.438   8.002 -31.235  1.00 27.49           H  
ATOM   3143  HG3 GLU A 395      -1.942   6.672 -31.879  1.00 27.49           H  
ATOM   3144  N   ARG A 396      -0.344  10.980 -31.856  1.00 19.29           N  
ATOM   3145  CA  ARG A 396      -1.062  12.260 -31.831  1.00 20.65           C  
ATOM   3146  C   ARG A 396      -1.121  12.893 -33.221  1.00 29.30           C  
ATOM   3147  O   ARG A 396      -2.135  13.501 -33.592  1.00 24.54           O  
ATOM   3148  CB  ARG A 396      -0.396  13.215 -30.844  1.00 24.90           C  
ATOM   3149  CG  ARG A 396      -1.080  14.554 -30.711  1.00 31.31           C  
ATOM   3150  CD  ARG A 396      -2.533  14.359 -30.320  1.00 41.14           C  
ATOM   3151  NE  ARG A 396      -3.234  15.629 -30.143  1.00 46.03           N  
ATOM   3152  CZ  ARG A 396      -4.532  15.724 -29.881  1.00 56.73           C  
ATOM   3153  NH1 ARG A 396      -5.268  14.624 -29.767  1.00 54.53           N1+
ATOM   3154  NH2 ARG A 396      -5.097  16.915 -29.738  1.00 60.82           N  
ATOM   3155  H   ARG A 396       0.405  10.969 -31.434  1.00 19.29           H  
ATOM   3156  HA  ARG A 396      -1.972  12.089 -31.544  1.00 20.65           H  
ATOM   3157  HB2 ARG A 396      -0.366  12.792 -29.971  1.00 24.90           H  
ATOM   3158  HB3 ARG A 396       0.522  13.360 -31.121  1.00 24.90           H  
ATOM   3159  HG2 ARG A 396      -0.627  15.092 -30.044  1.00 31.31           H  
ATOM   3160  HG3 ARG A 396      -1.026  15.038 -31.550  1.00 31.31           H  
ATOM   3161  HD2 ARG A 396      -2.983  13.836 -31.002  1.00 41.14           H  
ATOM   3162  HD3 ARG A 396      -2.578  13.849 -29.496  1.00 41.14           H  
ATOM   3163  HE  ARG A 396      -2.780  16.356 -30.212  1.00 46.03           H  
ATOM   3164 HH11 ARG A 396      -4.903  13.852 -29.863  1.00 54.53           H  
ATOM   3165 HH12 ARG A 396      -6.109  14.685 -29.598  1.00 54.53           H  
ATOM   3166 HH21 ARG A 396      -4.623  17.628 -29.814  1.00 60.82           H  
ATOM   3167 HH22 ARG A 396      -5.938  16.974 -29.568  1.00 60.82           H  
ATOM   3168  N   ALA A 397      -0.039  12.778 -33.997  1.00 21.27           N  
ATOM   3169  CA  ALA A 397      -0.019  13.369 -35.336  1.00 19.05           C  
ATOM   3170  C   ALA A 397      -1.081  12.753 -36.249  1.00 28.39           C  
ATOM   3171  O   ALA A 397      -1.536  13.407 -37.197  1.00 28.80           O  
ATOM   3172  CB  ALA A 397       1.371  13.234 -35.960  1.00 21.38           C  
ATOM   3173  H   ALA A 397       0.682  12.369 -33.770  1.00 21.27           H  
ATOM   3174  HA  ALA A 397      -0.230  14.311 -35.240  1.00 19.05           H  
ATOM   3175  HB1 ALA A 397       1.368  13.629 -36.845  1.00 21.38           H  
ATOM   3176  HB2 ALA A 397       2.021  13.690 -35.404  1.00 21.38           H  
ATOM   3177  HB3 ALA A 397       1.606  12.295 -36.027  1.00 21.38           H  
ATOM   3178  N   ARG A 398      -1.468  11.502 -35.997  1.00 26.47           N  
ATOM   3179  CA  ARG A 398      -2.502  10.811 -36.769  1.00 29.06           C  
ATOM   3180  C   ARG A 398      -3.892  11.020 -36.217  1.00 36.34           C  
ATOM   3181  O   ARG A 398      -4.867  10.990 -36.972  1.00 33.30           O  
ATOM   3182  CB  ARG A 398      -2.265   9.305 -36.780  1.00 32.31           C  
ATOM   3183  CG  ARG A 398      -1.070   8.912 -37.468  1.00 30.51           C  
ATOM   3184  CD  ARG A 398      -0.699   7.480 -37.137  1.00 32.37           C  
ATOM   3185  NE  ARG A 398       0.694   7.395 -37.494  1.00 28.10           N  
ATOM   3186  CZ  ARG A 398       1.135   7.241 -38.732  1.00 28.29           C  
ATOM   3187  NH1 ARG A 398       0.291   7.074 -39.762  1.00 26.98           N1+
ATOM   3188  NH2 ARG A 398       2.441   7.243 -38.934  1.00 26.57           N  
ATOM   3189  H   ARG A 398      -1.134  11.025 -35.365  1.00 26.47           H  
ATOM   3190  HA  ARG A 398      -2.442  11.189 -37.660  1.00 29.06           H  
ATOM   3191  HB2 ARG A 398      -2.221   8.987 -35.865  1.00 32.31           H  
ATOM   3192  HB3 ARG A 398      -3.025   8.870 -37.195  1.00 32.31           H  
ATOM   3193  HG2 ARG A 398      -1.199   9.003 -38.426  1.00 30.51           H  
ATOM   3194  HG3 ARG A 398      -0.341   9.504 -37.223  1.00 30.51           H  
ATOM   3195  HD2 ARG A 398      -0.838   7.284 -36.197  1.00 32.37           H  
ATOM   3196  HD3 ARG A 398      -1.235   6.848 -37.641  1.00 32.37           H  
ATOM   3197  HE  ARG A 398       1.276   7.447 -36.863  1.00 28.10           H  
ATOM   3198 HH11 ARG A 398      -0.558   7.065 -39.625  1.00 26.98           H  
ATOM   3199 HH12 ARG A 398       0.598   6.976 -40.560  1.00 26.98           H  
ATOM   3200 HH21 ARG A 398       2.979   7.342 -38.270  1.00 26.57           H  
ATOM   3201 HH22 ARG A 398       2.753   7.146 -39.730  1.00 26.57           H  
ATOM   3202  N   ALA A 399      -4.012  11.131 -34.894  1.00 37.39           N  
ATOM   3203  CA  ALA A 399      -5.309  11.442 -34.318  1.00 39.65           C  
ATOM   3204  C   ALA A 399      -5.842  12.745 -34.891  1.00 44.78           C  
ATOM   3205  O   ALA A 399      -7.061  12.933 -34.984  1.00 44.27           O  
ATOM   3206  CB  ALA A 399      -5.200  11.495 -32.792  1.00 36.30           C  
ATOM   3207  H   ALA A 399      -3.370  11.034 -34.329  1.00 37.40           H  
ATOM   3208  HA  ALA A 399      -5.941  10.743 -34.548  1.00 39.65           H  
ATOM   3209  HB1 ALA A 399      -6.069  11.702 -32.412  1.00 36.30           H  
ATOM   3210  HB2 ALA A 399      -4.899  10.636 -32.458  1.00 36.30           H  
ATOM   3211  HB3 ALA A 399      -4.564  12.181 -32.536  1.00 36.30           H  
ATOM   3212  N   LYS A 400      -4.939  13.623 -35.339  1.00 48.23           N  
ATOM   3213  CA  LYS A 400      -5.338  14.900 -35.923  1.00 56.49           C  
ATOM   3214  C   LYS A 400      -6.323  14.711 -37.073  1.00 58.05           C  
ATOM   3215  O   LYS A 400      -7.259  15.505 -37.233  1.00 72.42           O  
ATOM   3216  CB  LYS A 400      -4.095  15.667 -36.385  1.00 59.17           C  
ATOM   3217  H   LYS A 400      -4.089  13.495 -35.312  1.00 48.23           H  
ATOM   3218  HA  LYS A 400      -5.795  15.417 -35.242  1.00 56.49           H  
ATOM   3219  N   VAL A 401      -6.146  13.657 -37.876  1.00 61.19           N  
ATOM   3220  CA  VAL A 401      -7.078  13.399 -38.974  1.00 62.09           C  
ATOM   3221  C   VAL A 401      -8.290  12.583 -38.537  1.00 68.82           C  
ATOM   3222  O   VAL A 401      -9.362  12.706 -39.148  1.00 78.38           O  
ATOM   3223  CB  VAL A 401      -6.385  12.703 -40.158  1.00 54.82           C  
ATOM   3224  CG1 VAL A 401      -7.304  12.670 -41.365  1.00 58.74           C  
ATOM   3225  CG2 VAL A 401      -5.127  13.432 -40.515  1.00 55.10           C  
ATOM   3226  H   VAL A 401      -5.504  13.089 -37.802  1.00 61.20           H  
ATOM   3227  HA  VAL A 401      -7.393  14.270 -39.262  1.00 62.09           H  
ATOM   3228  HB  VAL A 401      -6.170  11.794 -39.895  1.00 54.82           H  
ATOM   3229 HG11 VAL A 401      -6.855  12.229 -42.102  1.00 58.74           H  
ATOM   3230 HG12 VAL A 401      -8.114  12.183 -41.143  1.00 58.74           H  
ATOM   3231 HG13 VAL A 401      -7.533  13.577 -41.623  1.00 58.74           H  
ATOM   3232 HG21 VAL A 401      -4.695  12.987 -41.261  1.00 55.10           H  
ATOM   3233 HG22 VAL A 401      -5.341  14.344 -40.763  1.00 55.10           H  
ATOM   3234 HG23 VAL A 401      -4.528  13.437 -39.753  1.00 55.10           H  
ATOM   3235  N   LYS A 402      -8.163  11.766 -37.491  1.00 65.16           N  
ATOM   3236  CA  LYS A 402      -9.359  11.232 -36.843  1.00 66.25           C  
ATOM   3237  C   LYS A 402     -10.232  12.329 -36.238  1.00 68.09           C  
ATOM   3238  O   LYS A 402     -11.330  12.023 -35.769  1.00 65.54           O  
ATOM   3239  CB  LYS A 402      -8.977  10.214 -35.768  1.00 71.62           C  
ATOM   3240  H   LYS A 402      -7.415  11.515 -37.150  1.00 65.16           H  
ATOM   3241  HA  LYS A 402      -9.881  10.791 -37.532  1.00 66.25           H  
ATOM   3242  N   TYR A 403      -9.763  13.579 -36.234  1.00 63.22           N  
ATOM   3243  CA  TYR A 403     -10.580  14.765 -35.946  1.00 73.48           C  
ATOM   3244  C   TYR A 403     -10.592  15.703 -37.163  1.00 76.15           C  
ATOM   3245  O   TYR A 403     -11.650  16.047 -37.704  1.00 71.58           O  
ATOM   3246  CB  TYR A 403     -10.055  15.508 -34.715  1.00 82.41           C  
ATOM   3247  H   TYR A 403      -8.940  13.767 -36.402  1.00 63.22           H  
ATOM   3248  HA  TYR A 403     -11.486  14.472 -35.760  1.00 73.48           H  
TER   
HETATM 3249 FE   FE2 A1001      -9.224   6.255 -16.170  1.00 16.15          FE  
CONECT   16 3249
CONECT 3249   16
END
