# Supplementary material for: Derivatives of the Clinically Used HIF Prolyl Hydroxylase Inhibitor Desidustat Are Efficient Inhibitors of Human γ-Butyrobetaine Hydroxylase
Source: J Med Chem. 2025 Apr 23;68(9):9777–98. doi: 10.1021/acs.jmedchem.5c00586 (PMC12067446; doi:10.1021/acs.jmedchem.5c00586)
Supplement: Supplementary file 9 — jm5c00586_si_009.pdb [file jm5c00586_si_009.pdb]

HETATM    1  O1  RES   386     -34.990  34.033 -23.147  0.00  0.00           O  
HETATM    2  C2  RES   386     -35.521  34.388 -24.206  0.00  0.00           C  
HETATM    3  N3  RES   386     -34.867  35.243 -24.984  0.00  0.00           N  
HETATM    4  C4  RES   386     -33.575  35.704 -24.546  0.00  0.00           C  
HETATM    5  C5  RES   386     -32.871  36.435 -25.646  0.00  0.00           C  
HETATM    6  O6  RES   386     -33.583  37.314 -26.459  0.00  0.00           O1-
HETATM    7  O7  RES   386     -31.663  36.258 -25.833  0.00  0.00           O  
HETATM    8  C8  RES   386     -36.856  33.847 -24.560  0.00  0.00           C  
HETATM    9  C9  RES   386     -37.685  33.347 -23.627  0.00  0.00           C  
HETATM   10  O10 RES   386     -37.280  33.336 -22.296  0.00  0.00           O1-
HETATM   11  N11 RES   386     -38.988  32.825 -23.943  0.00  0.00           N  
HETATM   12  O12 RES   386     -39.723  32.393 -22.799  0.00  0.00           O  
HETATM   13  C13 RES   386     -39.421  32.813 -25.387  0.00  0.00           C  
HETATM   14  C14 RES   386     -40.587  32.334 -25.847  0.00  0.00           C  
HETATM   15  C15 RES   386     -40.931  32.362 -27.264  0.00  0.00           C  
HETATM   16  C16 RES   386     -40.078  32.873 -28.141  0.00  0.00           C  
HETATM   17  C17 RES   386     -38.808  33.394 -27.672  0.00  0.00           C  
HETATM   18  C18 RES   386     -38.500  33.364 -26.377  0.00  0.00           C  
HETATM   19  C19 RES   386     -37.241  33.879 -25.958  0.00  0.00           C  
HETATM   20  O20 RES   386     -36.471  34.350 -26.804  0.00  0.00           O  
HETATM   21  C21 RES   386     -40.698  33.256 -22.156  0.00  0.00           C  
HETATM   22  C22 RES   386     -42.031  33.289 -22.915  0.00  0.00           C  
HETATM   23  C23 RES   386     -42.765  31.959 -22.722  0.00  0.00           C  
HETATM   24  C24 RES   386     -43.207  33.234 -21.939  0.00  0.00           C  
HETATM   25  H25 RES   386     -35.287  35.578 -25.908  0.00  0.00           H  
HETATM   26  H26 RES   386     -33.704  36.375 -23.697  0.00  0.00           H  
HETATM   27  H27 RES   386     -32.973  34.847 -24.245  0.00  0.00           H  
HETATM   28  H28 RES   386     -41.299  31.911 -25.139  0.00  0.00           H  
HETATM   29  H29 RES   386     -41.888  31.963 -27.602  0.00  0.00           H  
HETATM   30  H30 RES   386     -40.327  32.902 -29.201  0.00  0.00           H  
HETATM   31  H31 RES   386     -38.100  33.815 -28.386  0.00  0.00           H  
HETATM   32  H32 RES   386     -40.879  32.890 -21.146  0.00  0.00           H  
HETATM   33  H33 RES   386     -40.295  34.268 -22.110  0.00  0.00           H  
HETATM   34  H34 RES   386     -42.118  33.836 -23.853  0.00  0.00           H  
HETATM   35  H35 RES   386     -43.394  31.561 -23.518  0.00  0.00           H  
HETATM   36  H36 RES   386     -42.279  31.137 -22.197  0.00  0.00           H  
HETATM   37  H37 RES   386     -44.146  33.730 -22.187  0.00  0.00           H  
HETATM   38  H38 RES   386     -43.030  33.305 -20.866  0.00  0.00           H  
ATOM     39  N   MET A   1     -28.622 -15.710  -8.557  0.00  0.00      A    N1+
ATOM     40  CA  MET A   1     -28.781 -16.319  -7.199  0.00  0.00      A    C  
ATOM     41  C   MET A   1     -29.743 -15.524  -6.317  0.00  0.00      A    C  
ATOM     42  O   MET A   1     -30.392 -16.077  -5.430  0.00  0.00      A    O  
ATOM     43  CB  MET A   1     -27.434 -16.392  -6.476  0.00  0.00      A    C  
ATOM     44  CG  MET A   1     -27.475 -17.225  -5.194  0.00  0.00      A    C  
ATOM     45  SD  MET A   1     -26.800 -18.900  -5.447  0.00  0.00      A    S  
ATOM     46  CE  MET A   1     -28.031 -19.643  -6.603  0.00  0.00      A    C  
ATOM     47  HA  MET A   1     -29.142 -17.208  -7.343  0.00  0.00      A    H  
ATOM     48  HB2 MET A   1     -26.772 -16.769  -7.077  0.00  0.00      A    H  
ATOM     49  HB3 MET A   1     -27.142 -15.493  -6.260  0.00  0.00      A    H  
ATOM     50  HG2 MET A   1     -26.969 -16.774  -4.500  0.00  0.00      A    H  
ATOM     51  HG3 MET A   1     -28.391 -17.290  -4.880  0.00  0.00      A    H  
ATOM     52  HE1 MET A   1     -27.770 -20.553  -6.813  0.00  0.00      A    H  
ATOM     53  HE2 MET A   1     -28.906 -19.646  -6.185  0.00  0.00      A    H  
ATOM     54  HE3 MET A   1     -28.065 -19.121  -7.420  0.00  0.00      A    H  
ATOM     55  H1  MET A   1     -28.126 -16.245  -9.067  0.00  0.00      A    H  
ATOM     56  H2  MET A   1     -29.423 -15.604  -8.930  0.00  0.00      A    H  
ATOM     57  H3  MET A   1     -28.222 -14.918  -8.483  0.00  0.00      A    H  
ATOM     58  N   ALA A   2     -29.809 -14.218  -6.544  0.00  0.00      A    N  
ATOM     59  CA  ALA A   2     -30.684 -13.358  -5.759  0.00  0.00      A    C  
ATOM     60  C   ALA A   2     -32.117 -13.531  -6.235  0.00  0.00      A    C  
ATOM     61  O   ALA A   2     -33.070 -13.216  -5.521  0.00  0.00      A    O  
ATOM     62  CB  ALA A   2     -30.253 -11.913  -5.912  0.00  0.00      A    C  
ATOM     63  H   ALA A   2     -29.354 -13.810  -7.149  0.00  0.00      A    H  
ATOM     64  HA  ALA A   2     -30.627 -13.603  -4.822  0.00  0.00      A    H  
ATOM     65  HB1 ALA A   2     -30.838 -11.343  -5.388  0.00  0.00      A    H  
ATOM     66  HB2 ALA A   2     -29.340 -11.813  -5.600  0.00  0.00      A    H  
ATOM     67  HB3 ALA A   2     -30.305 -11.657  -6.846  0.00  0.00      A    H  
ATOM     68  N   CYS A   3     -32.248 -14.037  -7.457  0.00  0.00      A    N  
ATOM     69  CA  CYS A   3     -33.546 -14.271  -8.069  0.00  0.00      A    C  
ATOM     70  C   CYS A   3     -33.869 -15.752  -7.975  0.00  0.00      A    C  
ATOM     71  O   CYS A   3     -34.693 -16.256  -8.736  0.00  0.00      A    O  
ATOM     72  CB  CYS A   3     -33.521 -13.848  -9.539  0.00  0.00      A    C  
ATOM     73  SG  CYS A   3     -32.798 -12.212  -9.827  0.00  0.00      A    S  
ATOM     74  H   CYS A   3     -31.582 -14.255  -7.955  0.00  0.00      A    H  
ATOM     75  HA  CYS A   3     -34.221 -13.750  -7.606  0.00  0.00      A    H  
ATOM     76  HB2 CYS A   3     -33.020 -14.506 -10.046  0.00  0.00      A    H  
ATOM     77  HB3 CYS A   3     -34.428 -13.855  -9.883  0.00  0.00      A    H  
ATOM     78  HG  CYS A   3     -32.818 -11.966 -11.001  0.00  0.00      A    H  
ATOM     79  N   THR A   4     -33.204 -16.449  -7.055  0.00  0.00      A    N  
ATOM     80  CA  THR A   4     -33.433 -17.881  -6.861  0.00  0.00      A    C  
ATOM     81  C   THR A   4     -34.100 -18.113  -5.508  0.00  0.00      A    C  
ATOM     82  O   THR A   4     -33.576 -17.727  -4.462  0.00  0.00      A    O  
ATOM     83  CB  THR A   4     -32.112 -18.689  -6.929  0.00  0.00      A    C  
ATOM     84  CG2 THR A   4     -32.392 -20.186  -6.914  0.00  0.00      A    C  
ATOM     85  OG1 THR A   4     -31.422 -18.371  -8.144  0.00  0.00      A    O  
ATOM     86  H   THR A   4     -32.613 -16.110  -6.530  0.00  0.00      A    H  
ATOM     87  HA  THR A   4     -34.010 -18.189  -7.577  0.00  0.00      A    H  
ATOM     88  HB  THR A   4     -31.573 -18.456  -6.157  0.00  0.00      A    H  
ATOM     89  HG1 THR A   4     -30.705 -18.807  -8.182  0.00  0.00      A    H  
ATOM     90 HG21 THR A   4     -31.554 -20.673  -6.957  0.00  0.00      A    H  
ATOM     91 HG22 THR A   4     -32.859 -20.420  -6.097  0.00  0.00      A    H  
ATOM     92 HG23 THR A   4     -32.941 -20.420  -7.678  0.00  0.00      A    H  
ATOM     93  N   ILE A   5     -35.267 -18.742  -5.542  0.00  0.00      A    N  
ATOM     94  CA  ILE A   5     -36.021 -19.009  -4.332  0.00  0.00      A    C  
ATOM     95  C   ILE A   5     -35.579 -20.275  -3.642  0.00  0.00      A    C  
ATOM     96  O   ILE A   5     -35.496 -21.330  -4.267  0.00  0.00      A    O  
ATOM     97  CB  ILE A   5     -37.508 -19.165  -4.628  0.00  0.00      A    C  
ATOM     98  CG1 ILE A   5     -38.027 -17.934  -5.364  0.00  0.00      A    C  
ATOM     99  CG2 ILE A   5     -38.262 -19.390  -3.327  0.00  0.00      A    C  
ATOM    100  CD1 ILE A   5     -39.456 -18.063  -5.798  0.00  0.00      A    C  
ATOM    101  H   ILE A   5     -35.641 -19.024  -6.264  0.00  0.00      A    H  
ATOM    102  HA  ILE A   5     -35.857 -18.245  -3.757  0.00  0.00      A    H  
ATOM    103  HB  ILE A   5     -37.649 -19.935  -5.201  0.00  0.00      A    H  
ATOM    104 HG12 ILE A   5     -37.939 -17.159  -4.787  0.00  0.00      A    H  
ATOM    105 HG13 ILE A   5     -37.472 -17.772  -6.143  0.00  0.00      A    H  
ATOM    106 HG21 ILE A   5     -39.209 -19.489  -3.514  0.00  0.00      A    H  
ATOM    107 HG22 ILE A   5     -37.932 -20.194  -2.896  0.00  0.00      A    H  
ATOM    108 HG23 ILE A   5     -38.127 -18.630  -2.739  0.00  0.00      A    H  
ATOM    109 HD11 ILE A   5     -39.729 -17.254  -6.258  0.00  0.00      A    H  
ATOM    110 HD12 ILE A   5     -39.545 -18.821  -6.397  0.00  0.00      A    H  
ATOM    111 HD13 ILE A   5     -40.020 -18.198  -5.020  0.00  0.00      A    H  
ATOM    112  N   GLN A   6     -35.298 -20.170  -2.349  0.00  0.00      A    N  
ATOM    113  CA  GLN A   6     -34.897 -21.336  -1.584  0.00  0.00      A    C  
ATOM    114  C   GLN A   6     -36.131 -21.845  -0.845  0.00  0.00      A    C  
ATOM    115  O   GLN A   6     -36.392 -23.054  -0.808  0.00  0.00      A    O  
ATOM    116  CB  GLN A   6     -33.798 -20.984  -0.597  0.00  0.00      A    C  
ATOM    117  CG  GLN A   6     -32.987 -22.184  -0.198  0.00  0.00      A    C  
ATOM    118  CD  GLN A   6     -31.883 -21.827   0.762  0.00  0.00      A    C  
ATOM    119  NE2 GLN A   6     -31.737 -22.623   1.817  0.00  0.00      A    N  
ATOM    120  OE1 GLN A   6     -31.160 -20.845   0.561  0.00  0.00      A    O  
ATOM    121  H   GLN A   6     -35.334 -19.437  -1.901  0.00  0.00      A    H  
ATOM    122  HA  GLN A   6     -34.545 -22.020  -2.175  0.00  0.00      A    H  
ATOM    123  HB2 GLN A   6     -33.214 -20.317  -0.991  0.00  0.00      A    H  
ATOM    124  HB3 GLN A   6     -34.192 -20.584   0.194  0.00  0.00      A    H  
ATOM    125  HG2 GLN A   6     -33.568 -22.845   0.210  0.00  0.00      A    H  
ATOM    126  HG3 GLN A   6     -32.605 -22.593  -0.990  0.00  0.00      A    H  
ATOM    127 HE21 GLN A   6     -32.260 -23.297   1.923  0.00  0.00      A    H  
ATOM    128 HE22 GLN A   6     -31.119 -22.463   2.394  0.00  0.00      A    H  
ATOM    129  N   LYS A   7     -36.894 -20.917  -0.271  0.00  0.00      A    N  
ATOM    130  CA  LYS A   7     -38.122 -21.269   0.434  0.00  0.00      A    C  
ATOM    131  C   LYS A   7     -39.193 -20.185   0.266  0.00  0.00      A    C  
ATOM    132  O   LYS A   7     -38.896 -18.992   0.238  0.00  0.00      A    O  
ATOM    133  CB  LYS A   7     -37.848 -21.512   1.928  0.00  0.00      A    C  
ATOM    134  CG  LYS A   7     -38.992 -22.245   2.654  0.00  0.00      A    C  
ATOM    135  CD  LYS A   7     -38.748 -22.401   4.160  0.00  0.00      A    C  
ATOM    136  CE  LYS A   7     -39.975 -22.981   4.868  0.00  0.00      A    C  
ATOM    137  NZ  LYS A   7     -39.893 -22.872   6.358  0.00  0.00      A    N1+
ATOM    138  H   LYS A   7     -36.716 -20.076  -0.279  0.00  0.00      A    H  
ATOM    139  HA  LYS A   7     -38.456 -22.090   0.041  0.00  0.00      A    H  
ATOM    140  HB2 LYS A   7     -37.033 -22.030   2.019  0.00  0.00      A    H  
ATOM    141  HB3 LYS A   7     -37.693 -20.659   2.363  0.00  0.00      A    H  
ATOM    142  HG2 LYS A   7     -39.820 -21.759   2.515  0.00  0.00      A    H  
ATOM    143  HG3 LYS A   7     -39.109 -23.123   2.258  0.00  0.00      A    H  
ATOM    144  HD2 LYS A   7     -37.984 -22.980   4.307  0.00  0.00      A    H  
ATOM    145  HD3 LYS A   7     -38.528 -21.538   4.545  0.00  0.00      A    H  
ATOM    146  HE2 LYS A   7     -40.770 -22.520   4.558  0.00  0.00      A    H  
ATOM    147  HE3 LYS A   7     -40.074 -23.914   4.621  0.00  0.00      A    H  
ATOM    148  HZ1 LYS A   7     -40.626 -23.221   6.722  0.00  0.00      A    H  
ATOM    149  HZ2 LYS A   7     -39.178 -23.314   6.649  0.00  0.00      A    H  
ATOM    150  HZ3 LYS A   7     -39.826 -22.015   6.590  0.00  0.00      A    H  
ATOM    151  N   ALA A   8     -40.443 -20.615   0.139  0.00  0.00      A    N  
ATOM    152  CA  ALA A   8     -41.560 -19.699  -0.023  0.00  0.00      A    C  
ATOM    153  C   ALA A   8     -42.748 -20.311   0.685  0.00  0.00      A    C  
ATOM    154  O   ALA A   8     -43.162 -21.427   0.372  0.00  0.00      A    O  
ATOM    155  CB  ALA A   8     -41.871 -19.496  -1.497  0.00  0.00      A    C  
ATOM    156  H   ALA A   8     -40.666 -21.446   0.145  0.00  0.00      A    H  
ATOM    157  HA  ALA A   8     -41.346 -18.831   0.353  0.00  0.00      A    H  
ATOM    158  HB1 ALA A   8     -42.617 -18.883  -1.589  0.00  0.00      A    H  
ATOM    159  HB2 ALA A   8     -41.093 -19.127  -1.944  0.00  0.00      A    H  
ATOM    160  HB3 ALA A   8     -42.101 -20.348  -1.900  0.00  0.00      A    H  
ATOM    161  N   GLU A   9     -43.292 -19.572   1.642  0.00  0.00      A    N  
ATOM    162  CA  GLU A   9     -44.420 -20.040   2.428  0.00  0.00      A    C  
ATOM    163  C   GLU A   9     -45.498 -18.980   2.553  0.00  0.00      A    C  
ATOM    164  O   GLU A   9     -45.250 -17.790   2.368  0.00  0.00      A    O  
ATOM    165  CB  GLU A   9     -43.931 -20.436   3.824  0.00  0.00      A    C  
ATOM    166  CG  GLU A   9     -43.090 -19.354   4.502  0.00  0.00      A    C  
ATOM    167  CD  GLU A   9     -42.447 -19.796   5.823  0.00  0.00      A    C  
ATOM    168  OE1 GLU A   9     -43.195 -20.085   6.793  0.00  0.00      A    O  
ATOM    169  OE2 GLU A   9     -41.188 -19.843   5.889  0.00  0.00      A    O1-
ATOM    170  H   GLU A   9     -43.017 -18.785   1.853  0.00  0.00      A    H  
ATOM    171  HA  GLU A   9     -44.807 -20.805   1.974  0.00  0.00      A    H  
ATOM    172  HB2 GLU A   9     -44.698 -20.638   4.383  0.00  0.00      A    H  
ATOM    173  HB3 GLU A   9     -43.407 -21.249   3.757  0.00  0.00      A    H  
ATOM    174  HG2 GLU A   9     -42.391 -19.072   3.892  0.00  0.00      A    H  
ATOM    175  HG3 GLU A   9     -43.650 -18.580   4.669  0.00  0.00      A    H  
ATOM    176  N   ALA A  10     -46.705 -19.428   2.858  0.00  0.00      A    N  
ATOM    177  CA  ALA A  10     -47.815 -18.514   3.044  0.00  0.00      A    C  
ATOM    178  C   ALA A  10     -48.037 -18.420   4.548  0.00  0.00      A    C  
ATOM    179  O   ALA A  10     -48.761 -19.231   5.119  0.00  0.00      A    O  
ATOM    180  CB  ALA A  10     -49.063 -19.049   2.359  0.00  0.00      A    C  
ATOM    181  H   ALA A  10     -46.902 -20.259   2.962  0.00  0.00      A    H  
ATOM    182  HA  ALA A  10     -47.625 -17.645   2.658  0.00  0.00      A    H  
ATOM    183  HB1 ALA A  10     -49.796 -18.428   2.492  0.00  0.00      A    H  
ATOM    184  HB2 ALA A  10     -48.893 -19.150   1.409  0.00  0.00      A    H  
ATOM    185  HB3 ALA A  10     -49.297 -19.911   2.739  0.00  0.00      A    H  
ATOM    186  N   LEU A  11     -47.400 -17.444   5.191  0.00  0.00      A    N  
ATOM    187  CA  LEU A  11     -47.530 -17.254   6.638  0.00  0.00      A    C  
ATOM    188  C   LEU A  11     -48.976 -17.331   7.110  0.00  0.00      A    C  
ATOM    189  O   LEU A  11     -49.895 -16.973   6.373  0.00  0.00      A    O  
ATOM    190  CB  LEU A  11     -46.955 -15.902   7.034  0.00  0.00      A    C  
ATOM    191  CG  LEU A  11     -45.611 -15.604   6.375  0.00  0.00      A    C  
ATOM    192  CD1 LEU A  11     -45.107 -14.259   6.866  0.00  0.00      A    C  
ATOM    193  CD2 LEU A  11     -44.619 -16.707   6.696  0.00  0.00      A    C  
ATOM    194  H   LEU A  11     -46.883 -16.875   4.805  0.00  0.00      A    H  
ATOM    195  HA  LEU A  11     -47.039 -17.975   7.063  0.00  0.00      A    H  
ATOM    196  HB2 LEU A  11     -47.587 -15.206   6.795  0.00  0.00      A    H  
ATOM    197  HB3 LEU A  11     -46.850 -15.872   7.998  0.00  0.00      A    H  
ATOM    198  HG  LEU A  11     -45.716 -15.568   5.411  0.00  0.00      A    H  
ATOM    199 HD11 LEU A  11     -44.252 -14.062   6.451  0.00  0.00      A    H  
ATOM    200 HD12 LEU A  11     -45.746 -13.568   6.631  0.00  0.00      A    H  
ATOM    201 HD13 LEU A  11     -45.000 -14.286   7.830  0.00  0.00      A    H  
ATOM    202 HD21 LEU A  11     -43.768 -16.510   6.274  0.00  0.00      A    H  
ATOM    203 HD22 LEU A  11     -44.497 -16.764   7.657  0.00  0.00      A    H  
ATOM    204 HD23 LEU A  11     -44.957 -17.553   6.363  0.00  0.00      A    H  
ATOM    205  N   ASP A  12     -49.169 -17.790   8.345  0.00  0.00      A    N  
ATOM    206  CA  ASP A  12     -50.506 -17.920   8.929  0.00  0.00      A    C  
ATOM    207  C   ASP A  12     -51.427 -16.747   8.590  0.00  0.00      A    C  
ATOM    208  O   ASP A  12     -51.024 -15.581   8.620  0.00  0.00      A    O  
ATOM    209  CB  ASP A  12     -50.407 -18.078  10.453  0.00  0.00      A    C  
ATOM    210  CG  ASP A  12     -49.355 -17.169  11.070  0.00  0.00      A    C  
ATOM    211  OD1 ASP A  12     -49.389 -15.944  10.805  0.00  0.00      A    O  
ATOM    212  OD2 ASP A  12     -48.496 -17.685  11.821  0.00  0.00      A    O1-
ATOM    213  H   ASP A  12     -48.531 -18.035   8.868  0.00  0.00      A    H  
ATOM    214  HA  ASP A  12     -50.902 -18.714   8.536  0.00  0.00      A    H  
ATOM    215  HB2 ASP A  12     -51.270 -17.885  10.851  0.00  0.00      A    H  
ATOM    216  HB3 ASP A  12     -50.197 -19.001  10.666  0.00  0.00      A    H  
ATOM    217  N   GLY A  13     -52.676 -17.062   8.289  0.00  0.00      A    N  
ATOM    218  CA  GLY A  13     -53.608 -16.021   7.926  0.00  0.00      A    C  
ATOM    219  C   GLY A  13     -53.660 -16.035   6.417  0.00  0.00      A    C  
ATOM    220  O   GLY A  13     -54.657 -15.645   5.814  0.00  0.00      A    O  
ATOM    221  H   GLY A  13     -52.997 -17.860   8.289  0.00  0.00      A    H  
ATOM    222  HA2 GLY A  13     -54.484 -16.188   8.307  0.00  0.00      A    H  
ATOM    223  HA3 GLY A  13     -53.314 -15.158   8.257  0.00  0.00      A    H  
ATOM    224  N   ALA A  14     -52.574 -16.501   5.806  0.00  0.00      A    N  
ATOM    225  CA  ALA A  14     -52.480 -16.595   4.351  0.00  0.00      A    C  
ATOM    226  C   ALA A  14     -52.640 -15.239   3.667  0.00  0.00      A    C  
ATOM    227  O   ALA A  14     -52.910 -15.172   2.462  0.00  0.00      A    O  
ATOM    228  CB  ALA A  14     -53.540 -17.572   3.826  0.00  0.00      A    C  
ATOM    229  H   ALA A  14     -51.872 -16.771   6.222  0.00  0.00      A    H  
ATOM    230  HA  ALA A  14     -51.591 -16.921   4.138  0.00  0.00      A    H  
ATOM    231  HB1 ALA A  14     -53.475 -17.632   2.860  0.00  0.00      A    H  
ATOM    232  HB2 ALA A  14     -53.393 -18.449   4.215  0.00  0.00      A    H  
ATOM    233  HB3 ALA A  14     -54.423 -17.254   4.071  0.00  0.00      A    H  
ATOM    234  N   HIS A  15     -52.471 -14.165   4.437  0.00  0.00      A    N  
ATOM    235  CA  HIS A  15     -52.610 -12.799   3.926  0.00  0.00      A    C  
ATOM    236  C   HIS A  15     -51.278 -12.200   3.506  0.00  0.00      A    C  
ATOM    237  O   HIS A  15     -51.207 -11.048   3.088  0.00  0.00      A    O  
ATOM    238  CB  HIS A  15     -53.248 -11.923   4.997  0.00  0.00      A    C  
ATOM    239  CG  HIS A  15     -54.671 -12.275   5.289  0.00  0.00      A    C  
ATOM    240  CD2 HIS A  15     -55.682 -12.645   4.468  0.00  0.00      A    C  
ATOM    241  ND1 HIS A  15     -55.205 -12.223   6.560  0.00  0.00      A    N  
ATOM    242  CE1 HIS A  15     -56.485 -12.544   6.509  0.00  0.00      A    C  
ATOM    243  NE2 HIS A  15     -56.801 -12.804   5.253  0.00  0.00      A    N  
ATOM    244  H   HIS A  15     -52.272 -14.207   5.273  0.00  0.00      A    H  
ATOM    245  HA  HIS A  15     -53.173 -12.836   3.137  0.00  0.00      A    H  
ATOM    246  HB2 HIS A  15     -52.731 -11.996   5.814  0.00  0.00      A    H  
ATOM    247  HB3 HIS A  15     -53.203 -10.996   4.715  0.00  0.00      A    H  
ATOM    248  HD2 HIS A  15     -55.630 -12.768   3.548  0.00  0.00      A    H  
ATOM    249  HE1 HIS A  15     -57.066 -12.581   7.235  0.00  0.00      A    H  
ATOM    250  HE2 HIS A  15     -57.580 -13.035   4.971  0.00  0.00      A    H  
ATOM    251  N   LEU A  16     -50.232 -13.008   3.604  0.00  0.00      A    N  
ATOM    252  CA  LEU A  16     -48.888 -12.579   3.261  0.00  0.00      A    C  
ATOM    253  C   LEU A  16     -48.063 -13.788   2.815  0.00  0.00      A    C  
ATOM    254  O   LEU A  16     -48.294 -14.913   3.262  0.00  0.00      A    O  
ATOM    255  CB  LEU A  16     -48.246 -11.935   4.490  0.00  0.00      A    C  
ATOM    256  CG  LEU A  16     -47.143 -10.905   4.283  0.00  0.00      A    C  
ATOM    257  CD1 LEU A  16     -47.703  -9.668   3.591  0.00  0.00      A    C  
ATOM    258  CD2 LEU A  16     -46.564 -10.536   5.622  0.00  0.00      A    C  
ATOM    259  H   LEU A  16     -50.283 -13.823   3.872  0.00  0.00      A    H  
ATOM    260  HA  LEU A  16     -48.920 -11.936   2.536  0.00  0.00      A    H  
ATOM    261  HB2 LEU A  16     -48.952 -11.511   5.003  0.00  0.00      A    H  
ATOM    262  HB3 LEU A  16     -47.884 -12.647   5.040  0.00  0.00      A    H  
ATOM    263  HG  LEU A  16     -46.447 -11.280   3.720  0.00  0.00      A    H  
ATOM    264 HD11 LEU A  16     -46.993  -9.019   3.464  0.00  0.00      A    H  
ATOM    265 HD12 LEU A  16     -48.070  -9.918   2.729  0.00  0.00      A    H  
ATOM    266 HD13 LEU A  16     -48.402  -9.279   4.139  0.00  0.00      A    H  
ATOM    267 HD21 LEU A  16     -45.860  -9.880   5.501  0.00  0.00      A    H  
ATOM    268 HD22 LEU A  16     -47.261 -10.162   6.184  0.00  0.00      A    H  
ATOM    269 HD23 LEU A  16     -46.198 -11.328   6.046  0.00  0.00      A    H  
ATOM    270  N   MET A  17     -47.106 -13.557   1.927  0.00  0.00      A    N  
ATOM    271  CA  MET A  17     -46.249 -14.628   1.442  0.00  0.00      A    C  
ATOM    272  C   MET A  17     -44.803 -14.289   1.765  0.00  0.00      A    C  
ATOM    273  O   MET A  17     -44.314 -13.234   1.368  0.00  0.00      A    O  
ATOM    274  CB  MET A  17     -46.394 -14.786  -0.068  0.00  0.00      A    C  
ATOM    275  CG  MET A  17     -45.380 -15.748  -0.666  0.00  0.00      A    C  
ATOM    276  SD  MET A  17     -45.453 -15.852  -2.464  0.00  0.00      A    S  
ATOM    277  CE  MET A  17     -44.328 -14.517  -2.937  0.00  0.00      A    C  
ATOM    278  H   MET A  17     -46.936 -12.784   1.591  0.00  0.00      A    H  
ATOM    279  HA  MET A  17     -46.508 -15.458   1.873  0.00  0.00      A    H  
ATOM    280  HB2 MET A  17     -47.289 -15.101  -0.271  0.00  0.00      A    H  
ATOM    281  HB3 MET A  17     -46.296 -13.918  -0.490  0.00  0.00      A    H  
ATOM    282  HG2 MET A  17     -44.489 -15.471  -0.402  0.00  0.00      A    H  
ATOM    283  HG3 MET A  17     -45.525 -16.631  -0.293  0.00  0.00      A    H  
ATOM    284  HE1 MET A  17     -44.276 -14.465  -3.904  0.00  0.00      A    H  
ATOM    285  HE2 MET A  17     -44.658 -13.675  -2.585  0.00  0.00      A    H  
ATOM    286  HE3 MET A  17     -43.445 -14.694  -2.576  0.00  0.00      A    H  
ATOM    287  N   GLN A  18     -44.113 -15.169   2.482  0.00  0.00      A    N  
ATOM    288  CA  GLN A  18     -42.717 -14.901   2.809  0.00  0.00      A    C  
ATOM    289  C   GLN A  18     -41.817 -15.743   1.919  0.00  0.00      A    C  
ATOM    290  O   GLN A  18     -42.031 -16.947   1.767  0.00  0.00      A    O  
ATOM    291  CB  GLN A  18     -42.426 -15.215   4.279  0.00  0.00      A    C  
ATOM    292  CG  GLN A  18     -41.130 -14.593   4.798  0.00  0.00      A    C  
ATOM    293  CD  GLN A  18     -40.301 -15.566   5.619  0.00  0.00      A    C  
ATOM    294  NE2 GLN A  18     -38.994 -15.600   5.359  0.00  0.00      A    N  
ATOM    295  OE1 GLN A  18     -40.829 -16.278   6.483  0.00  0.00      A    O  
ATOM    296  H   GLN A  18     -44.425 -15.912   2.783  0.00  0.00      A    H  
ATOM    297  HA  GLN A  18     -42.542 -13.959   2.659  0.00  0.00      A    H  
ATOM    298  HB2 GLN A  18     -43.166 -14.899   4.821  0.00  0.00      A    H  
ATOM    299  HB3 GLN A  18     -42.381 -16.177   4.393  0.00  0.00      A    H  
ATOM    300  HG2 GLN A  18     -40.603 -14.279   4.047  0.00  0.00      A    H  
ATOM    301  HG3 GLN A  18     -41.342 -13.817   5.340  0.00  0.00      A    H  
ATOM    302 HE21 GLN A  18     -38.663 -15.090   4.751  0.00  0.00      A    H  
ATOM    303 HE22 GLN A  18     -38.482 -16.132   5.800  0.00  0.00      A    H  
ATOM    304  N   ILE A  19     -40.812 -15.109   1.326  0.00  0.00      A    N  
ATOM    305  CA  ILE A  19     -39.899 -15.818   0.451  0.00  0.00      A    C  
ATOM    306  C   ILE A  19     -38.468 -15.532   0.858  0.00  0.00      A    C  
ATOM    307  O   ILE A  19     -38.108 -14.400   1.161  0.00  0.00      A    O  
ATOM    308  CB  ILE A  19     -40.180 -15.454  -1.035  0.00  0.00      A    C  
ATOM    309  CG1 ILE A  19     -38.915 -14.992  -1.749  0.00  0.00      A    C  
ATOM    310  CG2 ILE A  19     -41.223 -14.377  -1.104  0.00  0.00      A    C  
ATOM    311  CD1 ILE A  19     -38.090 -16.108  -2.309  0.00  0.00      A    C  
ATOM    312  H   ILE A  19     -40.645 -14.271   1.419  0.00  0.00      A    H  
ATOM    313  HA  ILE A  19     -40.040 -16.774   0.538  0.00  0.00      A    H  
ATOM    314  HB  ILE A  19     -40.500 -16.253  -1.483  0.00  0.00      A    H  
ATOM    315 HG12 ILE A  19     -39.162 -14.392  -2.470  0.00  0.00      A    H  
ATOM    316 HG13 ILE A  19     -38.372 -14.481  -1.128  0.00  0.00      A    H  
ATOM    317 HG21 ILE A  19     -41.396 -14.152  -2.032  0.00  0.00      A    H  
ATOM    318 HG22 ILE A  19     -42.042 -14.692  -0.690  0.00  0.00      A    H  
ATOM    319 HG23 ILE A  19     -40.907 -13.589  -0.635  0.00  0.00      A    H  
ATOM    320 HD11 ILE A  19     -37.305 -15.742  -2.747  0.00  0.00      A    H  
ATOM    321 HD12 ILE A  19     -37.814 -16.698  -1.591  0.00  0.00      A    H  
ATOM    322 HD13 ILE A  19     -38.616 -16.608  -2.953  0.00  0.00      A    H  
ATOM    323  N   LEU A  20     -37.675 -16.597   0.898  0.00  0.00      A    N  
ATOM    324  CA  LEU A  20     -36.270 -16.542   1.266  0.00  0.00      A    C  
ATOM    325  C   LEU A  20     -35.432 -16.973   0.057  0.00  0.00      A    C  
ATOM    326  O   LEU A  20     -35.553 -18.103  -0.426  0.00  0.00      A    O  
ATOM    327  CB  LEU A  20     -35.992 -17.478   2.448  0.00  0.00      A    C  
ATOM    328  CG  LEU A  20     -34.508 -17.623   2.808  0.00  0.00      A    C  
ATOM    329  CD1 LEU A  20     -34.012 -16.368   3.515  0.00  0.00      A    C  
ATOM    330  CD2 LEU A  20     -34.314 -18.845   3.687  0.00  0.00      A    C  
ATOM    331  H   LEU A  20     -37.948 -17.390   0.707  0.00  0.00      A    H  
ATOM    332  HA  LEU A  20     -36.038 -15.638   1.530  0.00  0.00      A    H  
ATOM    333  HB2 LEU A  20     -36.471 -17.150   3.225  0.00  0.00      A    H  
ATOM    334  HB3 LEU A  20     -36.351 -18.356   2.243  0.00  0.00      A    H  
ATOM    335  HG  LEU A  20     -33.991 -17.737   1.995  0.00  0.00      A    H  
ATOM    336 HD11 LEU A  20     -33.074 -16.471   3.738  0.00  0.00      A    H  
ATOM    337 HD12 LEU A  20     -34.123 -15.602   2.931  0.00  0.00      A    H  
ATOM    338 HD13 LEU A  20     -34.523 -16.231   4.328  0.00  0.00      A    H  
ATOM    339 HD21 LEU A  20     -33.375 -18.935   3.914  0.00  0.00      A    H  
ATOM    340 HD22 LEU A  20     -34.834 -18.745   4.500  0.00  0.00      A    H  
ATOM    341 HD23 LEU A  20     -34.609 -19.637   3.210  0.00  0.00      A    H  
ATOM    342  N   TRP A  21     -34.582 -16.065  -0.416  0.00  0.00      A    N  
ATOM    343  CA  TRP A  21     -33.718 -16.305  -1.571  0.00  0.00      A    C  
ATOM    344  C   TRP A  21     -32.433 -17.022  -1.171  0.00  0.00      A    C  
ATOM    345  O   TRP A  21     -32.055 -17.007  -0.001  0.00  0.00      A    O  
ATOM    346  CB  TRP A  21     -33.371 -14.968  -2.238  0.00  0.00      A    C  
ATOM    347  CG  TRP A  21     -34.549 -14.052  -2.377  0.00  0.00      A    C  
ATOM    348  CD1 TRP A  21     -34.980 -13.139  -1.470  0.00  0.00      A    C  
ATOM    349  CD2 TRP A  21     -35.494 -14.023  -3.458  0.00  0.00      A    C  
ATOM    350  CE2 TRP A  21     -36.476 -13.062  -3.126  0.00  0.00      A    C  
ATOM    351  CE3 TRP A  21     -35.608 -14.716  -4.672  0.00  0.00      A    C  
ATOM    352  NE1 TRP A  21     -36.138 -12.541  -1.906  0.00  0.00      A    N  
ATOM    353  CZ2 TRP A  21     -37.564 -12.773  -3.968  0.00  0.00      A    C  
ATOM    354  CZ3 TRP A  21     -36.691 -14.429  -5.507  0.00  0.00      A    C  
ATOM    355  CH2 TRP A  21     -37.652 -13.465  -5.149  0.00  0.00      A    C  
ATOM    356  H   TRP A  21     -34.489 -15.283  -0.071  0.00  0.00      A    H  
ATOM    357  HA  TRP A  21     -34.199 -16.874  -2.192  0.00  0.00      A    H  
ATOM    358  HB2 TRP A  21     -32.683 -14.523  -1.718  0.00  0.00      A    H  
ATOM    359  HB3 TRP A  21     -32.997 -15.139  -3.116  0.00  0.00      A    H  
ATOM    360  HD1 TRP A  21     -34.552 -12.945  -0.667  0.00  0.00      A    H  
ATOM    361  HE1 TRP A  21     -36.579 -11.937  -1.481  0.00  0.00      A    H  
ATOM    362  HE3 TRP A  21     -34.976 -15.353  -4.916  0.00  0.00      A    H  
ATOM    363  HZ2 TRP A  21     -38.200 -12.137  -3.733  0.00  0.00      A    H  
ATOM    364  HZ3 TRP A  21     -36.778 -14.883  -6.314  0.00  0.00      A    H  
ATOM    365  HH2 TRP A  21     -38.362 -13.294  -5.725  0.00  0.00      A    H  
ATOM    366  N   TYR A  22     -31.756 -17.646  -2.134  0.00  0.00      A    N  
ATOM    367  CA  TYR A  22     -30.513 -18.355  -1.824  0.00  0.00      A    C  
ATOM    368  C   TYR A  22     -29.436 -17.454  -1.239  0.00  0.00      A    C  
ATOM    369  O   TYR A  22     -28.408 -17.935  -0.761  0.00  0.00      A    O  
ATOM    370  CB  TYR A  22     -29.968 -19.081  -3.067  0.00  0.00      A    C  
ATOM    371  CG  TYR A  22     -30.396 -20.539  -3.109  0.00  0.00      A    C  
ATOM    372  CD1 TYR A  22     -29.872 -21.472  -2.206  0.00  0.00      A    C  
ATOM    373  CD2 TYR A  22     -31.374 -20.971  -4.004  0.00  0.00      A    C  
ATOM    374  CE1 TYR A  22     -30.323 -22.795  -2.196  0.00  0.00      A    C  
ATOM    375  CE2 TYR A  22     -31.828 -22.287  -4.002  0.00  0.00      A    C  
ATOM    376  CZ  TYR A  22     -31.303 -23.189  -3.099  0.00  0.00      A    C  
ATOM    377  OH  TYR A  22     -31.779 -24.476  -3.093  0.00  0.00      A    O  
ATOM    378  H   TYR A  22     -31.993 -17.672  -2.960  0.00  0.00      A    H  
ATOM    379  HA  TYR A  22     -30.742 -19.005  -1.142  0.00  0.00      A    H  
ATOM    380  HB2 TYR A  22     -30.281 -18.630  -3.867  0.00  0.00      A    H  
ATOM    381  HB3 TYR A  22     -28.999 -19.029  -3.072  0.00  0.00      A    H  
ATOM    382  HD1 TYR A  22     -29.214 -21.208  -1.604  0.00  0.00      A    H  
ATOM    383  HD2 TYR A  22     -31.730 -20.367  -4.615  0.00  0.00      A    H  
ATOM    384  HE1 TYR A  22     -29.970 -23.406  -1.590  0.00  0.00      A    H  
ATOM    385  HE2 TYR A  22     -32.482 -22.557  -4.606  0.00  0.00      A    H  
ATOM    386  HH  TYR A  22     -32.363 -24.562  -3.690  0.00  0.00      A    H  
ATOM    387  N   ASP A  23     -29.678 -16.153  -1.270  0.00  0.00      A    N  
ATOM    388  CA  ASP A  23     -28.734 -15.145  -0.770  0.00  0.00      A    C  
ATOM    389  C   ASP A  23     -29.055 -14.719   0.646  0.00  0.00      A    C  
ATOM    390  O   ASP A  23     -28.550 -13.683   1.102  0.00  0.00      A    O  
ATOM    391  CB  ASP A  23     -28.861 -13.850  -1.525  0.00  0.00      A    C  
ATOM    392  CG  ASP A  23     -30.254 -13.243  -1.363  0.00  0.00      A    C  
ATOM    393  OD1 ASP A  23     -31.101 -13.862  -0.683  0.00  0.00      A    O  
ATOM    394  OD2 ASP A  23     -30.495 -12.154  -1.922  0.00  0.00      A    O1-
ATOM    395  H   ASP A  23     -30.404 -15.818  -1.586  0.00  0.00      A    H  
ATOM    396  HA  ASP A  23     -27.865 -15.567  -0.857  0.00  0.00      A    H  
ATOM    397  HB2 ASP A  23     -28.194 -13.222  -1.207  0.00  0.00      A    H  
ATOM    398  HB3 ASP A  23     -28.681 -14.003  -2.466  0.00  0.00      A    H  
ATOM    399  N   GLU A  24     -29.942 -15.453   1.307  0.00  0.00      A    N  
ATOM    400  CA  GLU A  24     -30.277 -15.087   2.699  0.00  0.00      A    C  
ATOM    401  C   GLU A  24     -31.192 -13.917   3.034  0.00  0.00      A    C  
ATOM    402  O   GLU A  24     -31.200 -13.502   4.217  0.00  0.00      A    O  
ATOM    403  CB  GLU A  24     -29.077 -14.634   3.418  0.00  0.00      A    C  
ATOM    404  CG  GLU A  24     -27.919 -15.594   3.424  0.00  0.00      A    C  
ATOM    405  CD  GLU A  24     -26.705 -15.053   4.157  0.00  0.00      A    C  
ATOM    406  OE1 GLU A  24     -26.771 -13.908   4.659  0.00  0.00      A    O  
ATOM    407  OE2 GLU A  24     -25.684 -15.772   4.233  0.00  0.00      A    O1-
ATOM    408  H   GLU A  24     -30.352 -16.141   0.993  0.00  0.00      A    H  
ATOM    409  HA  GLU A  24     -30.720 -15.918   2.933  0.00  0.00      A    H  
ATOM    410  HB2 GLU A  24     -28.781 -13.798   3.025  0.00  0.00      A    H  
ATOM    411  HB3 GLU A  24     -29.323 -14.444   4.337  0.00  0.00      A    H  
ATOM    412  HG2 GLU A  24     -28.197 -16.426   3.839  0.00  0.00      A    H  
ATOM    413  HG3 GLU A  24     -27.672 -15.801   2.509  0.00  0.00      A    H  
ATOM    414  N   GLU A  25     -31.857 -13.338   2.083  0.00  0.00      A    N  
ATOM    415  CA  GLU A  25     -32.687 -12.162   2.292  0.00  0.00      A    C  
ATOM    416  C   GLU A  25     -34.138 -12.657   2.222  0.00  0.00      A    C  
ATOM    417  O   GLU A  25     -34.434 -13.538   1.414  0.00  0.00      A    O  
ATOM    418  CB  GLU A  25     -32.362 -11.237   1.136  0.00  0.00      A    C  
ATOM    419  CG  GLU A  25     -31.140 -10.329   1.353  0.00  0.00      A    C  
ATOM    420  CD  GLU A  25     -31.385  -9.249   2.412  0.00  0.00      A    C  
ATOM    421  OE1 GLU A  25     -31.925  -8.170   2.067  0.00  0.00      A    O  
ATOM    422  OE2 GLU A  25     -31.044  -9.489   3.594  0.00  0.00      A    O1-
ATOM    423  H   GLU A  25     -31.849 -13.614   1.268  0.00  0.00      A    H  
ATOM    424  HA  GLU A  25     -32.545 -11.701   3.134  0.00  0.00      A    H  
ATOM    425  HB2 GLU A  25     -32.212 -11.774   0.342  0.00  0.00      A    H  
ATOM    426  HB3 GLU A  25     -33.135 -10.679   0.959  0.00  0.00      A    H  
ATOM    427  HG2 GLU A  25     -30.382 -10.872   1.620  0.00  0.00      A    H  
ATOM    428  HG3 GLU A  25     -30.904  -9.905   0.513  0.00  0.00      A    H  
ATOM    429  N   GLU A  26     -35.022 -12.093   3.040  0.00  0.00      A    N  
ATOM    430  CA  GLU A  26     -36.433 -12.491   3.074  0.00  0.00      A    C  
ATOM    431  C   GLU A  26     -37.351 -11.362   2.609  0.00  0.00      A    C  
ATOM    432  O   GLU A  26     -37.347 -10.273   3.185  0.00  0.00      A    O  
ATOM    433  CB  GLU A  26     -36.807 -12.913   4.497  0.00  0.00      A    C  
ATOM    434  CG  GLU A  26     -35.783 -13.852   5.117  0.00  0.00      A    C  
ATOM    435  CD  GLU A  26     -35.765 -13.824   6.645  0.00  0.00      A    C  
ATOM    436  OE1 GLU A  26     -36.776 -13.425   7.269  0.00  0.00      A    O  
ATOM    437  OE2 GLU A  26     -34.725 -14.218   7.222  0.00  0.00      A    O1-
ATOM    438  H   GLU A  26     -34.823 -11.466   3.594  0.00  0.00      A    H  
ATOM    439  HA  GLU A  26     -36.551 -13.236   2.464  0.00  0.00      A    H  
ATOM    440  HB2 GLU A  26     -36.894 -12.123   5.053  0.00  0.00      A    H  
ATOM    441  HB3 GLU A  26     -37.674 -13.348   4.484  0.00  0.00      A    H  
ATOM    442  HG2 GLU A  26     -35.966 -14.757   4.821  0.00  0.00      A    H  
ATOM    443  HG3 GLU A  26     -34.901 -13.618   4.787  0.00  0.00      A    H  
ATOM    444  N   SER A  27     -38.134 -11.637   1.564  0.00  0.00      A    N  
ATOM    445  CA  SER A  27     -39.060 -10.661   0.985  0.00  0.00      A    C  
ATOM    446  C   SER A  27     -40.514 -10.975   1.310  0.00  0.00      A    C  
ATOM    447  O   SER A  27     -40.947 -12.119   1.197  0.00  0.00      A    O  
ATOM    448  CB  SER A  27     -38.894 -10.619  -0.534  0.00  0.00      A    C  
ATOM    449  OG  SER A  27     -37.571 -10.265  -0.891  0.00  0.00      A    O  
ATOM    450  H   SER A  27     -38.143 -12.401   1.169  0.00  0.00      A    H  
ATOM    451  HA  SER A  27     -38.842  -9.801   1.377  0.00  0.00      A    H  
ATOM    452  HB2 SER A  27     -39.113 -11.486  -0.911  0.00  0.00      A    H  
ATOM    453  HB3 SER A  27     -39.517  -9.979  -0.913  0.00  0.00      A    H  
ATOM    454  HG  SER A  27     -37.523  -9.434  -1.002  0.00  0.00      A    H  
ATOM    455  N   LEU A  28     -41.269  -9.955   1.705  0.00  0.00      A    N  
ATOM    456  CA  LEU A  28     -42.680 -10.140   2.033  0.00  0.00      A    C  
ATOM    457  C   LEU A  28     -43.607  -9.626   0.931  0.00  0.00      A    C  
ATOM    458  O   LEU A  28     -43.311  -8.628   0.278  0.00  0.00      A    O  
ATOM    459  CB  LEU A  28     -43.015  -9.439   3.351  0.00  0.00      A    C  
ATOM    460  CG  LEU A  28     -42.682 -10.181   4.645  0.00  0.00      A    C  
ATOM    461  CD1 LEU A  28     -43.144  -9.341   5.820  0.00  0.00      A    C  
ATOM    462  CD2 LEU A  28     -43.376 -11.541   4.669  0.00  0.00      A    C  
ATOM    463  H   LEU A  28     -40.984  -9.148   1.790  0.00  0.00      A    H  
ATOM    464  HA  LEU A  28     -42.826 -11.095   2.120  0.00  0.00      A    H  
ATOM    465  HB2 LEU A  28     -42.550  -8.588   3.365  0.00  0.00      A    H  
ATOM    466  HB3 LEU A  28     -43.965  -9.243   3.354  0.00  0.00      A    H  
ATOM    467  HG  LEU A  28     -41.725 -10.327   4.700  0.00  0.00      A    H  
ATOM    468 HD11 LEU A  28     -42.938  -9.802   6.648  0.00  0.00      A    H  
ATOM    469 HD12 LEU A  28     -42.688  -8.485   5.805  0.00  0.00      A    H  
ATOM    470 HD13 LEU A  28     -44.102  -9.198   5.759  0.00  0.00      A    H  
ATOM    471 HD21 LEU A  28     -43.157 -12.002   5.494  0.00  0.00      A    H  
ATOM    472 HD22 LEU A  28     -44.336 -11.415   4.614  0.00  0.00      A    H  
ATOM    473 HD23 LEU A  28     -43.076 -12.071   3.914  0.00  0.00      A    H  
ATOM    474  N   TYR A  29     -44.722 -10.318   0.720  0.00  0.00      A    N  
ATOM    475  CA  TYR A  29     -45.681  -9.910  -0.304  0.00  0.00      A    C  
ATOM    476  C   TYR A  29     -47.110 -10.105   0.185  0.00  0.00      A    C  
ATOM    477  O   TYR A  29     -47.482 -11.184   0.648  0.00  0.00      A    O  
ATOM    478  CB  TYR A  29     -45.486 -10.714  -1.600  0.00  0.00      A    C  
ATOM    479  CG  TYR A  29     -44.141 -10.519  -2.259  0.00  0.00      A    C  
ATOM    480  CD1 TYR A  29     -43.928  -9.484  -3.171  0.00  0.00      A    C  
ATOM    481  CD2 TYR A  29     -43.066 -11.352  -1.938  0.00  0.00      A    C  
ATOM    482  CE1 TYR A  29     -42.671  -9.283  -3.746  0.00  0.00      A    C  
ATOM    483  CE2 TYR A  29     -41.806 -11.160  -2.502  0.00  0.00      A    C  
ATOM    484  CZ  TYR A  29     -41.608 -10.123  -3.404  0.00  0.00      A    C  
ATOM    485  OH  TYR A  29     -40.343  -9.903  -3.917  0.00  0.00      A    O  
ATOM    486  H   TYR A  29     -44.943 -11.025   1.157  0.00  0.00      A    H  
ATOM    487  HA  TYR A  29     -45.524  -8.970  -0.485  0.00  0.00      A    H  
ATOM    488  HB2 TYR A  29     -45.604 -11.657  -1.404  0.00  0.00      A    H  
ATOM    489  HB3 TYR A  29     -46.181 -10.466  -2.229  0.00  0.00      A    H  
ATOM    490  HD1 TYR A  29     -44.632  -8.921  -3.399  0.00  0.00      A    H  
ATOM    491  HD2 TYR A  29     -43.194 -12.049  -1.336  0.00  0.00      A    H  
ATOM    492  HE1 TYR A  29     -42.542  -8.592  -4.355  0.00  0.00      A    H  
ATOM    493  HE2 TYR A  29     -41.102 -11.723  -2.275  0.00  0.00      A    H  
ATOM    494  HH  TYR A  29     -40.399  -9.425  -4.605  0.00  0.00      A    H  
ATOM    495  N   PRO A  30     -47.928  -9.051   0.112  0.00  0.00      A    N  
ATOM    496  CA  PRO A  30     -49.328  -9.141   0.551  0.00  0.00      A    C  
ATOM    497  C   PRO A  30     -50.155  -9.984  -0.436  0.00  0.00      A    C  
ATOM    498  O   PRO A  30     -49.995  -9.851  -1.650  0.00  0.00      A    O  
ATOM    499  CB  PRO A  30     -49.763  -7.679   0.587  0.00  0.00      A    C  
ATOM    500  CG  PRO A  30     -48.929  -7.073  -0.522  0.00  0.00      A    C  
ATOM    501  CD  PRO A  30     -47.575  -7.675  -0.282  0.00  0.00      A    C  
ATOM    502  HA  PRO A  30     -49.449  -9.581   1.407  0.00  0.00      A    H  
ATOM    503  HB2 PRO A  30     -50.714  -7.579   0.422  0.00  0.00      A    H  
ATOM    504  HB3 PRO A  30     -49.579  -7.267   1.446  0.00  0.00      A    H  
ATOM    505  HG2 PRO A  30     -49.275  -7.301  -1.399  0.00  0.00      A    H  
ATOM    506  HG3 PRO A  30     -48.908  -6.105  -0.469  0.00  0.00      A    H  
ATOM    507  HD2 PRO A  30     -47.021  -7.654  -1.078  0.00  0.00      A    H  
ATOM    508  HD3 PRO A  30     -47.087  -7.210   0.416  0.00  0.00      A    H  
ATOM    509  N   ALA A  31     -51.031 -10.848   0.082  0.00  0.00      A    N  
ATOM    510  CA  ALA A  31     -51.871 -11.715  -0.764  0.00  0.00      A    C  
ATOM    511  C   ALA A  31     -52.735 -10.946  -1.759  0.00  0.00      A    C  
ATOM    512  O   ALA A  31     -52.858 -11.322  -2.927  0.00  0.00      A    O  
ATOM    513  CB  ALA A  31     -52.776 -12.593   0.109  0.00  0.00      A    C  
ATOM    514  H   ALA A  31     -51.157 -10.951   0.926  0.00  0.00      A    H  
ATOM    515  HA  ALA A  31     -51.256 -12.260  -1.279  0.00  0.00      A    H  
ATOM    516  HB1 ALA A  31     -53.323 -13.158  -0.458  0.00  0.00      A    H  
ATOM    517  HB2 ALA A  31     -52.229 -13.148   0.687  0.00  0.00      A    H  
ATOM    518  HB3 ALA A  31     -53.349 -12.029   0.651  0.00  0.00      A    H  
ATOM    519  N   VAL A  32     -53.337  -9.864  -1.292  0.00  0.00      A    N  
ATOM    520  CA  VAL A  32     -54.199  -9.082  -2.147  0.00  0.00      A    C  
ATOM    521  C   VAL A  32     -53.432  -8.495  -3.327  0.00  0.00      A    C  
ATOM    522  O   VAL A  32     -53.970  -8.370  -4.421  0.00  0.00      A    O  
ATOM    523  CB  VAL A  32     -54.884  -7.979  -1.333  0.00  0.00      A    C  
ATOM    524  CG1 VAL A  32     -53.856  -6.996  -0.858  0.00  0.00      A    C  
ATOM    525  CG2 VAL A  32     -55.988  -7.334  -2.144  0.00  0.00      A    C  
ATOM    526  H   VAL A  32     -53.258  -9.570  -0.488  0.00  0.00      A    H  
ATOM    527  HA  VAL A  32     -54.880  -9.669  -2.511  0.00  0.00      A    H  
ATOM    528  HB  VAL A  32     -55.307  -8.358  -0.547  0.00  0.00      A    H  
ATOM    529 HG11 VAL A  32     -54.289  -6.298  -0.343  0.00  0.00      A    H  
ATOM    530 HG12 VAL A  32     -53.205  -7.452  -0.301  0.00  0.00      A    H  
ATOM    531 HG13 VAL A  32     -53.407  -6.602  -1.622  0.00  0.00      A    H  
ATOM    532 HG21 VAL A  32     -56.413  -6.639  -1.618  0.00  0.00      A    H  
ATOM    533 HG22 VAL A  32     -55.613  -6.945  -2.950  0.00  0.00      A    H  
ATOM    534 HG23 VAL A  32     -56.647  -8.004  -2.385  0.00  0.00      A    H  
ATOM    535  N   TRP A  33     -52.172  -8.150  -3.113  0.00  0.00      A    N  
ATOM    536  CA  TRP A  33     -51.352  -7.588  -4.186  0.00  0.00      A    C  
ATOM    537  C   TRP A  33     -51.037  -8.638  -5.255  0.00  0.00      A    C  
ATOM    538  O   TRP A  33     -51.119  -8.366  -6.460  0.00  0.00      A    O  
ATOM    539  CB  TRP A  33     -50.055  -7.047  -3.610  0.00  0.00      A    C  
ATOM    540  CG  TRP A  33     -49.186  -6.412  -4.612  0.00  0.00      A    C  
ATOM    541  CD1 TRP A  33     -49.269  -5.131  -5.089  0.00  0.00      A    C  
ATOM    542  CD2 TRP A  33     -48.042  -7.003  -5.224  0.00  0.00      A    C  
ATOM    543  CE2 TRP A  33     -47.459  -6.022  -6.055  0.00  0.00      A    C  
ATOM    544  CE3 TRP A  33     -47.443  -8.269  -5.145  0.00  0.00      A    C  
ATOM    545  NE1 TRP A  33     -48.227  -4.887  -5.957  0.00  0.00      A    N  
ATOM    546  CZ2 TRP A  33     -46.305  -6.269  -6.801  0.00  0.00      A    C  
ATOM    547  CZ3 TRP A  33     -46.288  -8.510  -5.895  0.00  0.00      A    C  
ATOM    548  CH2 TRP A  33     -45.736  -7.513  -6.707  0.00  0.00      A    C  
ATOM    549  H   TRP A  33     -51.769  -8.231  -2.357  0.00  0.00      A    H  
ATOM    550  HA  TRP A  33     -51.854  -6.870  -4.603  0.00  0.00      A    H  
ATOM    551  HB2 TRP A  33     -50.262  -6.401  -2.917  0.00  0.00      A    H  
ATOM    552  HB3 TRP A  33     -49.571  -7.773  -3.186  0.00  0.00      A    H  
ATOM    553  HD1 TRP A  33     -49.930  -4.518  -4.861  0.00  0.00      A    H  
ATOM    554  HE1 TRP A  33     -48.081  -4.146  -6.369  0.00  0.00      A    H  
ATOM    555  HE3 TRP A  33     -47.806  -8.934  -4.605  0.00  0.00      A    H  
ATOM    556  HZ2 TRP A  33     -45.934  -5.611  -7.344  0.00  0.00      A    H  
ATOM    557  HZ3 TRP A  33     -45.881  -9.345  -5.854  0.00  0.00      A    H  
ATOM    558  HH2 TRP A  33     -44.966  -7.698  -7.194  0.00  0.00      A    H  
ATOM    559  N   LEU A  34     -50.650  -9.825  -4.792  0.00  0.00      A    N  
ATOM    560  CA  LEU A  34     -50.353 -10.946  -5.661  0.00  0.00      A    C  
ATOM    561  C   LEU A  34     -51.582 -11.252  -6.482  0.00  0.00      A    C  
ATOM    562  O   LEU A  34     -51.512 -11.362  -7.702  0.00  0.00      A    O  
ATOM    563  CB  LEU A  34     -50.006 -12.166  -4.836  0.00  0.00      A    C  
ATOM    564  CG  LEU A  34     -48.657 -12.057  -4.139  0.00  0.00      A    C  
ATOM    565  CD1 LEU A  34     -48.570 -13.097  -3.022  0.00  0.00      A    C  
ATOM    566  CD2 LEU A  34     -47.537 -12.256  -5.162  0.00  0.00      A    C  
ATOM    567  H   LEU A  34     -50.553  -9.998  -3.955  0.00  0.00      A    H  
ATOM    568  HA  LEU A  34     -49.602 -10.722  -6.232  0.00  0.00      A    H  
ATOM    569  HB2 LEU A  34     -50.697 -12.305  -4.170  0.00  0.00      A    H  
ATOM    570  HB3 LEU A  34     -50.004 -12.948  -5.411  0.00  0.00      A    H  
ATOM    571  HG  LEU A  34     -48.560 -11.176  -3.744  0.00  0.00      A    H  
ATOM    572 HD11 LEU A  34     -47.710 -13.026  -2.579  0.00  0.00      A    H  
ATOM    573 HD12 LEU A  34     -49.278 -12.941  -2.378  0.00  0.00      A    H  
ATOM    574 HD13 LEU A  34     -48.667 -13.986  -3.399  0.00  0.00      A    H  
ATOM    575 HD21 LEU A  34     -46.677 -12.187  -4.718  0.00  0.00      A    H  
ATOM    576 HD22 LEU A  34     -47.621 -13.133  -5.568  0.00  0.00      A    H  
ATOM    577 HD23 LEU A  34     -47.602 -11.575  -5.849  0.00  0.00      A    H  
ATOM    578  N   ARG A  35     -52.719 -11.380  -5.811  0.00  0.00      A    N  
ATOM    579  CA  ARG A  35     -53.945 -11.690  -6.525  0.00  0.00      A    C  
ATOM    580  C   ARG A  35     -54.337 -10.602  -7.522  0.00  0.00      A    C  
ATOM    581  O   ARG A  35     -54.939 -10.912  -8.536  0.00  0.00      A    O  
ATOM    582  CB  ARG A  35     -55.091 -11.969  -5.540  0.00  0.00      A    C  
ATOM    583  CG  ARG A  35     -56.466 -12.200  -6.191  0.00  0.00      A    C  
ATOM    584  CD  ARG A  35     -56.640 -13.545  -6.929  0.00  0.00      A    C  
ATOM    585  NE  ARG A  35     -57.686 -13.459  -7.962  0.00  0.00      A    N1+
ATOM    586  CZ  ARG A  35     -57.440 -13.180  -9.245  0.00  0.00      A    C  
ATOM    587  NH1 ARG A  35     -56.193 -12.978  -9.648  0.00  0.00      A    N  
ATOM    588  NH2 ARG A  35     -58.426 -13.070 -10.121  0.00  0.00      A    N  
ATOM    589  H   ARG A  35     -52.801 -11.293  -4.959  0.00  0.00      A    H  
ATOM    590  HA  ARG A  35     -53.774 -12.493  -7.042  0.00  0.00      A    H  
ATOM    591  HB2 ARG A  35     -54.863 -12.750  -5.012  0.00  0.00      A    H  
ATOM    592  HB3 ARG A  35     -55.161 -11.222  -4.926  0.00  0.00      A    H  
ATOM    593  HG2 ARG A  35     -57.146 -12.138  -5.502  0.00  0.00      A    H  
ATOM    594  HG3 ARG A  35     -56.633 -11.481  -6.820  0.00  0.00      A    H  
ATOM    595  HD2 ARG A  35     -55.799 -13.803  -7.338  0.00  0.00      A    H  
ATOM    596  HD3 ARG A  35     -56.869 -14.239  -6.291  0.00  0.00      A    H  
ATOM    597  HE  ARG A  35     -58.501 -13.596  -7.726  0.00  0.00      A    H  
ATOM    598 HH11 ARG A  35     -55.546 -13.027  -9.084  0.00  0.00      A    H  
ATOM    599 HH12 ARG A  35     -56.032 -12.798 -10.473  0.00  0.00      A    H  
ATOM    600 HH21 ARG A  35     -59.241 -13.179  -9.867  0.00  0.00      A    H  
ATOM    601 HH22 ARG A  35     -58.252 -12.890 -10.944  0.00  0.00      A    H  
ATOM    602  N   ASP A  36     -53.975  -9.344  -7.257  0.00  0.00      A    N  
ATOM    603  CA  ASP A  36     -54.314  -8.203  -8.134  0.00  0.00      A    C  
ATOM    604  C   ASP A  36     -53.453  -8.169  -9.390  0.00  0.00      A    C  
ATOM    605  O   ASP A  36     -53.899  -7.765 -10.465  0.00  0.00      A    O  
ATOM    606  CB  ASP A  36     -54.130  -6.875  -7.366  0.00  0.00      A    C  
ATOM    607  CG  ASP A  36     -54.415  -5.621  -8.224  0.00  0.00      A    C  
ATOM    608  OD1 ASP A  36     -55.558  -5.461  -8.699  0.00  0.00      A    O  
ATOM    609  OD2 ASP A  36     -53.496  -4.788  -8.403  0.00  0.00      A    O1-
ATOM    610  H   ASP A  36     -53.523  -9.122  -6.560  0.00  0.00      A    H  
ATOM    611  HA  ASP A  36     -55.239  -8.314  -8.403  0.00  0.00      A    H  
ATOM    612  HB2 ASP A  36     -54.719  -6.871  -6.595  0.00  0.00      A    H  
ATOM    613  HB3 ASP A  36     -53.222  -6.828  -7.029  0.00  0.00      A    H  
ATOM    614  N   ASN A  37     -52.207  -8.585  -9.252  0.00  0.00      A    N  
ATOM    615  CA  ASN A  37     -51.313  -8.568 -10.392  0.00  0.00      A    C  
ATOM    616  C   ASN A  37     -51.015  -9.962 -10.937  0.00  0.00      A    C  
ATOM    617  O   ASN A  37     -49.872 -10.264 -11.288  0.00  0.00      A    O  
ATOM    618  CB  ASN A  37     -50.019  -7.852 -10.007  0.00  0.00      A    C  
ATOM    619  CG  ASN A  37     -50.259  -6.431  -9.571  0.00  0.00      A    C  
ATOM    620  ND2 ASN A  37     -49.948  -6.133  -8.321  0.00  0.00      A    N  
ATOM    621  OD1 ASN A  37     -50.728  -5.612 -10.351  0.00  0.00      A    O  
ATOM    622  H   ASN A  37     -51.863  -8.877  -8.519  0.00  0.00      A    H  
ATOM    623  HA  ASN A  37     -51.759  -8.089 -11.108  0.00  0.00      A    H  
ATOM    624  HB2 ASN A  37     -49.584  -8.339  -9.290  0.00  0.00      A    H  
ATOM    625  HB3 ASN A  37     -49.412  -7.858 -10.763  0.00  0.00      A    H  
ATOM    626 HD21 ASN A  37     -50.073  -5.335  -8.025  0.00  0.00      A    H  
ATOM    627 HD22 ASN A  37     -49.620  -6.737  -7.804  0.00  0.00      A    H  
ATOM    628  N   CYS A  38     -52.051 -10.802 -10.996  0.00  0.00      A    N  
ATOM    629  CA  CYS A  38     -51.928 -12.161 -11.520  0.00  0.00      A    C  
ATOM    630  C   CYS A  38     -51.583 -12.100 -13.005  0.00  0.00      A    C  
ATOM    631  O   CYS A  38     -52.289 -11.456 -13.781  0.00  0.00      A    O  
ATOM    632  CB  CYS A  38     -53.233 -12.932 -11.352  0.00  0.00      A    C  
ATOM    633  SG  CYS A  38     -53.149 -14.540 -12.166  0.00  0.00      A    S  
ATOM    634  H   CYS A  38     -52.844 -10.598 -10.733  0.00  0.00      A    H  
ATOM    635  HA  CYS A  38     -51.228 -12.616 -11.025  0.00  0.00      A    H  
ATOM    636  HB2 CYS A  38     -53.421 -13.054 -10.408  0.00  0.00      A    H  
ATOM    637  HB3 CYS A  38     -53.966 -12.417 -11.723  0.00  0.00      A    H  
ATOM    638  N   PRO A  39     -50.495 -12.775 -13.416  0.00  0.00      A    N  
ATOM    639  CA  PRO A  39     -50.014 -12.820 -14.803  0.00  0.00      A    C  
ATOM    640  C   PRO A  39     -50.919 -13.543 -15.800  0.00  0.00      A    C  
ATOM    641  O   PRO A  39     -50.826 -13.311 -17.003  0.00  0.00      A    O  
ATOM    642  CB  PRO A  39     -48.657 -13.503 -14.669  0.00  0.00      A    C  
ATOM    643  CG  PRO A  39     -48.243 -13.184 -13.246  0.00  0.00      A    C  
ATOM    644  CD  PRO A  39     -49.525 -13.422 -12.521  0.00  0.00      A    C  
ATOM    645  HA  PRO A  39     -49.984 -11.928 -15.184  0.00  0.00      A    H  
ATOM    646  HB2 PRO A  39     -48.722 -14.459 -14.817  0.00  0.00      A    H  
ATOM    647  HB3 PRO A  39     -48.018 -13.159 -15.313  0.00  0.00      A    H  
ATOM    648  HG2 PRO A  39     -47.530 -13.762 -12.932  0.00  0.00      A    H  
ATOM    649  HG3 PRO A  39     -47.930 -12.271 -13.150  0.00  0.00      A    H  
ATOM    650  HD2 PRO A  39     -49.709 -14.367 -12.406  0.00  0.00      A    H  
ATOM    651  HD3 PRO A  39     -49.523 -13.024 -11.636  0.00  0.00      A    H  
ATOM    652  N   CYS A  40     -51.786 -14.413 -15.285  0.00  0.00      A    N  
ATOM    653  CA  CYS A  40     -52.713 -15.199 -16.093  0.00  0.00      A    C  
ATOM    654  C   CYS A  40     -53.439 -14.356 -17.134  0.00  0.00      A    C  
ATOM    655  O   CYS A  40     -53.933 -13.270 -16.833  0.00  0.00      A    O  
ATOM    656  CB  CYS A  40     -53.721 -15.909 -15.176  0.00  0.00      A    C  
ATOM    657  SG  CYS A  40     -55.445 -15.372 -15.290  0.00  0.00      A    S  
ATOM    658  H   CYS A  40     -51.852 -14.565 -14.441  0.00  0.00      A    H  
ATOM    659  HA  CYS A  40     -52.193 -15.857 -16.581  0.00  0.00      A    H  
ATOM    660  HB2 CYS A  40     -53.687 -16.859 -15.368  0.00  0.00      A    H  
ATOM    661  HB3 CYS A  40     -53.428 -15.794 -14.258  0.00  0.00      A    H  
ATOM    662  N   SER A  41     -53.505 -14.868 -18.361  0.00  0.00      A    N  
ATOM    663  CA  SER A  41     -54.149 -14.151 -19.461  0.00  0.00      A    C  
ATOM    664  C   SER A  41     -55.544 -13.647 -19.134  0.00  0.00      A    C  
ATOM    665  O   SER A  41     -56.006 -12.648 -19.690  0.00  0.00      A    O  
ATOM    666  CB  SER A  41     -54.259 -15.054 -20.680  0.00  0.00      A    C  
ATOM    667  OG  SER A  41     -55.155 -16.113 -20.397  0.00  0.00      A    O  
ATOM    668  H   SER A  41     -53.181 -15.634 -18.579  0.00  0.00      A    H  
ATOM    669  HA  SER A  41     -53.585 -13.380 -19.631  0.00  0.00      A    H  
ATOM    670  HB2 SER A  41     -54.573 -14.546 -21.445  0.00  0.00      A    H  
ATOM    671  HB3 SER A  41     -53.387 -15.408 -20.913  0.00  0.00      A    H  
ATOM    672  HG  SER A  41     -55.219 -16.613 -21.069  0.00  0.00      A    H  
ATOM    673  N   ASP A  42     -56.222 -14.359 -18.248  0.00  0.00      A    N  
ATOM    674  CA  ASP A  42     -57.578 -14.006 -17.869  0.00  0.00      A    C  
ATOM    675  C   ASP A  42     -57.620 -12.733 -17.032  0.00  0.00      A    C  
ATOM    676  O   ASP A  42     -58.645 -12.052 -16.977  0.00  0.00      A    O  
ATOM    677  CB  ASP A  42     -58.204 -15.175 -17.107  0.00  0.00      A    C  
ATOM    678  CG  ASP A  42     -59.608 -15.491 -17.574  0.00  0.00      A    C  
ATOM    679  OD1 ASP A  42     -59.877 -15.449 -18.803  0.00  0.00      A    O  
ATOM    680  OD2 ASP A  42     -60.444 -15.800 -16.703  0.00  0.00      A    O1-
ATOM    681  H   ASP A  42     -55.911 -15.056 -17.852  0.00  0.00      A    H  
ATOM    682  HA  ASP A  42     -58.088 -13.829 -18.675  0.00  0.00      A    H  
ATOM    683  HB2 ASP A  42     -57.647 -15.962 -17.214  0.00  0.00      A    H  
ATOM    684  HB3 ASP A  42     -58.221 -14.967 -16.160  0.00  0.00      A    H  
ATOM    685  N   CYS A  43     -56.487 -12.400 -16.419  0.00  0.00      A    N  
ATOM    686  CA  CYS A  43     -56.373 -11.223 -15.558  0.00  0.00      A    C  
ATOM    687  C   CYS A  43     -55.486 -10.123 -16.100  0.00  0.00      A    C  
ATOM    688  O   CYS A  43     -55.770  -8.949 -15.908  0.00  0.00      A    O  
ATOM    689  CB  CYS A  43     -55.809 -11.626 -14.203  0.00  0.00      A    C  
ATOM    690  SG  CYS A  43     -56.794 -12.784 -13.318  0.00  0.00      A    S  
ATOM    691  H   CYS A  43     -55.759 -12.852 -16.491  0.00  0.00      A    H  
ATOM    692  HA  CYS A  43     -57.275 -10.871 -15.500  0.00  0.00      A    H  
ATOM    693  HB2 CYS A  43     -54.925 -12.003 -14.333  0.00  0.00      A    H  
ATOM    694  HB3 CYS A  43     -55.701 -10.829 -13.660  0.00  0.00      A    H  
ATOM    695  N   TYR A  44     -54.397 -10.510 -16.751  0.00  0.00      A    N  
ATOM    696  CA  TYR A  44     -53.446  -9.546 -17.278  0.00  0.00      A    C  
ATOM    697  C   TYR A  44     -53.369  -9.613 -18.784  0.00  0.00      A    C  
ATOM    698  O   TYR A  44     -53.573 -10.668 -19.383  0.00  0.00      A    O  
ATOM    699  CB  TYR A  44     -52.043  -9.803 -16.709  0.00  0.00      A    C  
ATOM    700  CG  TYR A  44     -51.095  -8.623 -16.817  0.00  0.00      A    C  
ATOM    701  CD1 TYR A  44     -51.266  -7.500 -16.007  0.00  0.00      A    C  
ATOM    702  CD2 TYR A  44     -50.025  -8.627 -17.727  0.00  0.00      A    C  
ATOM    703  CE1 TYR A  44     -50.401  -6.408 -16.087  0.00  0.00      A    C  
ATOM    704  CE2 TYR A  44     -49.145  -7.532 -17.823  0.00  0.00      A    C  
ATOM    705  CZ  TYR A  44     -49.343  -6.426 -16.994  0.00  0.00      A    C  
ATOM    706  OH  TYR A  44     -48.494  -5.335 -17.039  0.00  0.00      A    O  
ATOM    707  H   TYR A  44     -54.191 -11.332 -16.898  0.00  0.00      A    H  
ATOM    708  HA  TYR A  44     -53.758  -8.667 -17.012  0.00  0.00      A    H  
ATOM    709  HB2 TYR A  44     -52.126 -10.053 -15.775  0.00  0.00      A    H  
ATOM    710  HB3 TYR A  44     -51.652 -10.561 -17.172  0.00  0.00      A    H  
ATOM    711  HD1 TYR A  44     -51.971  -7.479 -15.401  0.00  0.00      A    H  
ATOM    712  HD2 TYR A  44     -49.895  -9.366 -18.276  0.00  0.00      A    H  
ATOM    713  HE1 TYR A  44     -50.530  -5.670 -15.536  0.00  0.00      A    H  
ATOM    714  HE2 TYR A  44     -48.441  -7.545 -18.431  0.00  0.00      A    H  
ATOM    715  HH  TYR A  44     -48.932  -4.633 -16.894  0.00  0.00      A    H  
ATOM    716  N   LEU A  45     -53.063  -8.472 -19.386  0.00  0.00      A    N  
ATOM    717  CA  LEU A  45     -52.928  -8.376 -20.825  0.00  0.00      A    C  
ATOM    718  C   LEU A  45     -51.458  -8.125 -21.108  0.00  0.00      A    C  
ATOM    719  O   LEU A  45     -51.030  -6.984 -21.256  0.00  0.00      A    O  
ATOM    720  CB  LEU A  45     -53.766  -7.219 -21.347  0.00  0.00      A    C  
ATOM    721  CG  LEU A  45     -54.517  -7.490 -22.644  0.00  0.00      A    C  
ATOM    722  CD1 LEU A  45     -55.382  -8.733 -22.491  0.00  0.00      A    C  
ATOM    723  CD2 LEU A  45     -55.362  -6.279 -22.979  0.00  0.00      A    C  
ATOM    724  H   LEU A  45     -52.928  -7.732 -18.968  0.00  0.00      A    H  
ATOM    725  HA  LEU A  45     -53.234  -9.186 -21.262  0.00  0.00      A    H  
ATOM    726  HB2 LEU A  45     -54.409  -6.971 -20.664  0.00  0.00      A    H  
ATOM    727  HB3 LEU A  45     -53.185  -6.454 -21.481  0.00  0.00      A    H  
ATOM    728  HG  LEU A  45     -53.890  -7.649 -23.367  0.00  0.00      A    H  
ATOM    729 HD11 LEU A  45     -55.858  -8.900 -23.320  0.00  0.00      A    H  
ATOM    730 HD12 LEU A  45     -54.820  -9.495 -22.282  0.00  0.00      A    H  
ATOM    731 HD13 LEU A  45     -56.021  -8.597 -21.774  0.00  0.00      A    H  
ATOM    732 HD21 LEU A  45     -55.846  -6.440 -23.804  0.00  0.00      A    H  
ATOM    733 HD22 LEU A  45     -55.994  -6.116 -22.261  0.00  0.00      A    H  
ATOM    734 HD23 LEU A  45     -54.789  -5.504 -23.087  0.00  0.00      A    H  
ATOM    735  N   ASP A  46     -50.690  -9.206 -21.171  0.00  0.00      A    N  
ATOM    736  CA  ASP A  46     -49.254  -9.129 -21.409  0.00  0.00      A    C  
ATOM    737  C   ASP A  46     -48.803  -8.159 -22.514  0.00  0.00      A    C  
ATOM    738  O   ASP A  46     -48.038  -7.226 -22.244  0.00  0.00      A    O  
ATOM    739  CB  ASP A  46     -48.714 -10.532 -21.696  0.00  0.00      A    C  
ATOM    740  CG  ASP A  46     -47.264 -10.514 -22.115  0.00  0.00      A    C  
ATOM    741  OD1 ASP A  46     -46.435  -9.946 -21.369  0.00  0.00      A    O  
ATOM    742  OD2 ASP A  46     -46.956 -11.065 -23.196  0.00  0.00      A    O1-
ATOM    743  H   ASP A  46     -50.988 -10.007 -21.077  0.00  0.00      A    H  
ATOM    744  HA  ASP A  46     -48.882  -8.757 -20.594  0.00  0.00      A    H  
ATOM    745  HB2 ASP A  46     -48.813 -11.082 -20.903  0.00  0.00      A    H  
ATOM    746  HB3 ASP A  46     -49.245 -10.944 -22.395  0.00  0.00      A    H  
ATOM    747  N   SER A  47     -49.281  -8.387 -23.742  0.00  0.00      A    N  
ATOM    748  CA  SER A  47     -48.929  -7.569 -24.914  0.00  0.00      A    C  
ATOM    749  C   SER A  47     -48.986  -6.058 -24.683  0.00  0.00      A    C  
ATOM    750  O   SER A  47     -48.144  -5.307 -25.182  0.00  0.00      A    O  
ATOM    751  CB  SER A  47     -49.839  -7.923 -26.099  0.00  0.00      A    C  
ATOM    752  OG  SER A  47     -51.174  -7.504 -25.873  0.00  0.00      A    O  
ATOM    753  H   SER A  47     -49.825  -9.028 -23.921  0.00  0.00      A    H  
ATOM    754  HA  SER A  47     -48.002  -7.784 -25.101  0.00  0.00      A    H  
ATOM    755  HB2 SER A  47     -49.499  -7.504 -26.905  0.00  0.00      A    H  
ATOM    756  HB3 SER A  47     -49.820  -8.881 -26.248  0.00  0.00      A    H  
ATOM    757  HG  SER A  47     -51.648  -7.708 -26.536  0.00  0.00      A    H  
ATOM    758  N   ALA A  48     -49.987  -5.629 -23.921  0.00  0.00      A    N  
ATOM    759  CA  ALA A  48     -50.202  -4.222 -23.618  0.00  0.00      A    C  
ATOM    760  C   ALA A  48     -49.698  -3.810 -22.235  0.00  0.00      A    C  
ATOM    761  O   ALA A  48     -49.577  -2.619 -21.944  0.00  0.00      A    O  
ATOM    762  CB  ALA A  48     -51.678  -3.914 -23.733  0.00  0.00      A    C  
ATOM    763  H   ALA A  48     -50.566  -6.154 -23.562  0.00  0.00      A    H  
ATOM    764  HA  ALA A  48     -49.686  -3.711 -24.261  0.00  0.00      A    H  
ATOM    765  HB1 ALA A  48     -51.830  -2.977 -23.532  0.00  0.00      A    H  
ATOM    766  HB2 ALA A  48     -51.979  -4.104 -24.635  0.00  0.00      A    H  
ATOM    767  HB3 ALA A  48     -52.173  -4.463 -23.105  0.00  0.00      A    H  
ATOM    768  N   LYS A  49     -49.410  -4.798 -21.391  0.00  0.00      A    N  
ATOM    769  CA  LYS A  49     -48.945  -4.548 -20.030  0.00  0.00      A    C  
ATOM    770  C   LYS A  49     -50.031  -3.833 -19.222  0.00  0.00      A    C  
ATOM    771  O   LYS A  49     -49.747  -3.030 -18.336  0.00  0.00      A    O  
ATOM    772  CB  LYS A  49     -47.660  -3.710 -20.042  0.00  0.00      A    C  
ATOM    773  CG  LYS A  49     -46.374  -4.520 -20.216  0.00  0.00      A    C  
ATOM    774  CD  LYS A  49     -45.238  -3.913 -19.378  0.00  0.00      A    C  
ATOM    775  CE  LYS A  49     -45.656  -3.808 -17.895  0.00  0.00      A    C  
ATOM    776  NZ  LYS A  49     -44.676  -3.137 -16.979  0.00  0.00      A    N1+
ATOM    777  H   LYS A  49     -49.479  -5.631 -21.592  0.00  0.00      A    H  
ATOM    778  HA  LYS A  49     -48.752  -5.402 -19.612  0.00  0.00      A    H  
ATOM    779  HB2 LYS A  49     -47.718  -3.060 -20.759  0.00  0.00      A    H  
ATOM    780  HB3 LYS A  49     -47.605  -3.212 -19.212  0.00  0.00      A    H  
ATOM    781  HG2 LYS A  49     -46.526  -5.440 -19.947  0.00  0.00      A    H  
ATOM    782  HG3 LYS A  49     -46.120  -4.536 -21.152  0.00  0.00      A    H  
ATOM    783  HD2 LYS A  49     -44.442  -4.461 -19.457  0.00  0.00      A    H  
ATOM    784  HD3 LYS A  49     -45.012  -3.034 -19.719  0.00  0.00      A    H  
ATOM    785  HE2 LYS A  49     -46.497  -3.326 -17.848  0.00  0.00      A    H  
ATOM    786  HE3 LYS A  49     -45.823  -4.703 -17.561  0.00  0.00      A    H  
ATOM    787  HZ1 LYS A  49     -45.003  -3.124 -16.151  0.00  0.00      A    H  
ATOM    788  HZ2 LYS A  49     -43.907  -3.585 -16.987  0.00  0.00      A    H  
ATOM    789  HZ3 LYS A  49     -44.535  -2.303 -17.255  0.00  0.00      A    H  
ATOM    790  N   ALA A  50     -51.281  -4.146 -19.537  0.00  0.00      A    N  
ATOM    791  CA  ALA A  50     -52.417  -3.547 -18.866  0.00  0.00      A    C  
ATOM    792  C   ALA A  50     -53.210  -4.589 -18.077  0.00  0.00      A    C  
ATOM    793  O   ALA A  50     -53.301  -5.752 -18.472  0.00  0.00      A    O  
ATOM    794  CB  ALA A  50     -53.305  -2.875 -19.880  0.00  0.00      A    C  
ATOM    795  H   ALA A  50     -51.492  -4.714 -20.148  0.00  0.00      A    H  
ATOM    796  HA  ALA A  50     -52.087  -2.888 -18.236  0.00  0.00      A    H  
ATOM    797  HB1 ALA A  50     -54.065  -2.474 -19.430  0.00  0.00      A    H  
ATOM    798  HB2 ALA A  50     -52.804  -2.186 -20.343  0.00  0.00      A    H  
ATOM    799  HB3 ALA A  50     -53.619  -3.532 -20.521  0.00  0.00      A    H  
ATOM    800  N   ARG A  51     -53.777  -4.162 -16.952  0.00  0.00      A    N  
ATOM    801  CA  ARG A  51     -54.561  -5.042 -16.102  0.00  0.00      A    C  
ATOM    802  C   ARG A  51     -55.976  -5.144 -16.662  0.00  0.00      A    C  
ATOM    803  O   ARG A  51     -56.593  -4.135 -16.994  0.00  0.00      A    O  
ATOM    804  CB  ARG A  51     -54.596  -4.491 -14.670  0.00  0.00      A    C  
ATOM    805  CG  ARG A  51     -55.260  -5.431 -13.665  0.00  0.00      A    C  
ATOM    806  CD  ARG A  51     -55.218  -4.925 -12.223  0.00  0.00      A    C  
ATOM    807  NE  ARG A  51     -53.859  -4.800 -11.697  0.00  0.00      A    N1+
ATOM    808  CZ  ARG A  51     -53.124  -3.695 -11.775  0.00  0.00      A    C  
ATOM    809  NH1 ARG A  51     -53.612  -2.609 -12.353  0.00  0.00      A    N  
ATOM    810  NH2 ARG A  51     -51.895  -3.673 -11.282  0.00  0.00      A    N  
ATOM    811  H   ARG A  51     -53.716  -3.354 -16.663  0.00  0.00      A    H  
ATOM    812  HA  ARG A  51     -54.157  -5.924 -16.083  0.00  0.00      A    H  
ATOM    813  HB2 ARG A  51     -53.688  -4.309 -14.380  0.00  0.00      A    H  
ATOM    814  HB3 ARG A  51     -55.069  -3.644 -14.670  0.00  0.00      A    H  
ATOM    815  HG2 ARG A  51     -56.185  -5.566 -13.924  0.00  0.00      A    H  
ATOM    816  HG3 ARG A  51     -54.824  -6.296 -13.708  0.00  0.00      A    H  
ATOM    817  HD2 ARG A  51     -55.658  -4.062 -12.176  0.00  0.00      A    H  
ATOM    818  HD3 ARG A  51     -55.723  -5.531 -11.659  0.00  0.00      A    H  
ATOM    819  HE  ARG A  51     -53.513  -5.487 -11.312  0.00  0.00      A    H  
ATOM    820 HH11 ARG A  51     -54.407  -2.616 -12.680  0.00  0.00      A    H  
ATOM    821 HH12 ARG A  51     -53.134  -1.896 -12.402  0.00  0.00      A    H  
ATOM    822 HH21 ARG A  51     -51.569  -4.376 -10.909  0.00  0.00      A    H  
ATOM    823 HH22 ARG A  51     -51.423  -2.956 -11.335  0.00  0.00      A    H  
ATOM    824  N   LYS A  52     -56.487  -6.361 -16.794  0.00  0.00      A    N  
ATOM    825  CA  LYS A  52     -57.836  -6.509 -17.304  0.00  0.00      A    C  
ATOM    826  C   LYS A  52     -58.790  -6.965 -16.207  0.00  0.00      A    C  
ATOM    827  O   LYS A  52     -60.003  -7.039 -16.409  0.00  0.00      A    O  
ATOM    828  CB  LYS A  52     -57.868  -7.468 -18.492  0.00  0.00      A    C  
ATOM    829  CG  LYS A  52     -57.564  -8.906 -18.172  0.00  0.00      A    C  
ATOM    830  CD  LYS A  52     -57.599  -9.733 -19.437  0.00  0.00      A    C  
ATOM    831  CE  LYS A  52     -58.959  -9.675 -20.098  0.00  0.00      A    C  
ATOM    832  NZ  LYS A  52     -58.905 -10.534 -21.292  0.00  0.00      A    N1+
ATOM    833  H   LYS A  52     -56.081  -7.094 -16.599  0.00  0.00      A    H  
ATOM    834  HA  LYS A  52     -58.135  -5.640 -17.614  0.00  0.00      A    H  
ATOM    835  HB2 LYS A  52     -58.747  -7.423 -18.901  0.00  0.00      A    H  
ATOM    836  HB3 LYS A  52     -57.231  -7.159 -19.155  0.00  0.00      A    H  
ATOM    837  HG2 LYS A  52     -56.691  -8.975 -17.755  0.00  0.00      A    H  
ATOM    838  HG3 LYS A  52     -58.211  -9.248 -17.535  0.00  0.00      A    H  
ATOM    839  HD2 LYS A  52     -56.924  -9.411 -20.054  0.00  0.00      A    H  
ATOM    840  HD3 LYS A  52     -57.378 -10.654 -19.229  0.00  0.00      A    H  
ATOM    841  HE2 LYS A  52     -59.649  -9.981 -19.488  0.00  0.00      A    H  
ATOM    842  HE3 LYS A  52     -59.181  -8.763 -20.343  0.00  0.00      A    H  
ATOM    843  HZ1 LYS A  52     -59.694 -10.520 -21.704  0.00  0.00      A    H  
ATOM    844  HZ2 LYS A  52     -58.276 -10.234 -21.846  0.00  0.00      A    H  
ATOM    845  HZ3 LYS A  52     -58.712 -11.368 -21.049  0.00  0.00      A    H  
ATOM    846  N   LEU A  53     -58.222  -7.240 -15.039  0.00  0.00      A    N  
ATOM    847  CA  LEU A  53     -58.980  -7.664 -13.871  0.00  0.00      A    C  
ATOM    848  C   LEU A  53     -59.646  -6.455 -13.199  0.00  0.00      A    C  
ATOM    849  O   LEU A  53     -58.976  -5.474 -12.876  0.00  0.00      A    O  
ATOM    850  CB  LEU A  53     -58.034  -8.331 -12.875  0.00  0.00      A    C  
ATOM    851  CG  LEU A  53     -58.645  -8.789 -11.553  0.00  0.00      A    C  
ATOM    852  CD1 LEU A  53     -59.581  -9.955 -11.828  0.00  0.00      A    C  
ATOM    853  CD2 LEU A  53     -57.553  -9.203 -10.581  0.00  0.00      A    C  
ATOM    854  H   LEU A  53     -57.375  -7.185 -14.902  0.00  0.00      A    H  
ATOM    855  HA  LEU A  53     -59.667  -8.289 -14.151  0.00  0.00      A    H  
ATOM    856  HB2 LEU A  53     -57.633  -9.102 -13.307  0.00  0.00      A    H  
ATOM    857  HB3 LEU A  53     -57.315  -7.711 -12.678  0.00  0.00      A    H  
ATOM    858  HG  LEU A  53     -59.142  -8.059 -11.151  0.00  0.00      A    H  
ATOM    859 HD11 LEU A  53     -59.977 -10.256 -10.995  0.00  0.00      A    H  
ATOM    860 HD12 LEU A  53     -60.283  -9.671 -12.435  0.00  0.00      A    H  
ATOM    861 HD13 LEU A  53     -59.082 -10.683 -12.230  0.00  0.00      A    H  
ATOM    862 HD21 LEU A  53     -57.955  -9.491  -9.746  0.00  0.00      A    H  
ATOM    863 HD22 LEU A  53     -57.040  -9.933 -10.962  0.00  0.00      A    H  
ATOM    864 HD23 LEU A  53     -56.966  -8.449 -10.413  0.00  0.00      A    H  
ATOM    865  N   LEU A  54     -60.957  -6.517 -12.988  0.00  0.00      A    N  
ATOM    866  CA  LEU A  54     -61.672  -5.415 -12.340  0.00  0.00      A    C  
ATOM    867  C   LEU A  54     -61.520  -5.424 -10.827  0.00  0.00      A    C  
ATOM    868  O   LEU A  54     -61.388  -6.475 -10.201  0.00  0.00      A    O  
ATOM    869  CB  LEU A  54     -63.165  -5.461 -12.664  0.00  0.00      A    C  
ATOM    870  CG  LEU A  54     -63.655  -4.863 -13.975  0.00  0.00      A    C  
ATOM    871  CD1 LEU A  54     -62.803  -5.333 -15.120  0.00  0.00      A    C  
ATOM    872  CD2 LEU A  54     -65.114  -5.248 -14.176  0.00  0.00      A    C  
ATOM    873  H   LEU A  54     -61.452  -7.184 -13.210  0.00  0.00      A    H  
ATOM    874  HA  LEU A  54     -61.272  -4.604 -12.690  0.00  0.00      A    H  
ATOM    875  HB2 LEU A  54     -63.440  -6.391 -12.646  0.00  0.00      A    H  
ATOM    876  HB3 LEU A  54     -63.635  -5.012 -11.944  0.00  0.00      A    H  
ATOM    877  HG  LEU A  54     -63.585  -3.896 -13.942  0.00  0.00      A    H  
ATOM    878 HD11 LEU A  54     -63.128  -4.943 -15.947  0.00  0.00      A    H  
ATOM    879 HD12 LEU A  54     -61.884  -5.059 -14.973  0.00  0.00      A    H  
ATOM    880 HD13 LEU A  54     -62.846  -6.300 -15.180  0.00  0.00      A    H  
ATOM    881 HD21 LEU A  54     -65.436  -4.871 -15.010  0.00  0.00      A    H  
ATOM    882 HD22 LEU A  54     -65.193  -6.214 -14.206  0.00  0.00      A    H  
ATOM    883 HD23 LEU A  54     -65.644  -4.904 -13.440  0.00  0.00      A    H  
ATOM    884  N   VAL A  55     -61.559  -4.230 -10.251  0.00  0.00      A    N  
ATOM    885  CA  VAL A  55     -61.443  -4.049  -8.817  0.00  0.00      A    C  
ATOM    886  C   VAL A  55     -62.619  -4.698  -8.128  0.00  0.00      A    C  
ATOM    887  O   VAL A  55     -62.499  -5.208  -7.014  0.00  0.00      A    O  
ATOM    888  CB  VAL A  55     -61.440  -2.564  -8.461  0.00  0.00      A    C  
ATOM    889  CG1 VAL A  55     -61.621  -2.377  -6.955  0.00  0.00      A    C  
ATOM    890  CG2 VAL A  55     -60.138  -1.943  -8.932  0.00  0.00      A    C  
ATOM    891  H   VAL A  55     -61.655  -3.496 -10.689  0.00  0.00      A    H  
ATOM    892  HA  VAL A  55     -60.611  -4.454  -8.526  0.00  0.00      A    H  
ATOM    893  HB  VAL A  55     -62.180  -2.121  -8.905  0.00  0.00      A    H  
ATOM    894 HG11 VAL A  55     -61.617  -1.430  -6.743  0.00  0.00      A    H  
ATOM    895 HG12 VAL A  55     -62.466  -2.766  -6.680  0.00  0.00      A    H  
ATOM    896 HG13 VAL A  55     -60.895  -2.816  -6.485  0.00  0.00      A    H  
ATOM    897 HG21 VAL A  55     -60.130  -0.999  -8.709  0.00  0.00      A    H  
ATOM    898 HG22 VAL A  55     -59.392  -2.384  -8.496  0.00  0.00      A    H  
ATOM    899 HG23 VAL A  55     -60.058  -2.048  -9.893  0.00  0.00      A    H  
ATOM    900  N   GLU A  56     -63.764  -4.670  -8.795  0.00  0.00      A    N  
ATOM    901  CA  GLU A  56     -64.966  -5.259  -8.237  0.00  0.00      A    C  
ATOM    902  C   GLU A  56     -64.806  -6.767  -8.025  0.00  0.00      A    C  
ATOM    903  O   GLU A  56     -65.500  -7.366  -7.202  0.00  0.00      A    O  
ATOM    904  CB  GLU A  56     -66.161  -4.966  -9.149  0.00  0.00      A    C  
ATOM    905  CG  GLU A  56     -66.459  -3.478  -9.298  0.00  0.00      A    C  
ATOM    906  CD  GLU A  56     -65.755  -2.826 -10.496  0.00  0.00      A    C  
ATOM    907  OE1 GLU A  56     -64.527  -3.020 -10.661  0.00  0.00      A    O  
ATOM    908  OE2 GLU A  56     -66.439  -2.106 -11.270  0.00  0.00      A    O1-
ATOM    909  H   GLU A  56     -63.864  -4.315  -9.572  0.00  0.00      A    H  
ATOM    910  HA  GLU A  56     -65.124  -4.859  -7.368  0.00  0.00      A    H  
ATOM    911  HB2 GLU A  56     -65.990  -5.344 -10.026  0.00  0.00      A    H  
ATOM    912  HB3 GLU A  56     -66.946  -5.412  -8.795  0.00  0.00      A    H  
ATOM    913  HG2 GLU A  56     -67.417  -3.356  -9.390  0.00  0.00      A    H  
ATOM    914  HG3 GLU A  56     -66.191  -3.019  -8.486  0.00  0.00      A    H  
ATOM    915  N   ALA A  57     -63.866  -7.369  -8.747  0.00  0.00      A    N  
ATOM    916  CA  ALA A  57     -63.622  -8.805  -8.659  0.00  0.00      A    C  
ATOM    917  C   ALA A  57     -62.473  -9.159  -7.724  0.00  0.00      A    C  
ATOM    918  O   ALA A  57     -62.053 -10.322  -7.643  0.00  0.00      A    O  
ATOM    919  CB  ALA A  57     -63.333  -9.359 -10.044  0.00  0.00      A    C  
ATOM    920  H   ALA A  57     -63.353  -6.957  -9.301  0.00  0.00      A    H  
ATOM    921  HA  ALA A  57     -64.425  -9.205  -8.289  0.00  0.00      A    H  
ATOM    922  HB1 ALA A  57     -63.171 -10.313  -9.984  0.00  0.00      A    H  
ATOM    923  HB2 ALA A  57     -64.094  -9.197 -10.623  0.00  0.00      A    H  
ATOM    924  HB3 ALA A  57     -62.549  -8.921 -10.411  0.00  0.00      A    H  
ATOM    925  N   LEU A  58     -61.964  -8.163  -7.017  0.00  0.00      A    N  
ATOM    926  CA  LEU A  58     -60.848  -8.391  -6.126  0.00  0.00      A    C  
ATOM    927  C   LEU A  58     -61.273  -8.336  -4.665  0.00  0.00      A    C  
ATOM    928  O   LEU A  58     -61.740  -7.304  -4.196  0.00  0.00      A    O  
ATOM    929  CB  LEU A  58     -59.766  -7.348  -6.413  0.00  0.00      A    C  
ATOM    930  CG  LEU A  58     -58.528  -7.350  -5.513  0.00  0.00      A    C  
ATOM    931  CD1 LEU A  58     -57.726  -8.595  -5.766  0.00  0.00      A    C  
ATOM    932  CD2 LEU A  58     -57.676  -6.103  -5.785  0.00  0.00      A    C  
ATOM    933  H   LEU A  58     -62.250  -7.352  -7.040  0.00  0.00      A    H  
ATOM    934  HA  LEU A  58     -60.498  -9.282  -6.285  0.00  0.00      A    H  
ATOM    935  HB2 LEU A  58     -59.471  -7.467  -7.329  0.00  0.00      A    H  
ATOM    936  HB3 LEU A  58     -60.174  -6.470  -6.359  0.00  0.00      A    H  
ATOM    937  HG  LEU A  58     -58.807  -7.335  -4.584  0.00  0.00      A    H  
ATOM    938 HD11 LEU A  58     -56.941  -8.596  -5.196  0.00  0.00      A    H  
ATOM    939 HD12 LEU A  58     -58.269  -9.375  -5.571  0.00  0.00      A    H  
ATOM    940 HD13 LEU A  58     -57.450  -8.619  -6.695  0.00  0.00      A    H  
ATOM    941 HD21 LEU A  58     -56.895  -6.113  -5.210  0.00  0.00      A    H  
ATOM    942 HD22 LEU A  58     -57.394  -6.099  -6.713  0.00  0.00      A    H  
ATOM    943 HD23 LEU A  58     -58.200  -5.307  -5.603  0.00  0.00      A    H  
ATOM    944  N   ASP A  59     -61.132  -9.448  -3.951  0.00  0.00      A    N  
ATOM    945  CA  ASP A  59     -61.478  -9.475  -2.534  0.00  0.00      A    C  
ATOM    946  C   ASP A  59     -60.284  -8.932  -1.750  0.00  0.00      A    C  
ATOM    947  O   ASP A  59     -59.214  -9.550  -1.713  0.00  0.00      A    O  
ATOM    948  CB  ASP A  59     -61.822 -10.910  -2.085  0.00  0.00      A    C  
ATOM    949  CG  ASP A  59     -61.957 -11.048  -0.561  0.00  0.00      A    C  
ATOM    950  OD1 ASP A  59     -62.440 -10.112   0.107  0.00  0.00      A    O  
ATOM    951  OD2 ASP A  59     -61.589 -12.111  -0.029  0.00  0.00      A    O1-
ATOM    952  H   ASP A  59     -60.840 -10.193  -4.265  0.00  0.00      A    H  
ATOM    953  HA  ASP A  59     -62.261  -8.927  -2.369  0.00  0.00      A    H  
ATOM    954  HB2 ASP A  59     -62.653 -11.184  -2.504  0.00  0.00      A    H  
ATOM    955  HB3 ASP A  59     -61.133 -11.516  -2.399  0.00  0.00      A    H  
ATOM    956  N   VAL A  60     -60.459  -7.766  -1.137  0.00  0.00      A    N  
ATOM    957  CA  VAL A  60     -59.376  -7.164  -0.372  0.00  0.00      A    C  
ATOM    958  C   VAL A  60     -59.054  -7.981   0.866  0.00  0.00      A    C  
ATOM    959  O   VAL A  60     -58.067  -7.716   1.535  0.00  0.00      A    O  
ATOM    960  CB  VAL A  60     -59.713  -5.712   0.075  0.00  0.00      A    C  
ATOM    961  CG1 VAL A  60     -60.278  -4.925  -1.095  0.00  0.00      A    C  
ATOM    962  CG2 VAL A  60     -60.691  -5.725   1.247  0.00  0.00      A    C  
ATOM    963  H   VAL A  60     -61.189  -7.312  -1.151  0.00  0.00      A    H  
ATOM    964  HA  VAL A  60     -58.608  -7.145  -0.965  0.00  0.00      A    H  
ATOM    965  HB  VAL A  60     -58.898  -5.278   0.372  0.00  0.00      A    H  
ATOM    966 HG11 VAL A  60     -60.485  -4.022  -0.808  0.00  0.00      A    H  
ATOM    967 HG12 VAL A  60     -59.624  -4.894  -1.811  0.00  0.00      A    H  
ATOM    968 HG13 VAL A  60     -61.086  -5.356  -1.415  0.00  0.00      A    H  
ATOM    969 HG21 VAL A  60     -60.890  -4.814   1.513  0.00  0.00      A    H  
ATOM    970 HG22 VAL A  60     -61.511  -6.170   0.980  0.00  0.00      A    H  
ATOM    971 HG23 VAL A  60     -60.295  -6.200   1.994  0.00  0.00      A    H  
ATOM    972  N   ASN A  61     -59.873  -8.975   1.179  0.00  0.00      A    N  
ATOM    973  CA  ASN A  61     -59.608  -9.775   2.370  0.00  0.00      A    C  
ATOM    974  C   ASN A  61     -59.213 -11.185   2.022  0.00  0.00      A    C  
ATOM    975  O   ASN A  61     -59.308 -12.092   2.851  0.00  0.00      A    O  
ATOM    976  CB  ASN A  61     -60.832  -9.790   3.271  0.00  0.00      A    C  
ATOM    977  CG  ASN A  61     -61.313  -8.405   3.586  0.00  0.00      A    C  
ATOM    978  ND2 ASN A  61     -62.473  -8.040   3.044  0.00  0.00      A    N  
ATOM    979  OD1 ASN A  61     -60.637  -7.652   4.292  0.00  0.00      A    O  
ATOM    980  H   ASN A  61     -60.571  -9.201   0.730  0.00  0.00      A    H  
ATOM    981  HA  ASN A  61     -58.863  -9.365   2.837  0.00  0.00      A    H  
ATOM    982  HB2 ASN A  61     -61.544 -10.289   2.840  0.00  0.00      A    H  
ATOM    983  HB3 ASN A  61     -60.620 -10.254   4.096  0.00  0.00      A    H  
ATOM    984 HD21 ASN A  61     -62.781  -7.249   3.180  0.00  0.00      A    H  
ATOM    985 HD22 ASN A  61     -62.914  -8.595   2.558  0.00  0.00      A    H  
ATOM    986  N   ILE A  62     -58.748 -11.348   0.790  0.00  0.00      A    N  
ATOM    987  CA  ILE A  62     -58.331 -12.639   0.272  0.00  0.00      A    C  
ATOM    988  C   ILE A  62     -56.998 -13.128   0.857  0.00  0.00      A    C  
ATOM    989  O   ILE A  62     -56.157 -12.343   1.310  0.00  0.00      A    O  
ATOM    990  CB  ILE A  62     -58.224 -12.580  -1.262  0.00  0.00      A    C  
ATOM    991  CG1 ILE A  62     -58.211 -13.992  -1.844  0.00  0.00      A    C  
ATOM    992  CG2 ILE A  62     -56.942 -11.840  -1.665  0.00  0.00      A    C  
ATOM    993  CD1 ILE A  62     -58.166 -14.027  -3.374  0.00  0.00      A    C  
ATOM    994  H   ILE A  62     -58.666 -10.704   0.226  0.00  0.00      A    H  
ATOM    995  HA  ILE A  62     -59.011 -13.276   0.543  0.00  0.00      A    H  
ATOM    996  HB  ILE A  62     -58.993 -12.103  -1.612  0.00  0.00      A    H  
ATOM    997 HG12 ILE A  62     -57.443 -14.470  -1.495  0.00  0.00      A    H  
ATOM    998 HG13 ILE A  62     -59.001 -14.465  -1.541  0.00  0.00      A    H  
ATOM    999 HG21 ILE A  62     -56.879 -11.805  -2.632  0.00  0.00      A    H  
ATOM   1000 HG22 ILE A  62     -56.964 -10.937  -1.310  0.00  0.00      A    H  
ATOM   1001 HG23 ILE A  62     -56.172 -12.309  -1.308  0.00  0.00      A    H  
ATOM   1002 HD11 ILE A  62     -58.160 -14.949  -3.677  0.00  0.00      A    H  
ATOM   1003 HD12 ILE A  62     -58.946 -13.575  -3.731  0.00  0.00      A    H  
ATOM   1004 HD13 ILE A  62     -57.363 -13.580  -3.685  0.00  0.00      A    H  
ATOM   1005  N   GLY A  63     -56.832 -14.445   0.849  0.00  0.00      A    N  
ATOM   1006  CA  GLY A  63     -55.625 -15.063   1.359  0.00  0.00      A    C  
ATOM   1007  C   GLY A  63     -55.239 -16.187   0.420  0.00  0.00      A    C  
ATOM   1008  O   GLY A  63     -56.020 -16.574  -0.453  0.00  0.00      A    O  
ATOM   1009  H   GLY A  63     -57.416 -15.001   0.548  0.00  0.00      A    H  
ATOM   1010  HA2 GLY A  63     -54.910 -14.411   1.419  0.00  0.00      A    H  
ATOM   1011  HA3 GLY A  63     -55.772 -15.405   2.255  0.00  0.00      A    H  
ATOM   1012  N   ILE A  64     -54.027 -16.699   0.586  0.00  0.00      A    N  
ATOM   1013  CA  ILE A  64     -53.523 -17.796  -0.236  0.00  0.00      A    C  
ATOM   1014  C   ILE A  64     -54.067 -19.135   0.270  0.00  0.00      A    C  
ATOM   1015  O   ILE A  64     -53.955 -19.438   1.457  0.00  0.00      A    O  
ATOM   1016  CB  ILE A  64     -51.977 -17.828  -0.190  0.00  0.00      A    C  
ATOM   1017  CG1 ILE A  64     -51.426 -16.583  -0.882  0.00  0.00      A    C  
ATOM   1018  CG2 ILE A  64     -51.438 -19.105  -0.844  0.00  0.00      A    C  
ATOM   1019  CD1 ILE A  64     -49.983 -16.308  -0.537  0.00  0.00      A    C  
ATOM   1020  H   ILE A  64     -53.470 -16.421   1.180  0.00  0.00      A    H  
ATOM   1021  HA  ILE A  64     -53.819 -17.654  -1.149  0.00  0.00      A    H  
ATOM   1022  HB  ILE A  64     -51.685 -17.831   0.735  0.00  0.00      A    H  
ATOM   1023 HG12 ILE A  64     -51.509 -16.689  -1.843  0.00  0.00      A    H  
ATOM   1024 HG13 ILE A  64     -51.965 -15.816  -0.634  0.00  0.00      A    H  
ATOM   1025 HG21 ILE A  64     -50.469 -19.105  -0.804  0.00  0.00      A    H  
ATOM   1026 HG22 ILE A  64     -51.780 -19.880  -0.372  0.00  0.00      A    H  
ATOM   1027 HG23 ILE A  64     -51.723 -19.140  -1.770  0.00  0.00      A    H  
ATOM   1028 HD11 ILE A  64     -49.685 -15.510  -1.001  0.00  0.00      A    H  
ATOM   1029 HD12 ILE A  64     -49.899 -16.175   0.420  0.00  0.00      A    H  
ATOM   1030 HD13 ILE A  64     -49.436 -17.062  -0.808  0.00  0.00      A    H  
ATOM   1031  N   LYS A  65     -54.663 -19.925  -0.620  0.00  0.00      A    N  
ATOM   1032  CA  LYS A  65     -55.199 -21.230  -0.221  0.00  0.00      A    C  
ATOM   1033  C   LYS A  65     -54.046 -22.228  -0.078  0.00  0.00      A    C  
ATOM   1034  O   LYS A  65     -53.917 -22.908   0.942  0.00  0.00      A    O  
ATOM   1035  CB  LYS A  65     -56.217 -21.742  -1.253  0.00  0.00      A    C  
ATOM   1036  CG  LYS A  65     -56.874 -23.060  -0.864  0.00  0.00      A    C  
ATOM   1037  CD  LYS A  65     -57.882 -23.510  -1.914  0.00  0.00      A    C  
ATOM   1038  CE  LYS A  65     -58.467 -24.865  -1.559  0.00  0.00      A    C  
ATOM   1039  NZ  LYS A  65     -59.001 -24.860  -0.166  0.00  0.00      A    N1+
ATOM   1040  H   LYS A  65     -54.768 -19.730  -1.451  0.00  0.00      A    H  
ATOM   1041  HA  LYS A  65     -55.656 -21.135   0.630  0.00  0.00      A    H  
ATOM   1042  HB2 LYS A  65     -56.906 -21.070  -1.376  0.00  0.00      A    H  
ATOM   1043  HB3 LYS A  65     -55.772 -21.852  -2.108  0.00  0.00      A    H  
ATOM   1044  HG2 LYS A  65     -56.193 -23.742  -0.753  0.00  0.00      A    H  
ATOM   1045  HG3 LYS A  65     -57.319 -22.961  -0.008  0.00  0.00      A    H  
ATOM   1046  HD2 LYS A  65     -58.594 -22.855  -1.986  0.00  0.00      A    H  
ATOM   1047  HD3 LYS A  65     -57.451 -23.557  -2.782  0.00  0.00      A    H  
ATOM   1048  HE2 LYS A  65     -59.176 -25.089  -2.181  0.00  0.00      A    H  
ATOM   1049  HE3 LYS A  65     -57.786 -25.550  -1.647  0.00  0.00      A    H  
ATOM   1050  HZ1 LYS A  65     -59.682 -25.429  -0.107  0.00  0.00      A    H  
ATOM   1051  HZ2 LYS A  65     -58.359 -25.107   0.399  0.00  0.00      A    H  
ATOM   1052  HZ3 LYS A  65     -59.280 -24.041   0.042  0.00  0.00      A    H  
ATOM   1053  N   GLY A  66     -53.203 -22.294  -1.101  0.00  0.00      A    N  
ATOM   1054  CA  GLY A  66     -52.066 -23.189  -1.064  0.00  0.00      A    C  
ATOM   1055  C   GLY A  66     -51.029 -22.720  -2.058  0.00  0.00      A    C  
ATOM   1056  O   GLY A  66     -51.344 -21.920  -2.940  0.00  0.00      A    O  
ATOM   1057  H   GLY A  66     -53.274 -21.829  -1.821  0.00  0.00      A    H  
ATOM   1058  HA2 GLY A  66     -51.687 -23.211  -0.171  0.00  0.00      A    H  
ATOM   1059  HA3 GLY A  66     -52.346 -24.093  -1.275  0.00  0.00      A    H  
ATOM   1060  N   LEU A  67     -49.796 -23.204  -1.922  0.00  0.00      A    N  
ATOM   1061  CA  LEU A  67     -48.739 -22.815  -2.845  0.00  0.00      A    C  
ATOM   1062  C   LEU A  67     -47.554 -23.793  -2.858  0.00  0.00      A    C  
ATOM   1063  O   LEU A  67     -47.244 -24.435  -1.858  0.00  0.00      A    O  
ATOM   1064  CB  LEU A  67     -48.258 -21.389  -2.513  0.00  0.00      A    C  
ATOM   1065  CG  LEU A  67     -47.122 -21.163  -1.496  0.00  0.00      A    C  
ATOM   1066  CD1 LEU A  67     -45.796 -21.313  -2.226  0.00  0.00      A    C  
ATOM   1067  CD2 LEU A  67     -47.198 -19.768  -0.872  0.00  0.00      A    C  
ATOM   1068  H   LEU A  67     -49.554 -23.754  -1.307  0.00  0.00      A    H  
ATOM   1069  HA  LEU A  67     -49.118 -22.838  -3.737  0.00  0.00      A    H  
ATOM   1070  HB2 LEU A  67     -47.981 -20.979  -3.347  0.00  0.00      A    H  
ATOM   1071  HB3 LEU A  67     -49.029 -20.893  -2.196  0.00  0.00      A    H  
ATOM   1072  HG  LEU A  67     -47.205 -21.814  -0.781  0.00  0.00      A    H  
ATOM   1073 HD11 LEU A  67     -45.066 -21.174  -1.603  0.00  0.00      A    H  
ATOM   1074 HD12 LEU A  67     -45.733 -22.204  -2.604  0.00  0.00      A    H  
ATOM   1075 HD13 LEU A  67     -45.742 -20.656  -2.938  0.00  0.00      A    H  
ATOM   1076 HD21 LEU A  67     -46.472 -19.657  -0.238  0.00  0.00      A    H  
ATOM   1077 HD22 LEU A  67     -47.124 -19.097  -1.569  0.00  0.00      A    H  
ATOM   1078 HD23 LEU A  67     -48.046 -19.664  -0.413  0.00  0.00      A    H  
ATOM   1079  N   ILE A  68     -46.916 -23.910  -4.019  0.00  0.00      A    N  
ATOM   1080  CA  ILE A  68     -45.751 -24.768  -4.206  0.00  0.00      A    C  
ATOM   1081  C   ILE A  68     -44.775 -23.910  -5.003  0.00  0.00      A    C  
ATOM   1082  O   ILE A  68     -45.171 -22.873  -5.536  0.00  0.00      A    O  
ATOM   1083  CB  ILE A  68     -46.102 -26.060  -4.994  0.00  0.00      A    C  
ATOM   1084  CG1 ILE A  68     -46.878 -25.708  -6.260  0.00  0.00      A    C  
ATOM   1085  CG2 ILE A  68     -46.937 -26.994  -4.132  0.00  0.00      A    C  
ATOM   1086  CD1 ILE A  68     -47.208 -26.906  -7.117  0.00  0.00      A    C  
ATOM   1087  H   ILE A  68     -47.151 -23.487  -4.730  0.00  0.00      A    H  
ATOM   1088  HA  ILE A  68     -45.389 -25.068  -3.357  0.00  0.00      A    H  
ATOM   1089  HB  ILE A  68     -45.275 -26.505  -5.237  0.00  0.00      A    H  
ATOM   1090 HG12 ILE A  68     -47.702 -25.260  -6.012  0.00  0.00      A    H  
ATOM   1091 HG13 ILE A  68     -46.359 -25.078  -6.784  0.00  0.00      A    H  
ATOM   1092 HG21 ILE A  68     -47.149 -27.796  -4.635  0.00  0.00      A    H  
ATOM   1093 HG22 ILE A  68     -46.436 -27.235  -3.337  0.00  0.00      A    H  
ATOM   1094 HG23 ILE A  68     -47.759 -26.548  -3.874  0.00  0.00      A    H  
ATOM   1095 HD11 ILE A  68     -47.699 -26.617  -7.902  0.00  0.00      A    H  
ATOM   1096 HD12 ILE A  68     -46.387 -27.343  -7.392  0.00  0.00      A    H  
ATOM   1097 HD13 ILE A  68     -47.750 -27.529  -6.608  0.00  0.00      A    H  
ATOM   1098  N   PHE A  69     -43.520 -24.335  -5.110  0.00  0.00      A    N  
ATOM   1099  CA  PHE A  69     -42.535 -23.526  -5.811  0.00  0.00      A    C  
ATOM   1100  C   PHE A  69     -41.296 -24.305  -6.199  0.00  0.00      A    C  
ATOM   1101  O   PHE A  69     -41.092 -25.418  -5.736  0.00  0.00      A    O  
ATOM   1102  CB  PHE A  69     -42.089 -22.406  -4.885  0.00  0.00      A    C  
ATOM   1103  CG  PHE A  69     -41.324 -22.898  -3.682  0.00  0.00      A    C  
ATOM   1104  CD1 PHE A  69     -41.992 -23.238  -2.508  0.00  0.00      A    C  
ATOM   1105  CD2 PHE A  69     -39.940 -23.037  -3.726  0.00  0.00      A    C  
ATOM   1106  CE1 PHE A  69     -41.297 -23.712  -1.399  0.00  0.00      A    C  
ATOM   1107  CE2 PHE A  69     -39.225 -23.512  -2.623  0.00  0.00      A    C  
ATOM   1108  CZ  PHE A  69     -39.906 -23.845  -1.460  0.00  0.00      A    C  
ATOM   1109  H   PHE A  69     -43.224 -25.076  -4.789  0.00  0.00      A    H  
ATOM   1110  HA  PHE A  69     -42.957 -23.202  -6.622  0.00  0.00      A    H  
ATOM   1111  HB2 PHE A  69     -41.534 -21.785  -5.382  0.00  0.00      A    H  
ATOM   1112  HB3 PHE A  69     -42.868 -21.912  -4.585  0.00  0.00      A    H  
ATOM   1113  HD1 PHE A  69     -42.917 -23.147  -2.464  0.00  0.00      A    H  
ATOM   1114  HD2 PHE A  69     -39.483 -22.810  -4.503  0.00  0.00      A    H  
ATOM   1115  HE1 PHE A  69     -41.755 -23.939  -0.622  0.00  0.00      A    H  
ATOM   1116  HE2 PHE A  69     -38.301 -23.604  -2.668  0.00  0.00      A    H  
ATOM   1117  HZ  PHE A  69     -39.437 -24.157  -0.720  0.00  0.00      A    H  
ATOM   1118  N   ASP A  70     -40.460 -23.695  -7.037  0.00  0.00      A    N  
ATOM   1119  CA  ASP A  70     -39.186 -24.281  -7.443  0.00  0.00      A    C  
ATOM   1120  C   ASP A  70     -38.182 -23.144  -7.309  0.00  0.00      A    C  
ATOM   1121  O   ASP A  70     -38.484 -22.151  -6.653  0.00  0.00      A    O  
ATOM   1122  CB  ASP A  70     -39.246 -24.806  -8.880  0.00  0.00      A    C  
ATOM   1123  CG  ASP A  70     -39.589 -23.732  -9.883  0.00  0.00      A    C  
ATOM   1124  OD1 ASP A  70     -38.766 -22.807 -10.077  0.00  0.00      A    O  
ATOM   1125  OD2 ASP A  70     -40.683 -23.816 -10.483  0.00  0.00      A    O1-
ATOM   1126  H   ASP A  70     -40.618 -22.926  -7.387  0.00  0.00      A    H  
ATOM   1127  HA  ASP A  70     -38.946 -25.047  -6.898  0.00  0.00      A    H  
ATOM   1128  HB2 ASP A  70     -38.390 -25.198  -9.112  0.00  0.00      A    H  
ATOM   1129  HB3 ASP A  70     -39.906 -25.515  -8.933  0.00  0.00      A    H  
ATOM   1130  N   ARG A  71     -37.004 -23.256  -7.914  0.00  0.00      A    N  
ATOM   1131  CA  ARG A  71     -36.016 -22.177  -7.787  0.00  0.00      A    C  
ATOM   1132  C   ARG A  71     -36.351 -20.896  -8.560  0.00  0.00      A    C  
ATOM   1133  O   ARG A  71     -35.811 -19.839  -8.252  0.00  0.00      A    O  
ATOM   1134  CB  ARG A  71     -34.613 -22.644  -8.223  0.00  0.00      A    C  
ATOM   1135  CG  ARG A  71     -33.969 -23.742  -7.377  0.00  0.00      A    C  
ATOM   1136  CD  ARG A  71     -32.538 -24.066  -7.852  0.00  0.00      A    C  
ATOM   1137  NE  ARG A  71     -31.961 -25.197  -7.119  0.00  0.00      A    N1+
ATOM   1138  CZ  ARG A  71     -32.259 -26.475  -7.349  0.00  0.00      A    C  
ATOM   1139  NH1 ARG A  71     -33.127 -26.792  -8.306  0.00  0.00      A    N  
ATOM   1140  NH2 ARG A  71     -31.706 -27.434  -6.609  0.00  0.00      A    N  
ATOM   1141  H   ARG A  71     -36.757 -23.927  -8.391  0.00  0.00      A    H  
ATOM   1142  HA  ARG A  71     -36.036 -21.958  -6.842  0.00  0.00      A    H  
ATOM   1143  HB2 ARG A  71     -34.668 -22.959  -9.139  0.00  0.00      A    H  
ATOM   1144  HB3 ARG A  71     -34.023 -21.874  -8.223  0.00  0.00      A    H  
ATOM   1145  HG2 ARG A  71     -33.946 -23.463  -6.448  0.00  0.00      A    H  
ATOM   1146  HG3 ARG A  71     -34.513 -24.544  -7.419  0.00  0.00      A    H  
ATOM   1147  HD2 ARG A  71     -32.551 -24.269  -8.801  0.00  0.00      A    H  
ATOM   1148  HD3 ARG A  71     -31.975 -23.285  -7.736  0.00  0.00      A    H  
ATOM   1149  HE  ARG A  71     -31.391 -25.024  -6.498  0.00  0.00      A    H  
ATOM   1150 HH11 ARG A  71     -33.495 -26.172  -8.775  0.00  0.00      A    H  
ATOM   1151 HH12 ARG A  71     -33.320 -27.617  -8.455  0.00  0.00      A    H  
ATOM   1152 HH21 ARG A  71     -31.155 -27.229  -5.981  0.00  0.00      A    H  
ATOM   1153 HH22 ARG A  71     -31.900 -28.258  -6.759  0.00  0.00      A    H  
ATOM   1154  N   LYS A  72     -37.242 -20.960  -9.543  0.00  0.00      A    N  
ATOM   1155  CA  LYS A  72     -37.530 -19.762 -10.320  0.00  0.00      A    C  
ATOM   1156  C   LYS A  72     -38.999 -19.406 -10.505  0.00  0.00      A    C  
ATOM   1157  O   LYS A  72     -39.337 -18.622 -11.391  0.00  0.00      A    O  
ATOM   1158  CB  LYS A  72     -36.856 -19.893 -11.687  0.00  0.00      A    C  
ATOM   1159  CG  LYS A  72     -35.340 -20.063 -11.611  0.00  0.00      A    C  
ATOM   1160  CD  LYS A  72     -34.836 -21.281 -12.411  0.00  0.00      A    C  
ATOM   1161  CE  LYS A  72     -33.319 -21.506 -12.193  0.00  0.00      A    C  
ATOM   1162  NZ  LYS A  72     -32.718 -22.670 -12.924  0.00  0.00      A    N1+
ATOM   1163  H   LYS A  72     -37.679 -21.665  -9.771  0.00  0.00      A    H  
ATOM   1164  HA  LYS A  72     -37.175 -19.028  -9.795  0.00  0.00      A    H  
ATOM   1165  HB2 LYS A  72     -37.236 -20.654 -12.154  0.00  0.00      A    H  
ATOM   1166  HB3 LYS A  72     -37.059 -19.105 -12.215  0.00  0.00      A    H  
ATOM   1167  HG2 LYS A  72     -34.911 -19.260 -11.947  0.00  0.00      A    H  
ATOM   1168  HG3 LYS A  72     -35.075 -20.159 -10.683  0.00  0.00      A    H  
ATOM   1169  HD2 LYS A  72     -35.325 -22.074 -12.140  0.00  0.00      A    H  
ATOM   1170  HD3 LYS A  72     -35.013 -21.147 -13.355  0.00  0.00      A    H  
ATOM   1171  HE2 LYS A  72     -32.849 -20.701 -12.460  0.00  0.00      A    H  
ATOM   1172  HE3 LYS A  72     -33.160 -21.626 -11.244  0.00  0.00      A    H  
ATOM   1173  HZ1 LYS A  72     -31.849 -22.720 -12.739  0.00  0.00      A    H  
ATOM   1174  HZ2 LYS A  72     -33.119 -23.422 -12.667  0.00  0.00      A    H  
ATOM   1175  HZ3 LYS A  72     -32.829 -22.560 -13.800  0.00  0.00      A    H  
ATOM   1176  N   LYS A  73     -39.872 -19.944  -9.657  0.00  0.00      A    N  
ATOM   1177  CA  LYS A  73     -41.305 -19.674  -9.791  0.00  0.00      A    C  
ATOM   1178  C   LYS A  73     -42.129 -20.066  -8.545  0.00  0.00      A    C  
ATOM   1179  O   LYS A  73     -41.712 -20.902  -7.740  0.00  0.00      A    O  
ATOM   1180  CB  LYS A  73     -41.811 -20.433 -11.026  0.00  0.00      A    C  
ATOM   1181  CG  LYS A  73     -43.025 -19.849 -11.727  0.00  0.00      A    C  
ATOM   1182  CD  LYS A  73     -43.283 -20.566 -13.061  0.00  0.00      A    C  
ATOM   1183  CE  LYS A  73     -42.072 -20.479 -14.018  0.00  0.00      A    C  
ATOM   1184  NZ  LYS A  73     -42.291 -21.132 -15.361  0.00  0.00      A    N1+
ATOM   1185  H   LYS A  73     -39.661 -20.462  -9.004  0.00  0.00      A    H  
ATOM   1186  HA  LYS A  73     -41.424 -18.716  -9.887  0.00  0.00      A    H  
ATOM   1187  HB2 LYS A  73     -41.086 -20.487 -11.668  0.00  0.00      A    H  
ATOM   1188  HB3 LYS A  73     -42.022 -21.342 -10.759  0.00  0.00      A    H  
ATOM   1189  HG2 LYS A  73     -43.804 -19.931 -11.155  0.00  0.00      A    H  
ATOM   1190  HG3 LYS A  73     -42.888 -18.902 -11.885  0.00  0.00      A    H  
ATOM   1191  HD2 LYS A  73     -43.491 -21.498 -12.890  0.00  0.00      A    H  
ATOM   1192  HD3 LYS A  73     -44.060 -20.176 -13.490  0.00  0.00      A    H  
ATOM   1193  HE2 LYS A  73     -41.850 -19.545 -14.157  0.00  0.00      A    H  
ATOM   1194  HE3 LYS A  73     -41.306 -20.892 -13.591  0.00  0.00      A    H  
ATOM   1195  HZ1 LYS A  73     -41.557 -21.044 -15.857  0.00  0.00      A    H  
ATOM   1196  HZ2 LYS A  73     -42.469 -21.996 -15.246  0.00  0.00      A    H  
ATOM   1197  HZ3 LYS A  73     -42.976 -20.741 -15.773  0.00  0.00      A    H  
ATOM   1198  N   VAL A  74     -43.300 -19.450  -8.391  0.00  0.00      A    N  
ATOM   1199  CA  VAL A  74     -44.207 -19.731  -7.271  0.00  0.00      A    C  
ATOM   1200  C   VAL A  74     -45.594 -20.012  -7.859  0.00  0.00      A    C  
ATOM   1201  O   VAL A  74     -46.068 -19.288  -8.733  0.00  0.00      A    O  
ATOM   1202  CB  VAL A  74     -44.307 -18.524  -6.315  0.00  0.00      A    C  
ATOM   1203  CG1 VAL A  74     -45.170 -18.869  -5.118  0.00  0.00      A    C  
ATOM   1204  CG2 VAL A  74     -42.937 -18.115  -5.859  0.00  0.00      A    C  
ATOM   1205  H   VAL A  74     -43.595 -18.853  -8.935  0.00  0.00      A    H  
ATOM   1206  HA  VAL A  74     -43.870 -20.488  -6.766  0.00  0.00      A    H  
ATOM   1207  HB  VAL A  74     -44.716 -17.784  -6.791  0.00  0.00      A    H  
ATOM   1208 HG11 VAL A  74     -45.224 -18.102  -4.526  0.00  0.00      A    H  
ATOM   1209 HG12 VAL A  74     -46.061 -19.108  -5.419  0.00  0.00      A    H  
ATOM   1210 HG13 VAL A  74     -44.778 -19.618  -4.642  0.00  0.00      A    H  
ATOM   1211 HG21 VAL A  74     -43.009 -17.356  -5.259  0.00  0.00      A    H  
ATOM   1212 HG22 VAL A  74     -42.516 -18.855  -5.395  0.00  0.00      A    H  
ATOM   1213 HG23 VAL A  74     -42.400 -17.869  -6.628  0.00  0.00      A    H  
ATOM   1214  N   TYR A  75     -46.248 -21.064  -7.394  0.00  0.00      A    N  
ATOM   1215  CA  TYR A  75     -47.564 -21.398  -7.921  0.00  0.00      A    C  
ATOM   1216  C   TYR A  75     -48.597 -21.254  -6.813  0.00  0.00      A    C  
ATOM   1217  O   TYR A  75     -48.525 -21.936  -5.797  0.00  0.00      A    O  
ATOM   1218  CB  TYR A  75     -47.540 -22.825  -8.455  0.00  0.00      A    C  
ATOM   1219  CG  TYR A  75     -46.411 -23.066  -9.436  0.00  0.00      A    C  
ATOM   1220  CD1 TYR A  75     -45.121 -23.390  -8.995  0.00  0.00      A    C  
ATOM   1221  CD2 TYR A  75     -46.625 -22.964 -10.803  0.00  0.00      A    C  
ATOM   1222  CE1 TYR A  75     -44.082 -23.603  -9.900  0.00  0.00      A    C  
ATOM   1223  CE2 TYR A  75     -45.595 -23.178 -11.714  0.00  0.00      A    C  
ATOM   1224  CZ  TYR A  75     -44.336 -23.495 -11.262  0.00  0.00      A    C  
ATOM   1225  OH  TYR A  75     -43.345 -23.700 -12.198  0.00  0.00      A    O  
ATOM   1226  H   TYR A  75     -45.955 -21.592  -6.782  0.00  0.00      A    H  
ATOM   1227  HA  TYR A  75     -47.800 -20.798  -8.646  0.00  0.00      A    H  
ATOM   1228  HB2 TYR A  75     -47.454 -23.443  -7.712  0.00  0.00      A    H  
ATOM   1229  HB3 TYR A  75     -48.386 -23.018  -8.888  0.00  0.00      A    H  
ATOM   1230  HD1 TYR A  75     -44.955 -23.464  -8.083  0.00  0.00      A    H  
ATOM   1231  HD2 TYR A  75     -47.474 -22.748 -11.117  0.00  0.00      A    H  
ATOM   1232  HE1 TYR A  75     -43.229 -23.815  -9.596  0.00  0.00      A    H  
ATOM   1233  HE2 TYR A  75     -45.758 -23.107 -12.627  0.00  0.00      A    H  
ATOM   1234  HH  TYR A  75     -42.601 -23.755 -11.811  0.00  0.00      A    H  
ATOM   1235  N   ILE A  76     -49.565 -20.372  -7.005  0.00  0.00      A    N  
ATOM   1236  CA  ILE A  76     -50.549 -20.165  -5.966  0.00  0.00      A    C  
ATOM   1237  C   ILE A  76     -52.011 -20.386  -6.354  0.00  0.00      A    C  
ATOM   1238  O   ILE A  76     -52.465 -19.926  -7.399  0.00  0.00      A    O  
ATOM   1239  CB  ILE A  76     -50.412 -18.741  -5.405  0.00  0.00      A    C  
ATOM   1240  CG1 ILE A  76     -48.953 -18.467  -5.028  0.00  0.00      A    C  
ATOM   1241  CG2 ILE A  76     -51.330 -18.572  -4.196  0.00  0.00      A    C  
ATOM   1242  CD1 ILE A  76     -48.676 -17.014  -4.635  0.00  0.00      A    C  
ATOM   1243  H   ILE A  76     -49.667 -19.895  -7.713  0.00  0.00      A    H  
ATOM   1244  HA  ILE A  76     -50.348 -20.853  -5.312  0.00  0.00      A    H  
ATOM   1245  HB  ILE A  76     -50.676 -18.099  -6.083  0.00  0.00      A    H  
ATOM   1246 HG12 ILE A  76     -48.705 -19.045  -4.290  0.00  0.00      A    H  
ATOM   1247 HG13 ILE A  76     -48.385 -18.704  -5.777  0.00  0.00      A    H  
ATOM   1248 HG21 ILE A  76     -51.241 -17.672  -3.845  0.00  0.00      A    H  
ATOM   1249 HG22 ILE A  76     -52.250 -18.724  -4.464  0.00  0.00      A    H  
ATOM   1250 HG23 ILE A  76     -51.083 -19.212  -3.510  0.00  0.00      A    H  
ATOM   1251 HD11 ILE A  76     -47.738 -16.913  -4.410  0.00  0.00      A    H  
ATOM   1252 HD12 ILE A  76     -48.895 -16.430  -5.378  0.00  0.00      A    H  
ATOM   1253 HD13 ILE A  76     -49.220 -16.777  -3.868  0.00  0.00      A    H  
ATOM   1254  N   THR A  77     -52.747 -21.083  -5.496  0.00  0.00      A    N  
ATOM   1255  CA  THR A  77     -54.167 -21.317  -5.730  0.00  0.00      A    C  
ATOM   1256  C   THR A  77     -54.942 -20.437  -4.767  0.00  0.00      A    C  
ATOM   1257  O   THR A  77     -54.540 -20.268  -3.613  0.00  0.00      A    O  
ATOM   1258  CB  THR A  77     -54.594 -22.758  -5.426  0.00  0.00      A    C  
ATOM   1259  CG2 THR A  77     -53.974 -23.724  -6.408  0.00  0.00      A    C  
ATOM   1260  OG1 THR A  77     -54.225 -23.088  -4.077  0.00  0.00      A    O  
ATOM   1261  H   THR A  77     -52.443 -21.430  -4.770  0.00  0.00      A    H  
ATOM   1262  HA  THR A  77     -54.341 -21.129  -6.666  0.00  0.00      A    H  
ATOM   1263  HB  THR A  77     -55.557 -22.830  -5.518  0.00  0.00      A    H  
ATOM   1264  HG1 THR A  77     -54.459 -23.877  -3.907  0.00  0.00      A    H  
ATOM   1265 HG21 THR A  77     -54.258 -24.627  -6.197  0.00  0.00      A    H  
ATOM   1266 HG22 THR A  77     -54.258 -23.498  -7.308  0.00  0.00      A    H  
ATOM   1267 HG23 THR A  77     -53.007 -23.667  -6.351  0.00  0.00      A    H  
ATOM   1268  N   TRP A  78     -56.060 -19.893  -5.235  0.00  0.00      A    N  
ATOM   1269  CA  TRP A  78     -56.890 -19.036  -4.405  0.00  0.00      A    C  
ATOM   1270  C   TRP A  78     -58.171 -19.751  -3.998  0.00  0.00      A    C  
ATOM   1271  O   TRP A  78     -58.576 -20.732  -4.630  0.00  0.00      A    O  
ATOM   1272  CB  TRP A  78     -57.241 -17.749  -5.147  0.00  0.00      A    C  
ATOM   1273  CG  TRP A  78     -56.047 -17.012  -5.664  0.00  0.00      A    C  
ATOM   1274  CD1 TRP A  78     -55.566 -17.012  -6.949  0.00  0.00      A    C  
ATOM   1275  CD2 TRP A  78     -55.147 -16.201  -4.902  0.00  0.00      A    C  
ATOM   1276  CE2 TRP A  78     -54.140 -15.747  -5.789  0.00  0.00      A    C  
ATOM   1277  CE3 TRP A  78     -55.089 -15.817  -3.555  0.00  0.00      A    C  
ATOM   1278  NE1 TRP A  78     -54.421 -16.256  -7.029  0.00  0.00      A    N  
ATOM   1279  CZ2 TRP A  78     -53.088 -14.928  -5.370  0.00  0.00      A    C  
ATOM   1280  CZ3 TRP A  78     -54.037 -15.001  -3.139  0.00  0.00      A    C  
ATOM   1281  CH2 TRP A  78     -53.051 -14.568  -4.049  0.00  0.00      A    C  
ATOM   1282  H   TRP A  78     -56.355 -20.010  -6.034  0.00  0.00      A    H  
ATOM   1283  HA  TRP A  78     -56.384 -18.817  -3.607  0.00  0.00      A    H  
ATOM   1284  HB2 TRP A  78     -57.827 -17.962  -5.890  0.00  0.00      A    H  
ATOM   1285  HB3 TRP A  78     -57.738 -17.167  -4.552  0.00  0.00      A    H  
ATOM   1286  HD1 TRP A  78     -55.959 -17.459  -7.664  0.00  0.00      A    H  
ATOM   1287  HE1 TRP A  78     -53.957 -16.124  -7.741  0.00  0.00      A    H  
ATOM   1288  HE3 TRP A  78     -55.738 -16.100  -2.952  0.00  0.00      A    H  
ATOM   1289  HZ2 TRP A  78     -52.436 -14.638  -5.967  0.00  0.00      A    H  
ATOM   1290  HZ3 TRP A  78     -53.985 -14.739  -2.248  0.00  0.00      A    H  
ATOM   1291  HH2 TRP A  78     -52.359 -14.025  -3.745  0.00  0.00      A    H  
ATOM   1292  N   PRO A  79     -58.829 -19.260  -2.932  0.00  0.00      A    N  
ATOM   1293  CA  PRO A  79     -60.074 -19.828  -2.408  0.00  0.00      A    C  
ATOM   1294  C   PRO A  79     -61.119 -20.042  -3.503  0.00  0.00      A    C  
ATOM   1295  O   PRO A  79     -61.717 -21.111  -3.583  0.00  0.00      A    O  
ATOM   1296  CB  PRO A  79     -60.498 -18.798  -1.370  0.00  0.00      A    C  
ATOM   1297  CG  PRO A  79     -59.177 -18.302  -0.859  0.00  0.00      A    C  
ATOM   1298  CD  PRO A  79     -58.429 -18.081  -2.141  0.00  0.00      A    C  
ATOM   1299  HA  PRO A  79     -59.966 -20.715  -2.031  0.00  0.00      A    H  
ATOM   1300  HB2 PRO A  79     -61.026 -18.085  -1.762  0.00  0.00      A    H  
ATOM   1301  HB3 PRO A  79     -61.034 -19.193  -0.665  0.00  0.00      A    H  
ATOM   1302  HG2 PRO A  79     -59.268 -17.486  -0.343  0.00  0.00      A    H  
ATOM   1303  HG3 PRO A  79     -58.739 -18.952  -0.287  0.00  0.00      A    H  
ATOM   1304  HD2 PRO A  79     -58.684 -17.250  -2.572  0.00  0.00      A    H  
ATOM   1305  HD3 PRO A  79     -57.470 -18.045  -2.001  0.00  0.00      A    H  
ATOM   1306  N   ASP A  80     -61.329 -19.025  -4.342  0.00  0.00      A    N  
ATOM   1307  CA  ASP A  80     -62.286 -19.108  -5.451  0.00  0.00      A    C  
ATOM   1308  C   ASP A  80     -61.712 -19.963  -6.590  0.00  0.00      A    C  
ATOM   1309  O   ASP A  80     -62.079 -19.810  -7.758  0.00  0.00      A    O  
ATOM   1310  CB  ASP A  80     -62.649 -17.701  -5.970  0.00  0.00      A    C  
ATOM   1311  CG  ASP A  80     -61.478 -16.988  -6.648  0.00  0.00      A    C  
ATOM   1312  OD1 ASP A  80     -60.351 -17.055  -6.117  0.00  0.00      A    O  
ATOM   1313  OD2 ASP A  80     -61.681 -16.342  -7.703  0.00  0.00      A    O1-
ATOM   1314  H   ASP A  80     -60.922 -18.269  -4.285  0.00  0.00      A    H  
ATOM   1315  HA  ASP A  80     -63.095 -19.529  -5.121  0.00  0.00      A    H  
ATOM   1316  HB2 ASP A  80     -63.383 -17.774  -6.599  0.00  0.00      A    H  
ATOM   1317  HB3 ASP A  80     -62.964 -17.160  -5.229  0.00  0.00      A    H  
ATOM   1318  N   GLU A  81     -60.800 -20.859  -6.220  0.00  0.00      A    N  
ATOM   1319  CA  GLU A  81     -60.143 -21.787  -7.134  0.00  0.00      A    C  
ATOM   1320  C   GLU A  81     -59.512 -21.158  -8.370  0.00  0.00      A    C  
ATOM   1321  O   GLU A  81     -59.547 -21.729  -9.465  0.00  0.00      A    O  
ATOM   1322  CB  GLU A  81     -61.122 -22.893  -7.548  0.00  0.00      A    C  
ATOM   1323  CG  GLU A  81     -60.451 -24.145  -8.117  0.00  0.00      A    C  
ATOM   1324  CD  GLU A  81     -61.325 -25.388  -7.999  0.00  0.00      A    C  
ATOM   1325  OE1 GLU A  81     -61.683 -25.751  -6.854  0.00  0.00      A    O  
ATOM   1326  OE2 GLU A  81     -61.649 -25.999  -9.045  0.00  0.00      A    O1-
ATOM   1327  H   GLU A  81     -60.539 -20.945  -5.405  0.00  0.00      A    H  
ATOM   1328  HA  GLU A  81     -59.397 -22.150  -6.631  0.00  0.00      A    H  
ATOM   1329  HB2 GLU A  81     -61.654 -23.145  -6.777  0.00  0.00      A    H  
ATOM   1330  HB3 GLU A  81     -61.735 -22.537  -8.211  0.00  0.00      A    H  
ATOM   1331  HG2 GLU A  81     -60.234 -23.995  -9.050  0.00  0.00      A    H  
ATOM   1332  HG3 GLU A  81     -59.614 -24.298  -7.652  0.00  0.00      A    H  
ATOM   1333  N   HIS A  82     -58.928 -19.979  -8.194  0.00  0.00      A    N  
ATOM   1334  CA  HIS A  82     -58.258 -19.310  -9.301  0.00  0.00      A    C  
ATOM   1335  C   HIS A  82     -56.796 -19.743  -9.232  0.00  0.00      A    C  
ATOM   1336  O   HIS A  82     -56.279 -19.997  -8.153  0.00  0.00      A    O  
ATOM   1337  CB  HIS A  82     -58.340 -17.794  -9.152  0.00  0.00      A    C  
ATOM   1338  CG  HIS A  82     -57.968 -17.054 -10.394  0.00  0.00      A    C  
ATOM   1339  CD2 HIS A  82     -56.813 -16.455 -10.765  0.00  0.00      A    C  
ATOM   1340  ND1 HIS A  82     -58.833 -16.910 -11.454  0.00  0.00      A    N  
ATOM   1341  CE1 HIS A  82     -58.226 -16.253 -12.427  0.00  0.00      A    C  
ATOM   1342  NE2 HIS A  82     -56.999 -15.966 -12.034  0.00  0.00      A    N  
ATOM   1343  H   HIS A  82     -58.908 -19.552  -7.448  0.00  0.00      A    H  
ATOM   1344  HA  HIS A  82     -58.673 -19.545 -10.146  0.00  0.00      A    H  
ATOM   1345  HB2 HIS A  82     -59.243 -17.549  -8.896  0.00  0.00      A    H  
ATOM   1346  HB3 HIS A  82     -57.755 -17.515  -8.430  0.00  0.00      A    H  
ATOM   1347  HD1 HIS A  82     -59.642 -17.202 -11.480  0.00  0.00      A    H  
ATOM   1348  HD2 HIS A  82     -56.038 -16.387 -10.255  0.00  0.00      A    H  
ATOM   1349  HE1 HIS A  82     -58.600 -16.031 -13.249  0.00  0.00      A    H  
ATOM   1350  N   TYR A  83     -56.122 -19.822 -10.369  0.00  0.00      A    N  
ATOM   1351  CA  TYR A  83     -54.731 -20.248 -10.361  0.00  0.00      A    C  
ATOM   1352  C   TYR A  83     -53.772 -19.162 -10.841  0.00  0.00      A    C  
ATOM   1353  O   TYR A  83     -54.110 -18.370 -11.728  0.00  0.00      A    O  
ATOM   1354  CB  TYR A  83     -54.573 -21.512 -11.207  0.00  0.00      A    C  
ATOM   1355  CG  TYR A  83     -53.142 -21.911 -11.423  0.00  0.00      A    C  
ATOM   1356  CD1 TYR A  83     -52.329 -22.286 -10.352  0.00  0.00      A    C  
ATOM   1357  CD2 TYR A  83     -52.583 -21.883 -12.702  0.00  0.00      A    C  
ATOM   1358  CE1 TYR A  83     -50.993 -22.618 -10.549  0.00  0.00      A    C  
ATOM   1359  CE2 TYR A  83     -51.252 -22.215 -12.911  0.00  0.00      A    C  
ATOM   1360  CZ  TYR A  83     -50.460 -22.580 -11.830  0.00  0.00      A    C  
ATOM   1361  OH  TYR A  83     -49.133 -22.889 -12.035  0.00  0.00      A    O  
ATOM   1362  H   TYR A  83     -56.444 -19.637 -11.145  0.00  0.00      A    H  
ATOM   1363  HA  TYR A  83     -54.494 -20.436  -9.439  0.00  0.00      A    H  
ATOM   1364  HB2 TYR A  83     -55.044 -22.242 -10.776  0.00  0.00      A    H  
ATOM   1365  HB3 TYR A  83     -54.996 -21.371 -12.069  0.00  0.00      A    H  
ATOM   1366  HD1 TYR A  83     -52.686 -22.314  -9.494  0.00  0.00      A    H  
ATOM   1367  HD2 TYR A  83     -53.112 -21.638 -13.427  0.00  0.00      A    H  
ATOM   1368  HE1 TYR A  83     -50.460 -22.864  -9.827  0.00  0.00      A    H  
ATOM   1369  HE2 TYR A  83     -50.893 -22.193 -13.769  0.00  0.00      A    H  
ATOM   1370  HH  TYR A  83     -48.804 -23.197 -11.326  0.00  0.00      A    H  
ATOM   1371  N   SER A  84     -52.573 -19.141 -10.247  0.00  0.00      A    N  
ATOM   1372  CA  SER A  84     -51.543 -18.152 -10.572  0.00  0.00      A    C  
ATOM   1373  C   SER A  84     -50.097 -18.680 -10.593  0.00  0.00      A    C  
ATOM   1374  O   SER A  84     -49.753 -19.625  -9.883  0.00  0.00      A    O  
ATOM   1375  CB  SER A  84     -51.607 -16.982  -9.577  0.00  0.00      A    C  
ATOM   1376  OG  SER A  84     -52.822 -16.261  -9.677  0.00  0.00      A    O  
ATOM   1377  H   SER A  84     -52.336 -19.704  -9.642  0.00  0.00      A    H  
ATOM   1378  HA  SER A  84     -51.749 -17.879 -11.480  0.00  0.00      A    H  
ATOM   1379  HB2 SER A  84     -51.508 -17.322  -8.674  0.00  0.00      A    H  
ATOM   1380  HB3 SER A  84     -50.862 -16.382  -9.738  0.00  0.00      A    H  
ATOM   1381  HG  SER A  84     -52.777 -15.724 -10.321  0.00  0.00      A    H  
ATOM   1382  N   GLU A  85     -49.262 -18.042 -11.415  0.00  0.00      A    N  
ATOM   1383  CA  GLU A  85     -47.839 -18.362 -11.531  0.00  0.00      A    C  
ATOM   1384  C   GLU A  85     -47.041 -17.073 -11.468  0.00  0.00      A    C  
ATOM   1385  O   GLU A  85     -47.371 -16.104 -12.146  0.00  0.00      A    O  
ATOM   1386  CB  GLU A  85     -47.512 -19.029 -12.857  0.00  0.00      A    C  
ATOM   1387  CG  GLU A  85     -47.985 -20.424 -12.974  0.00  0.00      A    C  
ATOM   1388  CD  GLU A  85     -47.380 -21.127 -14.163  0.00  0.00      A    C  
ATOM   1389  OE1 GLU A  85     -46.425 -20.580 -14.775  0.00  0.00      A    O  
ATOM   1390  OE2 GLU A  85     -47.863 -22.237 -14.480  0.00  0.00      A    O1-
ATOM   1391  H   GLU A  85     -49.512 -17.400 -11.930  0.00  0.00      A    H  
ATOM   1392  HA  GLU A  85     -47.616 -18.968 -10.807  0.00  0.00      A    H  
ATOM   1393  HB2 GLU A  85     -47.903 -18.506 -13.574  0.00  0.00      A    H  
ATOM   1394  HB3 GLU A  85     -46.551 -19.014 -12.986  0.00  0.00      A    H  
ATOM   1395  HG2 GLU A  85     -47.762 -20.909 -12.164  0.00  0.00      A    H  
ATOM   1396  HG3 GLU A  85     -48.952 -20.432 -13.052  0.00  0.00      A    H  
ATOM   1397  N   PHE A  86     -45.983 -17.064 -10.670  0.00  0.00      A    N  
ATOM   1398  CA  PHE A  86     -45.152 -15.883 -10.562  0.00  0.00      A    C  
ATOM   1399  C   PHE A  86     -43.693 -16.216 -10.855  0.00  0.00      A    C  
ATOM   1400  O   PHE A  86     -43.201 -17.271 -10.464  0.00  0.00      A    O  
ATOM   1401  CB  PHE A  86     -45.294 -15.278  -9.162  0.00  0.00      A    C  
ATOM   1402  CG  PHE A  86     -46.624 -14.619  -8.924  0.00  0.00      A    C  
ATOM   1403  CD1 PHE A  86     -46.908 -13.375  -9.491  0.00  0.00      A    C  
ATOM   1404  CD2 PHE A  86     -47.604 -15.247  -8.156  0.00  0.00      A    C  
ATOM   1405  CE1 PHE A  86     -48.153 -12.763  -9.305  0.00  0.00      A    C  
ATOM   1406  CE2 PHE A  86     -48.854 -14.646  -7.962  0.00  0.00      A    C  
ATOM   1407  CZ  PHE A  86     -49.127 -13.398  -8.538  0.00  0.00      A    C  
ATOM   1408  H   PHE A  86     -45.732 -17.729 -10.186  0.00  0.00      A    H  
ATOM   1409  HA  PHE A  86     -45.447 -15.234 -11.220  0.00  0.00      A    H  
ATOM   1410  HB2 PHE A  86     -45.165 -15.976  -8.501  0.00  0.00      A    H  
ATOM   1411  HB3 PHE A  86     -44.589 -14.625  -9.027  0.00  0.00      A    H  
ATOM   1412  HD1 PHE A  86     -46.259 -12.946 -10.001  0.00  0.00      A    H  
ATOM   1413  HD2 PHE A  86     -47.426 -16.073  -7.769  0.00  0.00      A    H  
ATOM   1414  HE1 PHE A  86     -48.329 -11.936  -9.692  0.00  0.00      A    H  
ATOM   1415  HE2 PHE A  86     -49.502 -15.075  -7.451  0.00  0.00      A    H  
ATOM   1416  HZ  PHE A  86     -49.955 -12.995  -8.409  0.00  0.00      A    H  
ATOM   1417  N   GLN A  87     -43.023 -15.312 -11.567  0.00  0.00      A    N  
ATOM   1418  CA  GLN A  87     -41.610 -15.438 -11.916  0.00  0.00      A    C  
ATOM   1419  C   GLN A  87     -40.809 -14.907 -10.725  0.00  0.00      A    C  
ATOM   1420  O   GLN A  87     -41.132 -13.835 -10.211  0.00  0.00      A    O  
ATOM   1421  CB  GLN A  87     -41.300 -14.552 -13.118  0.00  0.00      A    C  
ATOM   1422  CG  GLN A  87     -42.210 -14.763 -14.287  0.00  0.00      A    C  
ATOM   1423  CD  GLN A  87     -42.010 -16.120 -14.878  0.00  0.00      A    C  
ATOM   1424  NE2 GLN A  87     -43.077 -16.905 -14.958  0.00  0.00      A    N  
ATOM   1425  OE1 GLN A  87     -40.897 -16.471 -15.253  0.00  0.00      A    O  
ATOM   1426  H   GLN A  87     -43.386 -14.592 -11.867  0.00  0.00      A    H  
ATOM   1427  HA  GLN A  87     -41.391 -16.360 -12.124  0.00  0.00      A    H  
ATOM   1428  HB2 GLN A  87     -41.352 -13.623 -12.844  0.00  0.00      A    H  
ATOM   1429  HB3 GLN A  87     -40.386 -14.714 -13.399  0.00  0.00      A    H  
ATOM   1430  HG2 GLN A  87     -43.133 -14.661 -14.006  0.00  0.00      A    H  
ATOM   1431  HG3 GLN A  87     -42.042 -14.085 -14.960  0.00  0.00      A    H  
ATOM   1432 HE21 GLN A  87     -43.841 -16.621 -14.684  0.00  0.00      A    H  
ATOM   1433 HE22 GLN A  87     -43.004 -17.697 -15.284  0.00  0.00      A    H  
ATOM   1434  N   ALA A  88     -39.765 -15.623 -10.298  0.00  0.00      A    N  
ATOM   1435  CA  ALA A  88     -38.947 -15.172  -9.159  0.00  0.00      A    C  
ATOM   1436  C   ALA A  88     -38.258 -13.804  -9.379  0.00  0.00      A    C  
ATOM   1437  O   ALA A  88     -38.350 -12.913  -8.528  0.00  0.00      A    O  
ATOM   1438  CB  ALA A  88     -37.902 -16.232  -8.801  0.00  0.00      A    C  
ATOM   1439  H   ALA A  88     -39.513 -16.367 -10.649  0.00  0.00      A    H  
ATOM   1440  HA  ALA A  88     -39.566 -15.048  -8.422  0.00  0.00      A    H  
ATOM   1441  HB1 ALA A  88     -37.371 -15.923  -8.051  0.00  0.00      A    H  
ATOM   1442  HB2 ALA A  88     -38.349 -17.059  -8.561  0.00  0.00      A    H  
ATOM   1443  HB3 ALA A  88     -37.323 -16.387  -9.564  0.00  0.00      A    H  
ATOM   1444  N   ASP A  89     -37.574 -13.637 -10.508  0.00  0.00      A    N  
ATOM   1445  CA  ASP A  89     -36.904 -12.380 -10.795  0.00  0.00      A    C  
ATOM   1446  C   ASP A  89     -37.931 -11.277 -10.906  0.00  0.00      A    C  
ATOM   1447  O   ASP A  89     -37.613 -10.105 -10.741  0.00  0.00      A    O  
ATOM   1448  CB  ASP A  89     -36.131 -12.461 -12.104  0.00  0.00      A    C  
ATOM   1449  CG  ASP A  89     -36.980 -13.008 -13.250  0.00  0.00      A    C  
ATOM   1450  OD1 ASP A  89     -38.162 -12.591 -13.398  0.00  0.00      A    O  
ATOM   1451  OD2 ASP A  89     -36.450 -13.858 -14.008  0.00  0.00      A    O1-
ATOM   1452  H   ASP A  89     -37.488 -14.239 -11.117  0.00  0.00      A    H  
ATOM   1453  HA  ASP A  89     -36.283 -12.195 -10.073  0.00  0.00      A    H  
ATOM   1454  HB2 ASP A  89     -35.805 -11.578 -12.339  0.00  0.00      A    H  
ATOM   1455  HB3 ASP A  89     -35.353 -13.027 -11.983  0.00  0.00      A    H  
ATOM   1456  N   TRP A  90     -39.167 -11.644 -11.209  0.00  0.00      A    N  
ATOM   1457  CA  TRP A  90     -40.224 -10.644 -11.333  0.00  0.00      A    C  
ATOM   1458  C   TRP A  90     -40.631 -10.164  -9.960  0.00  0.00      A    C  
ATOM   1459  O   TRP A  90     -40.952  -8.987  -9.779  0.00  0.00      A    O  
ATOM   1460  CB  TRP A  90     -41.456 -11.233 -11.989  0.00  0.00      A    C  
ATOM   1461  CG  TRP A  90     -42.591 -10.255 -12.157  0.00  0.00      A    C  
ATOM   1462  CD1 TRP A  90     -42.812  -9.446 -13.229  0.00  0.00      A    C  
ATOM   1463  CD2 TRP A  90     -43.735 -10.097 -11.294  0.00  0.00      A    C  
ATOM   1464  CE2 TRP A  90     -44.614  -9.200 -11.927  0.00  0.00      A    C  
ATOM   1465  CE3 TRP A  90     -44.101 -10.639 -10.057  0.00  0.00      A    C  
ATOM   1466  NE1 TRP A  90     -44.030  -8.815 -13.105  0.00  0.00      A    N  
ATOM   1467  CZ2 TRP A  90     -45.837  -8.832 -11.365  0.00  0.00      A    C  
ATOM   1468  CZ3 TRP A  90     -45.320 -10.270  -9.500  0.00  0.00      A    C  
ATOM   1469  CH2 TRP A  90     -46.173  -9.381 -10.157  0.00  0.00      A    C  
ATOM   1470  H   TRP A  90     -39.416 -12.456 -11.346  0.00  0.00      A    H  
ATOM   1471  HA  TRP A  90     -39.878  -9.916 -11.873  0.00  0.00      A    H  
ATOM   1472  HB2 TRP A  90     -41.211 -11.582 -12.860  0.00  0.00      A    H  
ATOM   1473  HB3 TRP A  90     -41.765 -11.984 -11.459  0.00  0.00      A    H  
ATOM   1474  HD1 TRP A  90     -42.225  -9.335 -13.942  0.00  0.00      A    H  
ATOM   1475  HE1 TRP A  90     -44.369  -8.268 -13.675  0.00  0.00      A    H  
ATOM   1476  HE3 TRP A  90     -43.539 -11.235  -9.616  0.00  0.00      A    H  
ATOM   1477  HZ2 TRP A  90     -46.404  -8.234 -11.796  0.00  0.00      A    H  
ATOM   1478  HZ3 TRP A  90     -45.571 -10.621  -8.676  0.00  0.00      A    H  
ATOM   1479  HH2 TRP A  90     -46.986  -9.157  -9.766  0.00  0.00      A    H  
ATOM   1480  N   LEU A  91     -40.644 -11.099  -9.009  0.00  0.00      A    N  
ATOM   1481  CA  LEU A  91     -41.007 -10.815  -7.624  0.00  0.00      A    C  
ATOM   1482  C   LEU A  91     -39.865 -10.114  -6.925  0.00  0.00      A    C  
ATOM   1483  O   LEU A  91     -40.078  -9.216  -6.109  0.00  0.00      A    O  
ATOM   1484  CB  LEU A  91     -41.287 -12.100  -6.864  0.00  0.00      A    C  
ATOM   1485  CG  LEU A  91     -42.628 -12.788  -7.039  0.00  0.00      A    C  
ATOM   1486  CD1 LEU A  91     -42.393 -14.282  -6.893  0.00  0.00      A    C  
ATOM   1487  CD2 LEU A  91     -43.644 -12.264  -6.016  0.00  0.00      A    C  
ATOM   1488  H   LEU A  91     -40.440 -11.922  -9.153  0.00  0.00      A    H  
ATOM   1489  HA  LEU A  91     -41.800 -10.257  -7.638  0.00  0.00      A    H  
ATOM   1490  HB2 LEU A  91     -40.598 -12.738  -7.106  0.00  0.00      A    H  
ATOM   1491  HB3 LEU A  91     -41.178 -11.910  -5.919  0.00  0.00      A    H  
ATOM   1492  HG  LEU A  91     -43.003 -12.600  -7.914  0.00  0.00      A    H  
ATOM   1493 HD11 LEU A  91     -43.234 -14.754  -7.000  0.00  0.00      A    H  
ATOM   1494 HD12 LEU A  91     -41.767 -14.579  -7.572  0.00  0.00      A    H  
ATOM   1495 HD13 LEU A  91     -42.028 -14.468  -6.014  0.00  0.00      A    H  
ATOM   1496 HD21 LEU A  91     -44.493 -12.715  -6.143  0.00  0.00      A    H  
ATOM   1497 HD22 LEU A  91     -43.318 -12.436  -5.119  0.00  0.00      A    H  
ATOM   1498 HD23 LEU A  91     -43.764 -11.309  -6.138  0.00  0.00      A    H  
ATOM   1499  N   LYS A  92     -38.648 -10.545  -7.240  0.00  0.00      A    N  
ATOM   1500  CA  LYS A  92     -37.470  -9.971  -6.626  0.00  0.00      A    C  
ATOM   1501  C   LYS A  92     -37.398  -8.485  -6.932  0.00  0.00      A    C  
ATOM   1502  O   LYS A  92     -36.943  -7.693  -6.109  0.00  0.00      A    O  
ATOM   1503  CB  LYS A  92     -36.219 -10.673  -7.143  0.00  0.00      A    C  
ATOM   1504  CG  LYS A  92     -34.933 -10.254  -6.453  0.00  0.00      A    C  
ATOM   1505  CD  LYS A  92     -34.902 -10.610  -4.970  0.00  0.00      A    C  
ATOM   1506  CE  LYS A  92     -33.554 -10.188  -4.376  0.00  0.00      A    C  
ATOM   1507  NZ  LYS A  92     -33.339 -10.559  -2.938  0.00  0.00      A    N1+
ATOM   1508  H   LYS A  92     -38.488 -11.170  -7.808  0.00  0.00      A    H  
ATOM   1509  HA  LYS A  92     -37.524 -10.092  -5.665  0.00  0.00      A    H  
ATOM   1510  HB2 LYS A  92     -36.332 -11.631  -7.038  0.00  0.00      A    H  
ATOM   1511  HB3 LYS A  92     -36.134 -10.500  -8.094  0.00  0.00      A    H  
ATOM   1512  HG2 LYS A  92     -34.182 -10.678  -6.897  0.00  0.00      A    H  
ATOM   1513  HG3 LYS A  92     -34.817  -9.296  -6.552  0.00  0.00      A    H  
ATOM   1514  HD2 LYS A  92     -35.626 -10.164  -4.504  0.00  0.00      A    H  
ATOM   1515  HD3 LYS A  92     -35.035 -11.564  -4.853  0.00  0.00      A    H  
ATOM   1516  HE2 LYS A  92     -32.846 -10.586  -4.906  0.00  0.00      A    H  
ATOM   1517  HE3 LYS A  92     -33.467  -9.226  -4.462  0.00  0.00      A    H  
ATOM   1518  HZ1 LYS A  92     -32.488 -10.790  -2.815  0.00  0.00      A    H  
ATOM   1519  HZ2 LYS A  92     -33.536  -9.863  -2.419  0.00  0.00      A    H  
ATOM   1520  HZ3 LYS A  92     -33.865 -11.245  -2.726  0.00  0.00      A    H  
ATOM   1521  N   LYS A  93     -37.861  -8.110  -8.116  0.00  0.00      A    N  
ATOM   1522  CA  LYS A  93     -37.835  -6.720  -8.538  0.00  0.00      A    C  
ATOM   1523  C   LYS A  93     -38.813  -5.859  -7.727  0.00  0.00      A    C  
ATOM   1524  O   LYS A  93     -38.472  -4.772  -7.259  0.00  0.00      A    O  
ATOM   1525  CB  LYS A  93     -38.191  -6.647 -10.021  0.00  0.00      A    C  
ATOM   1526  CG  LYS A  93     -37.575  -5.480 -10.777  0.00  0.00      A    C  
ATOM   1527  H   LYS A  93     -38.197  -8.651  -8.694  0.00  0.00      A    H  
ATOM   1528  HA  LYS A  93     -36.943  -6.371  -8.385  0.00  0.00      A    H  
ATOM   1529  HB2 LYS A  93     -37.913  -7.473 -10.447  0.00  0.00      A    H  
ATOM   1530  HB3 LYS A  93     -39.156  -6.595 -10.105  0.00  0.00      A    H  
ATOM   1531  N   ARG A  94     -40.025  -6.369  -7.549  0.00  0.00      A    N  
ATOM   1532  CA  ARG A  94     -41.092  -5.665  -6.849  0.00  0.00      A    C  
ATOM   1533  C   ARG A  94     -41.203  -5.828  -5.328  0.00  0.00      A    C  
ATOM   1534  O   ARG A  94     -42.248  -5.528  -4.736  0.00  0.00      A    O  
ATOM   1535  CB  ARG A  94     -42.397  -6.055  -7.511  0.00  0.00      A    C  
ATOM   1536  CG  ARG A  94     -42.364  -5.814  -9.000  0.00  0.00      A    C  
ATOM   1537  CD  ARG A  94     -43.504  -6.517  -9.687  0.00  0.00      A    C  
ATOM   1538  NE  ARG A  94     -43.615  -6.141 -11.091  0.00  0.00      A    N1+
ATOM   1539  CZ  ARG A  94     -42.617  -6.182 -11.972  0.00  0.00      A    C  
ATOM   1540  NH1 ARG A  94     -41.402  -6.578 -11.607  0.00  0.00      A    N  
ATOM   1541  NH2 ARG A  94     -42.849  -5.847 -13.235  0.00  0.00      A    N  
ATOM   1542  H   ARG A  94     -40.255  -7.146  -7.836  0.00  0.00      A    H  
ATOM   1543  HA  ARG A  94     -40.868  -4.725  -6.931  0.00  0.00      A    H  
ATOM   1544  HB2 ARG A  94     -42.580  -6.992  -7.339  0.00  0.00      A    H  
ATOM   1545  HB3 ARG A  94     -43.124  -5.547  -7.117  0.00  0.00      A    H  
ATOM   1546  HG2 ARG A  94     -42.413  -4.862  -9.178  0.00  0.00      A    H  
ATOM   1547  HG3 ARG A  94     -41.521  -6.127  -9.363  0.00  0.00      A    H  
ATOM   1548  HD2 ARG A  94     -43.378  -7.476  -9.620  0.00  0.00      A    H  
ATOM   1549  HD3 ARG A  94     -44.334  -6.307  -9.231  0.00  0.00      A    H  
ATOM   1550  HE  ARG A  94     -44.382  -5.873 -11.371  0.00  0.00      A    H  
ATOM   1551 HH11 ARG A  94     -41.252  -6.812 -10.793  0.00  0.00      A    H  
ATOM   1552 HH12 ARG A  94     -40.765  -6.600 -12.185  0.00  0.00      A    H  
ATOM   1553 HH21 ARG A  94     -43.638  -5.606 -13.478  0.00  0.00      A    H  
ATOM   1554 HH22 ARG A  94     -42.210  -5.871 -13.810  0.00  0.00      A    H  
ATOM   1555  N   CYS A  95     -40.127  -6.309  -4.711  0.00  0.00      A    N  
ATOM   1556  CA  CYS A  95     -40.034  -6.499  -3.267  0.00  0.00      A    C  
ATOM   1557  C   CYS A  95     -40.420  -5.196  -2.578  0.00  0.00      A    C  
ATOM   1558  O   CYS A  95     -40.027  -4.111  -3.003  0.00  0.00      A    O  
ATOM   1559  CB  CYS A  95     -38.592  -6.883  -2.908  0.00  0.00      A    C  
ATOM   1560  SG  CYS A  95     -38.170  -6.952  -1.141  0.00  0.00      A    S  
ATOM   1561  H   CYS A  95     -39.413  -6.540  -5.132  0.00  0.00      A    H  
ATOM   1562  HA  CYS A  95     -40.632  -7.205  -2.976  0.00  0.00      A    H  
ATOM   1563  HB2 CYS A  95     -38.406  -7.752  -3.296  0.00  0.00      A    H  
ATOM   1564  HB3 CYS A  95     -37.996  -6.248  -3.335  0.00  0.00      A    H  
ATOM   1565  HG  CYS A  95     -37.018  -7.265  -1.016  0.00  0.00      A    H  
ATOM   1566  N   PHE A  96     -41.177  -5.304  -1.500  0.00  0.00      A    N  
ATOM   1567  CA  PHE A  96     -41.626  -4.124  -0.778  0.00  0.00      A    C  
ATOM   1568  C   PHE A  96     -40.612  -3.536   0.223  0.00  0.00      A    C  
ATOM   1569  O   PHE A  96     -40.914  -2.580   0.934  0.00  0.00      A    O  
ATOM   1570  CB  PHE A  96     -42.948  -4.455  -0.091  0.00  0.00      A    C  
ATOM   1571  CG  PHE A  96     -44.097  -4.621  -1.050  0.00  0.00      A    C  
ATOM   1572  CD1 PHE A  96     -44.834  -3.518  -1.467  0.00  0.00      A    C  
ATOM   1573  CD2 PHE A  96     -44.459  -5.881  -1.529  0.00  0.00      A    C  
ATOM   1574  CE1 PHE A  96     -45.925  -3.658  -2.342  0.00  0.00      A    C  
ATOM   1575  CE2 PHE A  96     -45.549  -6.031  -2.407  0.00  0.00      A    C  
ATOM   1576  CZ  PHE A  96     -46.285  -4.909  -2.812  0.00  0.00      A    C  
ATOM   1577  H   PHE A  96     -41.443  -6.051  -1.168  0.00  0.00      A    H  
ATOM   1578  HA  PHE A  96     -41.735  -3.419  -1.435  0.00  0.00      A    H  
ATOM   1579  HB2 PHE A  96     -42.843  -5.272   0.421  0.00  0.00      A    H  
ATOM   1580  HB3 PHE A  96     -43.162  -3.750   0.540  0.00  0.00      A    H  
ATOM   1581  HD1 PHE A  96     -44.601  -2.671  -1.161  0.00  0.00      A    H  
ATOM   1582  HD2 PHE A  96     -43.975  -6.630  -1.265  0.00  0.00      A    H  
ATOM   1583  HE1 PHE A  96     -46.407  -2.907  -2.606  0.00  0.00      A    H  
ATOM   1584  HE2 PHE A  96     -45.781  -6.876  -2.719  0.00  0.00      A    H  
ATOM   1585  HZ  PHE A  96     -47.007  -5.004  -3.390  0.00  0.00      A    H  
ATOM   1586  N   SER A  97     -39.409  -4.096   0.276  0.00  0.00      A    N  
ATOM   1587  CA  SER A  97     -38.397  -3.578   1.183  0.00  0.00      A    C  
ATOM   1588  C   SER A  97     -38.130  -2.129   0.815  0.00  0.00      A    C  
ATOM   1589  O   SER A  97     -38.480  -1.667  -0.271  0.00  0.00      A    O  
ATOM   1590  CB  SER A  97     -37.094  -4.351   1.048  0.00  0.00      A    C  
ATOM   1591  OG  SER A  97     -36.373  -3.929  -0.102  0.00  0.00      A    O  
ATOM   1592  H   SER A  97     -39.162  -4.769  -0.199  0.00  0.00      A    H  
ATOM   1593  HA  SER A  97     -38.718  -3.664   2.094  0.00  0.00      A    H  
ATOM   1594  HB2 SER A  97     -36.551  -4.219   1.841  0.00  0.00      A    H  
ATOM   1595  HB3 SER A  97     -37.281  -5.301   0.987  0.00  0.00      A    H  
ATOM   1596  HG  SER A  97     -35.657  -4.365  -0.160  0.00  0.00      A    H  
ATOM   1597  N   LYS A  98     -37.488  -1.410   1.719  0.00  0.00      A    N  
ATOM   1598  CA  LYS A  98     -37.186  -0.029   1.446  0.00  0.00      A    C  
ATOM   1599  C   LYS A  98     -36.197   0.082   0.278  0.00  0.00      A    C  
ATOM   1600  O   LYS A  98     -36.438   0.831  -0.665  0.00  0.00      A    O  
ATOM   1601  CB  LYS A  98     -36.620   0.629   2.703  0.00  0.00      A    C  
ATOM   1602  CG  LYS A  98     -36.220   2.074   2.489  0.00  0.00      A    C  
ATOM   1603  CD  LYS A  98     -37.341   2.838   1.794  0.00  0.00      A    C  
ATOM   1604  CE  LYS A  98     -36.924   4.257   1.431  0.00  0.00      A    C  
ATOM   1605  NZ  LYS A  98     -38.021   4.978   0.724  0.00  0.00      A    N1+
ATOM   1606  H   LYS A  98     -37.224  -1.701   2.484  0.00  0.00      A    H  
ATOM   1607  HA  LYS A  98     -38.001   0.432   1.192  0.00  0.00      A    H  
ATOM   1608  HB2 LYS A  98     -37.282   0.584   3.411  0.00  0.00      A    H  
ATOM   1609  HB3 LYS A  98     -35.847   0.126   3.004  0.00  0.00      A    H  
ATOM   1610  HG2 LYS A  98     -36.018   2.489   3.342  0.00  0.00      A    H  
ATOM   1611  HG3 LYS A  98     -35.412   2.116   1.954  0.00  0.00      A    H  
ATOM   1612  HD2 LYS A  98     -37.605   2.364   0.990  0.00  0.00      A    H  
ATOM   1613  HD3 LYS A  98     -38.118   2.868   2.373  0.00  0.00      A    H  
ATOM   1614  HE2 LYS A  98     -36.682   4.741   2.236  0.00  0.00      A    H  
ATOM   1615  HE3 LYS A  98     -36.135   4.231   0.867  0.00  0.00      A    H  
ATOM   1616  HZ1 LYS A  98     -37.753   5.803   0.523  0.00  0.00      A    H  
ATOM   1617  HZ2 LYS A  98     -38.228   4.543  -0.024  0.00  0.00      A    H  
ATOM   1618  HZ3 LYS A  98     -38.737   5.019   1.251  0.00  0.00      A    H  
ATOM   1619  N   GLN A  99     -35.094  -0.669   0.344  0.00  0.00      A    N  
ATOM   1620  CA  GLN A  99     -34.061  -0.665  -0.699  0.00  0.00      A    C  
ATOM   1621  C   GLN A  99     -34.583  -1.030  -2.075  0.00  0.00      A    C  
ATOM   1622  O   GLN A  99     -34.387  -0.293  -3.046  0.00  0.00      A    O  
ATOM   1623  CB  GLN A  99     -32.940  -1.653  -0.376  0.00  0.00      A    C  
ATOM   1624  CG  GLN A  99     -31.764  -1.083   0.378  0.00  0.00      A    C  
ATOM   1625  CD  GLN A  99     -32.194  -0.404   1.659  0.00  0.00      A    C  
ATOM   1626  NE2 GLN A  99     -31.549   0.723   1.980  0.00  0.00      A    N  
ATOM   1627  OE1 GLN A  99     -33.097  -0.888   2.363  0.00  0.00      A    O  
ATOM   1628  H   GLN A  99     -34.923  -1.199   0.999  0.00  0.00      A    H  
ATOM   1629  HA  GLN A  99     -33.738   0.249  -0.714  0.00  0.00      A    H  
ATOM   1630  HB2 GLN A  99     -33.313  -2.382   0.143  0.00  0.00      A    H  
ATOM   1631  HB3 GLN A  99     -32.617  -2.033  -1.208  0.00  0.00      A    H  
ATOM   1632  HG2 GLN A  99     -31.136  -1.793   0.583  0.00  0.00      A    H  
ATOM   1633  HG3 GLN A  99     -31.297  -0.446  -0.185  0.00  0.00      A    H  
ATOM   1634 HE21 GLN A  99     -30.930   1.025   1.466  0.00  0.00      A    H  
ATOM   1635 HE22 GLN A  99     -31.754   1.145   2.701  0.00  0.00      A    H  
ATOM   1636  N   ALA A 100     -35.220  -2.190  -2.173  0.00  0.00      A    N  
ATOM   1637  CA  ALA A 100     -35.729  -2.623  -3.462  0.00  0.00      A    C  
ATOM   1638  C   ALA A 100     -36.572  -1.511  -4.097  0.00  0.00      A    C  
ATOM   1639  O   ALA A 100     -36.326  -1.117  -5.238  0.00  0.00      A    O  
ATOM   1640  CB  ALA A 100     -36.545  -3.904  -3.305  0.00  0.00      A    C  
ATOM   1641  H   ALA A 100     -35.365  -2.730  -1.519  0.00  0.00      A    H  
ATOM   1642  HA  ALA A 100     -34.981  -2.811  -4.050  0.00  0.00      A    H  
ATOM   1643  HB1 ALA A 100     -36.879  -4.183  -4.172  0.00  0.00      A    H  
ATOM   1644  HB2 ALA A 100     -35.983  -4.603  -2.935  0.00  0.00      A    H  
ATOM   1645  HB3 ALA A 100     -37.292  -3.741  -2.708  0.00  0.00      A    H  
ATOM   1646  N   ARG A 101     -37.543  -0.990  -3.348  0.00  0.00      A    N  
ATOM   1647  CA  ARG A 101     -38.411   0.066  -3.850  0.00  0.00      A    C  
ATOM   1648  C   ARG A 101     -37.628   1.276  -4.362  0.00  0.00      A    C  
ATOM   1649  O   ARG A 101     -37.869   1.751  -5.486  0.00  0.00      A    O  
ATOM   1650  CB  ARG A 101     -39.407   0.499  -2.771  0.00  0.00      A    C  
ATOM   1651  CG  ARG A 101     -40.292  -0.642  -2.258  0.00  0.00      A    C  
ATOM   1652  CD  ARG A 101     -41.702  -0.154  -1.926  0.00  0.00      A    C  
ATOM   1653  NE  ARG A 101     -41.670   1.061  -1.119  0.00  0.00      A    N1+
ATOM   1654  CZ  ARG A 101     -41.283   1.109   0.152  0.00  0.00      A    C  
ATOM   1655  NH1 ARG A 101     -40.900   0.003   0.774  0.00  0.00      A    N  
ATOM   1656  NH2 ARG A 101     -41.256   2.269   0.795  0.00  0.00      A    N  
ATOM   1657  H   ARG A 101     -37.714  -1.238  -2.542  0.00  0.00      A    H  
ATOM   1658  HA  ARG A 101     -38.895  -0.303  -4.606  0.00  0.00      A    H  
ATOM   1659  HB2 ARG A 101     -38.918   0.879  -2.025  0.00  0.00      A    H  
ATOM   1660  HB3 ARG A 101     -39.973   1.202  -3.127  0.00  0.00      A    H  
ATOM   1661  HG2 ARG A 101     -40.340  -1.342  -2.928  0.00  0.00      A    H  
ATOM   1662  HG3 ARG A 101     -39.890  -1.034  -1.467  0.00  0.00      A    H  
ATOM   1663  HD2 ARG A 101     -42.189   0.014  -2.748  0.00  0.00      A    H  
ATOM   1664  HD3 ARG A 101     -42.182  -0.849  -1.449  0.00  0.00      A    H  
ATOM   1665  HE  ARG A 101     -41.918   1.796  -1.491  0.00  0.00      A    H  
ATOM   1666 HH11 ARG A 101     -40.901  -0.748   0.355  0.00  0.00      A    H  
ATOM   1667 HH12 ARG A 101     -40.650   0.037   1.596  0.00  0.00      A    H  
ATOM   1668 HH21 ARG A 101     -41.489   2.991   0.390  0.00  0.00      A    H  
ATOM   1669 HH22 ARG A 101     -41.006   2.299   1.617  0.00  0.00      A    H  
ATOM   1670  N   ALA A 102     -36.693   1.757  -3.538  0.00  0.00      A    N  
ATOM   1671  CA  ALA A 102     -35.841   2.904  -3.867  0.00  0.00      A    C  
ATOM   1672  C   ALA A 102     -34.970   2.601  -5.083  0.00  0.00      A    C  
ATOM   1673  O   ALA A 102     -34.642   3.493  -5.875  0.00  0.00      A    O  
ATOM   1674  CB  ALA A 102     -34.961   3.238  -2.688  0.00  0.00      A    C  
ATOM   1675  H   ALA A 102     -36.534   1.422  -2.762  0.00  0.00      A    H  
ATOM   1676  HA  ALA A 102     -36.412   3.660  -4.075  0.00  0.00      A    H  
ATOM   1677  HB1 ALA A 102     -34.399   3.997  -2.908  0.00  0.00      A    H  
ATOM   1678  HB2 ALA A 102     -35.515   3.458  -1.923  0.00  0.00      A    H  
ATOM   1679  HB3 ALA A 102     -34.403   2.474  -2.474  0.00  0.00      A    H  
ATOM   1680  N   LYS A 103     -34.600   1.331  -5.216  0.00  0.00      A    N  
ATOM   1681  CA  LYS A 103     -33.776   0.883  -6.323  0.00  0.00      A    C  
ATOM   1682  C   LYS A 103     -34.554   0.946  -7.622  0.00  0.00      A    C  
ATOM   1683  O   LYS A 103     -34.141   1.599  -8.584  0.00  0.00      A    O  
ATOM   1684  CB  LYS A 103     -33.317  -0.561  -6.106  0.00  0.00      A    C  
ATOM   1685  CG  LYS A 103     -32.550  -1.125  -7.294  0.00  0.00      A    C  
ATOM   1686  CD  LYS A 103     -32.179  -2.583  -7.119  0.00  0.00      A    C  
ATOM   1687  CE  LYS A 103     -31.287  -3.046  -8.275  0.00  0.00      A    C  
ATOM   1688  NZ  LYS A 103     -30.770  -4.447  -8.122  0.00  0.00      A    N1+
ATOM   1689  H   LYS A 103     -34.821   0.708  -4.666  0.00  0.00      A    H  
ATOM   1690  HA  LYS A 103     -33.004   1.469  -6.370  0.00  0.00      A    H  
ATOM   1691  HB2 LYS A 103     -32.756  -0.602  -5.316  0.00  0.00      A    H  
ATOM   1692  HB3 LYS A 103     -34.091  -1.119  -5.933  0.00  0.00      A    H  
ATOM   1693  HG2 LYS A 103     -33.087  -1.027  -8.096  0.00  0.00      A    H  
ATOM   1694  HG3 LYS A 103     -31.742  -0.605  -7.428  0.00  0.00      A    H  
ATOM   1695  HD2 LYS A 103     -31.716  -2.707  -6.275  0.00  0.00      A    H  
ATOM   1696  HD3 LYS A 103     -32.982  -3.126  -7.084  0.00  0.00      A    H  
ATOM   1697  HE2 LYS A 103     -31.788  -2.984  -9.103  0.00  0.00      A    H  
ATOM   1698  HE3 LYS A 103     -30.534  -2.440  -8.353  0.00  0.00      A    H  
ATOM   1699  HZ1 LYS A 103     -30.261  -4.654  -8.822  0.00  0.00      A    H  
ATOM   1700  HZ2 LYS A 103     -30.286  -4.506  -7.377  0.00  0.00      A    H  
ATOM   1701  HZ3 LYS A 103     -31.455  -5.013  -8.076  0.00  0.00      A    H  
ATOM   1702  N   LEU A 104     -35.681   0.245  -7.640  0.00  0.00      A    N  
ATOM   1703  CA  LEU A 104     -36.529   0.184  -8.815  0.00  0.00      A    C  
ATOM   1704  C   LEU A 104     -36.984   1.568  -9.254  0.00  0.00      A    C  
ATOM   1705  O   LEU A 104     -37.155   1.824 -10.449  0.00  0.00      A    O  
ATOM   1706  CB  LEU A 104     -37.730  -0.714  -8.530  0.00  0.00      A    C  
ATOM   1707  CG  LEU A 104     -38.749  -0.778  -9.659  0.00  0.00      A    C  
ATOM   1708  CD1 LEU A 104     -38.047  -0.953 -11.000  0.00  0.00      A    C  
ATOM   1709  CD2 LEU A 104     -39.721  -1.902  -9.371  0.00  0.00      A    C  
ATOM   1710  H   LEU A 104     -35.973  -0.208  -6.970  0.00  0.00      A    H  
ATOM   1711  HA  LEU A 104     -36.012  -0.191  -9.545  0.00  0.00      A    H  
ATOM   1712  HB2 LEU A 104     -37.412  -1.611  -8.345  0.00  0.00      A    H  
ATOM   1713  HB3 LEU A 104     -38.173  -0.398  -7.727  0.00  0.00      A    H  
ATOM   1714  HG  LEU A 104     -39.246   0.053  -9.712  0.00  0.00      A    H  
ATOM   1715 HD11 LEU A 104     -38.708  -0.992 -11.709  0.00  0.00      A    H  
ATOM   1716 HD12 LEU A 104     -37.452  -0.203 -11.154  0.00  0.00      A    H  
ATOM   1717 HD13 LEU A 104     -37.533  -1.776 -10.992  0.00  0.00      A    H  
ATOM   1718 HD21 LEU A 104     -40.377  -1.954 -10.084  0.00  0.00      A    H  
ATOM   1719 HD22 LEU A 104     -39.238  -2.741  -9.315  0.00  0.00      A    H  
ATOM   1720 HD23 LEU A 104     -40.172  -1.732  -8.529  0.00  0.00      A    H  
ATOM   1721  N   GLN A 105     -37.172   2.452  -8.274  0.00  0.00      A    N  
ATOM   1722  CA  GLN A 105     -37.581   3.838  -8.517  0.00  0.00      A    C  
ATOM   1723  C   GLN A 105     -36.500   4.543  -9.323  0.00  0.00      A    C  
ATOM   1724  O   GLN A 105     -36.793   5.253 -10.287  0.00  0.00      A    O  
ATOM   1725  CB  GLN A 105     -37.783   4.563  -7.189  0.00  0.00      A    C  
ATOM   1726  CG  GLN A 105     -39.113   4.290  -6.537  0.00  0.00      A    C  
ATOM   1727  CD  GLN A 105     -40.258   4.929  -7.288  0.00  0.00      A    C  
ATOM   1728  NE2 GLN A 105     -41.269   4.134  -7.637  0.00  0.00      A    N  
ATOM   1729  OE1 GLN A 105     -40.236   6.135  -7.554  0.00  0.00      A    O  
ATOM   1730  H   GLN A 105     -37.065   2.263  -7.442  0.00  0.00      A    H  
ATOM   1731  HA  GLN A 105     -38.416   3.845  -9.010  0.00  0.00      A    H  
ATOM   1732  HB2 GLN A 105     -37.075   4.304  -6.579  0.00  0.00      A    H  
ATOM   1733  HB3 GLN A 105     -37.695   5.518  -7.336  0.00  0.00      A    H  
ATOM   1734  HG2 GLN A 105     -39.256   3.332  -6.486  0.00  0.00      A    H  
ATOM   1735  HG3 GLN A 105     -39.099   4.623  -5.626  0.00  0.00      A    H  
ATOM   1736 HE21 GLN A 105     -41.249   3.299  -7.434  0.00  0.00      A    H  
ATOM   1737 HE22 GLN A 105     -41.942   4.456  -8.065  0.00  0.00      A    H  
ATOM   1738  N   ARG A 106     -35.248   4.348  -8.906  0.00  0.00      A    N  
ATOM   1739  CA  ARG A 106     -34.106   4.925  -9.598  0.00  0.00      A    C  
ATOM   1740  C   ARG A 106     -34.075   4.452 -11.057  0.00  0.00      A    C  
ATOM   1741  O   ARG A 106     -33.767   5.227 -11.959  0.00  0.00      A    O  
ATOM   1742  CB  ARG A 106     -32.801   4.505  -8.924  0.00  0.00      A    C  
ATOM   1743  CG  ARG A 106     -32.395   5.302  -7.703  0.00  0.00      A    C  
ATOM   1744  CD  ARG A 106     -30.968   4.925  -7.299  0.00  0.00      A    C  
ATOM   1745  NE  ARG A 106     -30.917   3.659  -6.562  0.00  0.00      A    N1+
ATOM   1746  CZ  ARG A 106     -31.169   3.541  -5.259  0.00  0.00      A    C  
ATOM   1747  NH1 ARG A 106     -31.483   4.619  -4.551  0.00  0.00      A    N  
ATOM   1748  NH2 ARG A 106     -31.115   2.349  -4.671  0.00  0.00      A    N  
ATOM   1749  H   ARG A 106     -35.042   3.878  -8.216  0.00  0.00      A    H  
ATOM   1750  HA  ARG A 106     -34.194   5.890  -9.564  0.00  0.00      A    H  
ATOM   1751  HB2 ARG A 106     -32.876   3.572  -8.669  0.00  0.00      A    H  
ATOM   1752  HB3 ARG A 106     -32.087   4.564  -9.578  0.00  0.00      A    H  
ATOM   1753  HG2 ARG A 106     -32.448   6.252  -7.893  0.00  0.00      A    H  
ATOM   1754  HG3 ARG A 106     -33.006   5.125  -6.971  0.00  0.00      A    H  
ATOM   1755  HD2 ARG A 106     -30.416   4.857  -8.094  0.00  0.00      A    H  
ATOM   1756  HD3 ARG A 106     -30.591   5.632  -6.751  0.00  0.00      A    H  
ATOM   1757  HE  ARG A 106     -30.711   2.947  -6.998  0.00  0.00      A    H  
ATOM   1758 HH11 ARG A 106     -31.523   5.388  -4.934  0.00  0.00      A    H  
ATOM   1759 HH12 ARG A 106     -31.647   4.548  -3.710  0.00  0.00      A    H  
ATOM   1760 HH21 ARG A 106     -30.917   1.651  -5.132  0.00  0.00      A    H  
ATOM   1761 HH22 ARG A 106     -31.278   2.277  -3.830  0.00  0.00      A    H  
ATOM   1762  N   GLU A 107     -34.381   3.180 -11.290  0.00  0.00      A    N  
ATOM   1763  CA  GLU A 107     -34.368   2.659 -12.648  0.00  0.00      A    C  
ATOM   1764  C   GLU A 107     -35.456   3.294 -13.500  0.00  0.00      A    C  
ATOM   1765  O   GLU A 107     -35.285   3.475 -14.706  0.00  0.00      A    O  
ATOM   1766  CB  GLU A 107     -34.546   1.146 -12.634  0.00  0.00      A    C  
ATOM   1767  CG  GLU A 107     -33.419   0.427 -11.915  0.00  0.00      A    C  
ATOM   1768  CD  GLU A 107     -33.637  -1.077 -11.810  0.00  0.00      A    C  
ATOM   1769  OE1 GLU A 107     -33.898  -1.717 -12.861  0.00  0.00      A    O  
ATOM   1770  OE2 GLU A 107     -33.539  -1.612 -10.675  0.00  0.00      A    O1-
ATOM   1771  H   GLU A 107     -34.596   2.610 -10.683  0.00  0.00      A    H  
ATOM   1772  HA  GLU A 107     -33.508   2.881 -13.039  0.00  0.00      A    H  
ATOM   1773  HB2 GLU A 107     -35.388   0.928 -12.206  0.00  0.00      A    H  
ATOM   1774  HB3 GLU A 107     -34.600   0.823 -13.547  0.00  0.00      A    H  
ATOM   1775  HG2 GLU A 107     -32.586   0.595 -12.382  0.00  0.00      A    H  
ATOM   1776  HG3 GLU A 107     -33.324   0.797 -11.023  0.00  0.00      A    H  
ATOM   1777  N   LEU A 108     -36.566   3.650 -12.863  0.00  0.00      A    N  
ATOM   1778  CA  LEU A 108     -37.703   4.246 -13.554  0.00  0.00      A    C  
ATOM   1779  C   LEU A 108     -37.671   5.743 -13.828  0.00  0.00      A    C  
ATOM   1780  O   LEU A 108     -38.110   6.187 -14.883  0.00  0.00      A    O  
ATOM   1781  CB  LEU A 108     -38.990   3.944 -12.782  0.00  0.00      A    C  
ATOM   1782  CG  LEU A 108     -39.486   2.496 -12.774  0.00  0.00      A    C  
ATOM   1783  CD1 LEU A 108     -40.610   2.347 -11.763  0.00  0.00      A    C  
ATOM   1784  CD2 LEU A 108     -39.946   2.116 -14.173  0.00  0.00      A    C  
ATOM   1785  H   LEU A 108     -36.681   3.553 -12.016  0.00  0.00      A    H  
ATOM   1786  HA  LEU A 108     -37.659   3.832 -14.430  0.00  0.00      A    H  
ATOM   1787  HB2 LEU A 108     -38.859   4.221 -11.862  0.00  0.00      A    H  
ATOM   1788  HB3 LEU A 108     -39.696   4.500 -13.147  0.00  0.00      A    H  
ATOM   1789  HG  LEU A 108     -38.768   1.898 -12.514  0.00  0.00      A    H  
ATOM   1790 HD11 LEU A 108     -40.923   1.429 -11.760  0.00  0.00      A    H  
ATOM   1791 HD12 LEU A 108     -40.284   2.580 -10.880  0.00  0.00      A    H  
ATOM   1792 HD13 LEU A 108     -41.342   2.937 -12.003  0.00  0.00      A    H  
ATOM   1793 HD21 LEU A 108     -40.261   1.199 -14.172  0.00  0.00      A    H  
ATOM   1794 HD22 LEU A 108     -40.666   2.705 -14.448  0.00  0.00      A    H  
ATOM   1795 HD23 LEU A 108     -39.204   2.202 -14.792  0.00  0.00      A    H  
ATOM   1796  N   PHE A 109     -37.157   6.532 -12.892  0.00  0.00      A    N  
ATOM   1797  CA  PHE A 109     -37.186   7.976 -13.074  0.00  0.00      A    C  
ATOM   1798  C   PHE A 109     -35.858   8.728 -13.137  0.00  0.00      A    C  
ATOM   1799  O   PHE A 109     -35.850   9.961 -13.221  0.00  0.00      A    O  
ATOM   1800  CB  PHE A 109     -38.082   8.581 -11.986  0.00  0.00      A    C  
ATOM   1801  CG  PHE A 109     -39.534   8.174 -12.091  0.00  0.00      A    C  
ATOM   1802  CD1 PHE A 109     -40.328   8.640 -13.131  0.00  0.00      A    C  
ATOM   1803  CD2 PHE A 109     -40.114   7.347 -11.130  0.00  0.00      A    C  
ATOM   1804  CE1 PHE A 109     -41.683   8.296 -13.212  0.00  0.00      A    C  
ATOM   1805  CE2 PHE A 109     -41.473   6.993 -11.199  0.00  0.00      A    C  
ATOM   1806  CZ  PHE A 109     -42.256   7.471 -12.242  0.00  0.00      A    C  
ATOM   1807  H   PHE A 109     -36.795   6.260 -12.161  0.00  0.00      A    H  
ATOM   1808  HA  PHE A 109     -37.532   8.095 -13.972  0.00  0.00      A    H  
ATOM   1809  HB2 PHE A 109     -37.743   8.316 -11.116  0.00  0.00      A    H  
ATOM   1810  HB3 PHE A 109     -38.022   9.548 -12.031  0.00  0.00      A    H  
ATOM   1811  HD1 PHE A 109     -39.954   9.188 -13.783  0.00  0.00      A    H  
ATOM   1812  HD2 PHE A 109     -39.593   7.024 -10.431  0.00  0.00      A    H  
ATOM   1813  HE1 PHE A 109     -42.202   8.618 -13.913  0.00  0.00      A    H  
ATOM   1814  HE2 PHE A 109     -41.846   6.442 -10.550  0.00  0.00      A    H  
ATOM   1815  HZ  PHE A 109     -43.156   7.243 -12.294  0.00  0.00      A    H  
ATOM   1816  N   PHE A 110     -34.749   7.994 -13.112  0.00  0.00      A    N  
ATOM   1817  CA  PHE A 110     -33.414   8.594 -13.162  0.00  0.00      A    C  
ATOM   1818  C   PHE A 110     -33.423   9.829 -12.275  0.00  0.00      A    C  
ATOM   1819  O   PHE A 110     -33.420  10.953 -12.759  0.00  0.00      A    O  
ATOM   1820  CB  PHE A 110     -33.057   9.009 -14.593  0.00  0.00      A    C  
ATOM   1821  CG  PHE A 110     -33.102   7.887 -15.598  0.00  0.00      A    C  
ATOM   1822  CD1 PHE A 110     -34.324   7.329 -15.990  0.00  0.00      A    C  
ATOM   1823  CD2 PHE A 110     -31.931   7.428 -16.199  0.00  0.00      A    C  
ATOM   1824  CE1 PHE A 110     -34.377   6.345 -16.969  0.00  0.00      A    C  
ATOM   1825  CE2 PHE A 110     -31.970   6.449 -17.178  0.00  0.00      A    C  
ATOM   1826  CZ  PHE A 110     -33.196   5.904 -17.566  0.00  0.00      A    C  
ATOM   1827  H   PHE A 110     -34.747   7.135 -13.066  0.00  0.00      A    H  
ATOM   1828  HA  PHE A 110     -32.757   7.948 -12.858  0.00  0.00      A    H  
ATOM   1829  HB2 PHE A 110     -33.667   9.707 -14.877  0.00  0.00      A    H  
ATOM   1830  HB3 PHE A 110     -32.166   9.393 -14.594  0.00  0.00      A    H  
ATOM   1831  HD1 PHE A 110     -35.111   7.621 -15.590  0.00  0.00      A    H  
ATOM   1832  HD2 PHE A 110     -31.112   7.784 -15.939  0.00  0.00      A    H  
ATOM   1833  HE1 PHE A 110     -35.194   5.983 -17.225  0.00  0.00      A    H  
ATOM   1834  HE2 PHE A 110     -31.182   6.155 -17.576  0.00  0.00      A    H  
ATOM   1835  HZ  PHE A 110     -33.225   5.246 -18.223  0.00  0.00      A    H  
ATOM   1836  N   PRO A 111     -33.449   9.631 -10.953  0.00  0.00      A    N  
ATOM   1837  CA  PRO A 111     -33.467  10.756 -10.012  0.00  0.00      A    C  
ATOM   1838  C   PRO A 111     -32.133  11.496  -9.831  0.00  0.00      A    C  
ATOM   1839  O   PRO A 111     -32.124  12.679  -9.468  0.00  0.00      A    O  
ATOM   1840  CB  PRO A 111     -33.956  10.104  -8.722  0.00  0.00      A    C  
ATOM   1841  CG  PRO A 111     -33.343   8.748  -8.790  0.00  0.00      A    C  
ATOM   1842  CD  PRO A 111     -33.551   8.341 -10.241  0.00  0.00      A    C  
ATOM   1843  HA  PRO A 111     -34.032  11.475 -10.336  0.00  0.00      A    H  
ATOM   1844  HB2 PRO A 111     -33.663  10.593  -7.937  0.00  0.00      A    H  
ATOM   1845  HB3 PRO A 111     -34.924  10.061  -8.684  0.00  0.00      A    H  
ATOM   1846  HG2 PRO A 111     -32.402   8.769  -8.556  0.00  0.00      A    H  
ATOM   1847  HG3 PRO A 111     -33.774   8.129  -8.180  0.00  0.00      A    H  
ATOM   1848  HD2 PRO A 111     -32.877   7.710 -10.539  0.00  0.00      A    H  
ATOM   1849  HD3 PRO A 111     -34.414   7.920 -10.378  0.00  0.00      A    H  
ATOM   1850  N   GLU A 112     -31.021  10.805 -10.099  0.00  0.00      A    N  
ATOM   1851  CA  GLU A 112     -29.679  11.375  -9.941  0.00  0.00      A    C  
ATOM   1852  C   GLU A 112     -29.489  12.712 -10.639  0.00  0.00      A    C  
ATOM   1853  O   GLU A 112     -30.094  12.977 -11.679  0.00  0.00      A    O  
ATOM   1854  CB  GLU A 112     -28.615  10.404 -10.461  0.00  0.00      A    C  
ATOM   1855  CG  GLU A 112     -27.199  10.803 -10.064  0.00  0.00      A    C  
ATOM   1856  CD  GLU A 112     -26.129  10.116 -10.897  0.00  0.00      A    C  
ATOM   1857  OE1 GLU A 112     -26.482   9.488 -11.924  0.00  0.00      A    O  
ATOM   1858  OE2 GLU A 112     -24.932  10.216 -10.526  0.00  0.00      A    O1-
ATOM   1859  H   GLU A 112     -31.024   9.991 -10.378  0.00  0.00      A    H  
ATOM   1860  HA  GLU A 112     -29.579  11.526  -8.988  0.00  0.00      A    H  
ATOM   1861  HB2 GLU A 112     -28.802   9.515 -10.121  0.00  0.00      A    H  
ATOM   1862  HB3 GLU A 112     -28.673  10.356 -11.428  0.00  0.00      A    H  
ATOM   1863  HG2 GLU A 112     -27.103  11.764 -10.153  0.00  0.00      A    H  
ATOM   1864  HG3 GLU A 112     -27.059  10.589  -9.128  0.00  0.00      A    H  
ATOM   1865  N   CYS A 113     -28.633  13.551 -10.070  0.00  0.00      A    N  
ATOM   1866  CA  CYS A 113     -28.369  14.858 -10.655  0.00  0.00      A    C  
ATOM   1867  C   CYS A 113     -27.317  15.607  -9.861  0.00  0.00      A    C  
ATOM   1868  O   CYS A 113     -27.370  15.650  -8.632  0.00  0.00      A    O  
ATOM   1869  CB  CYS A 113     -29.650  15.695 -10.702  0.00  0.00      A    C  
ATOM   1870  SG  CYS A 113     -30.083  16.485  -9.155  0.00  0.00      A    S  
ATOM   1871  H   CYS A 113     -28.196  13.384  -9.348  0.00  0.00      A    H  
ATOM   1872  HA  CYS A 113     -28.042  14.714 -11.557  0.00  0.00      A    H  
ATOM   1873  HB2 CYS A 113     -29.551  16.378 -11.384  0.00  0.00      A    H  
ATOM   1874  HB3 CYS A 113     -30.385  15.125 -10.977  0.00  0.00      A    H  
ATOM   1875  HG  CYS A 113     -29.188  16.342  -8.368  0.00  0.00      A    H  
ATOM   1876  N   GLN A 114     -26.365  16.207 -10.566  0.00  0.00      A    N  
ATOM   1877  CA  GLN A 114     -25.311  16.942  -9.899  0.00  0.00      A    C  
ATOM   1878  C   GLN A 114     -25.564  18.443  -9.878  0.00  0.00      A    C  
ATOM   1879  O   GLN A 114     -25.766  19.063 -10.928  0.00  0.00      A    O  
ATOM   1880  CB  GLN A 114     -23.949  16.626 -10.537  0.00  0.00      A    C  
ATOM   1881  CG  GLN A 114     -23.944  15.611 -11.665  0.00  0.00      A    C  
ATOM   1882  CD  GLN A 114     -22.564  15.459 -12.310  0.00  0.00      A    C  
ATOM   1883  NE2 GLN A 114     -22.070  16.544 -12.904  0.00  0.00      A    N  
ATOM   1884  OE1 GLN A 114     -21.949  14.381 -12.270  0.00  0.00      A    O  
ATOM   1885  H   GLN A 114     -26.315  16.199 -11.424  0.00  0.00      A    H  
ATOM   1886  HA  GLN A 114     -25.303  16.624  -8.983  0.00  0.00      A    H  
ATOM   1887  HB2 GLN A 114     -23.572  17.454 -10.872  0.00  0.00      A    H  
ATOM   1888  HB3 GLN A 114     -23.355  16.306  -9.839  0.00  0.00      A    H  
ATOM   1889  HG2 GLN A 114     -24.236  14.751 -11.324  0.00  0.00      A    H  
ATOM   1890  HG3 GLN A 114     -24.586  15.881 -12.341  0.00  0.00      A    H  
ATOM   1891 HE21 GLN A 114     -22.525  17.274 -12.912  0.00  0.00      A    H  
ATOM   1892 HE22 GLN A 114     -21.297  16.514 -13.280  0.00  0.00      A    H  
ATOM   1893  N   TYR A 115     -25.568  19.014  -8.674  0.00  0.00      A    N  
ATOM   1894  CA  TYR A 115     -25.753  20.452  -8.504  0.00  0.00      A    C  
ATOM   1895  C   TYR A 115     -24.478  21.121  -8.978  0.00  0.00      A    C  
ATOM   1896  O   TYR A 115     -23.404  20.522  -8.924  0.00  0.00      A    O  
ATOM   1897  CB  TYR A 115     -25.999  20.808  -7.037  0.00  0.00      A    C  
ATOM   1898  CG  TYR A 115     -27.360  20.402  -6.555  0.00  0.00      A    C  
ATOM   1899  CD1 TYR A 115     -28.256  19.777  -7.421  0.00  0.00      A    C  
ATOM   1900  CD2 TYR A 115     -27.761  20.650  -5.235  0.00  0.00      A    C  
ATOM   1901  CE1 TYR A 115     -29.515  19.406  -7.004  0.00  0.00      A    C  
ATOM   1902  CE2 TYR A 115     -29.029  20.282  -4.794  0.00  0.00      A    C  
ATOM   1903  CZ  TYR A 115     -29.906  19.656  -5.693  0.00  0.00      A    C  
ATOM   1904  OH  TYR A 115     -31.181  19.288  -5.307  0.00  0.00      A    O  
ATOM   1905  H   TYR A 115     -25.464  18.581  -7.938  0.00  0.00      A    H  
ATOM   1906  HA  TYR A 115     -26.525  20.749  -9.011  0.00  0.00      A    H  
ATOM   1907  HB2 TYR A 115     -25.325  20.378  -6.488  0.00  0.00      A    H  
ATOM   1908  HB3 TYR A 115     -25.892  21.765  -6.919  0.00  0.00      A    H  
ATOM   1909  HD1 TYR A 115     -27.998  19.607  -8.298  0.00  0.00      A    H  
ATOM   1910  HD2 TYR A 115     -27.173  21.065  -4.647  0.00  0.00      A    H  
ATOM   1911  HE1 TYR A 115     -30.100  18.991  -7.596  0.00  0.00      A    H  
ATOM   1912  HE2 TYR A 115     -29.291  20.448  -3.917  0.00  0.00      A    H  
ATOM   1913  HH  TYR A 115     -31.298  19.488  -4.500  0.00  0.00      A    H  
ATOM   1914  N   TRP A 116     -24.593  22.355  -9.454  0.00  0.00      A    N  
ATOM   1915  CA  TRP A 116     -23.421  23.053  -9.928  0.00  0.00      A    C  
ATOM   1916  C   TRP A 116     -23.455  24.548  -9.652  0.00  0.00      A    C  
ATOM   1917  O   TRP A 116     -24.414  25.061  -9.072  0.00  0.00      A    O  
ATOM   1918  CB  TRP A 116     -23.197  22.735 -11.412  0.00  0.00      A    C  
ATOM   1919  CG  TRP A 116     -24.413  22.870 -12.282  0.00  0.00      A    C  
ATOM   1920  CD1 TRP A 116     -25.178  21.855 -12.790  0.00  0.00      A    C  
ATOM   1921  CD2 TRP A 116     -24.921  24.079 -12.863  0.00  0.00      A    C  
ATOM   1922  CE2 TRP A 116     -25.976  23.715 -13.727  0.00  0.00      A    C  
ATOM   1923  CE3 TRP A 116     -24.582  25.430 -12.743  0.00  0.00      A    C  
ATOM   1924  NE1 TRP A 116     -26.109  22.355 -13.662  0.00  0.00      A    N  
ATOM   1925  CZ2 TRP A 116     -26.695  24.655 -14.471  0.00  0.00      A    C  
ATOM   1926  CZ3 TRP A 116     -25.298  26.369 -13.484  0.00  0.00      A    C  
ATOM   1927  CH2 TRP A 116     -26.341  25.977 -14.338  0.00  0.00      A    C  
ATOM   1928  H   TRP A 116     -25.330  22.795  -9.508  0.00  0.00      A    H  
ATOM   1929  HA  TRP A 116     -22.660  22.729  -9.422  0.00  0.00      A    H  
ATOM   1930  HB2 TRP A 116     -22.505  23.323 -11.754  0.00  0.00      A    H  
ATOM   1931  HB3 TRP A 116     -22.862  21.828 -11.487  0.00  0.00      A    H  
ATOM   1932  HD1 TRP A 116     -25.080  20.956 -12.574  0.00  0.00      A    H  
ATOM   1933  HE1 TRP A 116     -26.685  21.889 -14.099  0.00  0.00      A    H  
ATOM   1934  HE3 TRP A 116     -23.892  25.697 -12.180  0.00  0.00      A    H  
ATOM   1935  HZ2 TRP A 116     -27.387  24.396 -15.035  0.00  0.00      A    H  
ATOM   1936  HZ3 TRP A 116     -25.081  27.270 -13.411  0.00  0.00      A    H  
ATOM   1937  HH2 TRP A 116     -26.801  26.624 -14.823  0.00  0.00      A    H  
ATOM   1938  N   GLY A 117     -22.393  25.228 -10.053  0.00  0.00      A    N  
ATOM   1939  CA  GLY A 117     -22.282  26.659  -9.839  0.00  0.00      A    C  
ATOM   1940  C   GLY A 117     -21.389  27.256 -10.906  0.00  0.00      A    C  
ATOM   1941  O   GLY A 117     -21.360  26.763 -12.025  0.00  0.00      A    O  
ATOM   1942  H   GLY A 117     -21.720  24.875 -10.455  0.00  0.00      A    H  
ATOM   1943  HA2 GLY A 117     -23.160  27.070  -9.870  0.00  0.00      A    H  
ATOM   1944  HA3 GLY A 117     -21.916  26.838  -8.959  0.00  0.00      A    H  
ATOM   1945  N   SER A 118     -20.651  28.305 -10.574  0.00  0.00      A    N  
ATOM   1946  CA  SER A 118     -19.775  28.939 -11.552  0.00  0.00      A    C  
ATOM   1947  C   SER A 118     -18.742  27.953 -12.066  0.00  0.00      A    C  
ATOM   1948  O   SER A 118     -18.291  28.048 -13.209  0.00  0.00      A    O  
ATOM   1949  CB  SER A 118     -19.068  30.147 -10.937  0.00  0.00      A    C  
ATOM   1950  OG  SER A 118     -18.318  29.780  -9.785  0.00  0.00      A    O  
ATOM   1951  H   SER A 118     -20.641  28.665  -9.793  0.00  0.00      A    H  
ATOM   1952  HA  SER A 118     -20.323  29.237 -12.295  0.00  0.00      A    H  
ATOM   1953  HB2 SER A 118     -18.478  30.548 -11.595  0.00  0.00      A    H  
ATOM   1954  HB3 SER A 118     -19.724  30.820 -10.697  0.00  0.00      A    H  
ATOM   1955  HG  SER A 118     -17.940  30.460  -9.468  0.00  0.00      A    H  
ATOM   1956  N   GLU A 119     -18.383  26.993 -11.223  0.00  0.00      A    N  
ATOM   1957  CA  GLU A 119     -17.390  25.989 -11.590  0.00  0.00      A    C  
ATOM   1958  C   GLU A 119     -17.956  24.857 -12.463  0.00  0.00      A    C  
ATOM   1959  O   GLU A 119     -17.430  23.745 -12.466  0.00  0.00      A    O  
ATOM   1960  CB  GLU A 119     -16.760  25.391 -10.323  0.00  0.00      A    C  
ATOM   1961  CG  GLU A 119     -17.659  24.376  -9.603  0.00  0.00      A    C  
ATOM   1962  CD  GLU A 119     -19.065  24.911  -9.328  0.00  0.00      A    C  
ATOM   1963  OE1 GLU A 119     -19.200  25.887  -8.536  0.00  0.00      A    O  
ATOM   1964  OE2 GLU A 119     -20.021  24.342  -9.920  0.00  0.00      A    O1-
ATOM   1965  H   GLU A 119     -18.703  26.904 -10.430  0.00  0.00      A    H  
ATOM   1966  HA  GLU A 119     -16.721  26.447 -12.123  0.00  0.00      A    H  
ATOM   1967  HB2 GLU A 119     -15.925  24.959 -10.560  0.00  0.00      A    H  
ATOM   1968  HB3 GLU A 119     -16.543  26.110  -9.710  0.00  0.00      A    H  
ATOM   1969  HG2 GLU A 119     -17.724  23.571 -10.140  0.00  0.00      A    H  
ATOM   1970  HG3 GLU A 119     -17.245  24.123  -8.763  0.00  0.00      A    H  
ATOM   1971  N   LEU A 120     -19.015  25.135 -13.210  0.00  0.00      A    N  
ATOM   1972  CA  LEU A 120     -19.618  24.116 -14.060  0.00  0.00      A    C  
ATOM   1973  C   LEU A 120     -18.865  23.870 -15.367  0.00  0.00      A    C  
ATOM   1974  O   LEU A 120     -18.321  24.790 -15.977  0.00  0.00      A    O  
ATOM   1975  CB  LEU A 120     -21.057  24.508 -14.396  0.00  0.00      A    C  
ATOM   1976  CG  LEU A 120     -21.685  23.780 -15.595  0.00  0.00      A    C  
ATOM   1977  CD1 LEU A 120     -22.032  22.344 -15.217  0.00  0.00      A    C  
ATOM   1978  CD2 LEU A 120     -22.927  24.531 -16.058  0.00  0.00      A    C  
ATOM   1979  H   LEU A 120     -19.399  25.904 -13.240  0.00  0.00      A    H  
ATOM   1980  HA  LEU A 120     -19.582  23.292 -13.550  0.00  0.00      A    H  
ATOM   1981  HB2 LEU A 120     -21.609  24.346 -13.615  0.00  0.00      A    H  
ATOM   1982  HB3 LEU A 120     -21.083  25.462 -14.569  0.00  0.00      A    H  
ATOM   1983  HG  LEU A 120     -21.046  23.755 -16.324  0.00  0.00      A    H  
ATOM   1984 HD11 LEU A 120     -22.427  21.895 -15.980  0.00  0.00      A    H  
ATOM   1985 HD12 LEU A 120     -21.226  21.876 -14.949  0.00  0.00      A    H  
ATOM   1986 HD13 LEU A 120     -22.664  22.347 -14.481  0.00  0.00      A    H  
ATOM   1987 HD21 LEU A 120     -23.321  24.069 -16.815  0.00  0.00      A    H  
ATOM   1988 HD22 LEU A 120     -23.570  24.571 -15.333  0.00  0.00      A    H  
ATOM   1989 HD23 LEU A 120     -22.681  25.432 -16.321  0.00  0.00      A    H  
ATOM   1990  N   GLN A 121     -18.827  22.621 -15.800  0.00  0.00      A    N  
ATOM   1991  CA  GLN A 121     -18.183  22.335 -17.067  0.00  0.00      A    C  
ATOM   1992  C   GLN A 121     -19.291  21.879 -18.007  0.00  0.00      A    C  
ATOM   1993  O   GLN A 121     -19.793  20.756 -17.901  0.00  0.00      A    O  
ATOM   1994  CB  GLN A 121     -17.138  21.257 -16.906  0.00  0.00      A    C  
ATOM   1995  CG  GLN A 121     -15.779  21.720 -17.298  0.00  0.00      A    C  
ATOM   1996  CD  GLN A 121     -14.881  20.546 -17.588  0.00  0.00      A    C  
ATOM   1997  NE2 GLN A 121     -14.347  20.476 -18.824  0.00  0.00      A    N  
ATOM   1998  OE1 GLN A 121     -14.670  19.694 -16.713  0.00  0.00      A    O  
ATOM   1999  H   GLN A 121     -19.158  21.942 -15.389  0.00  0.00      A    H  
ATOM   2000  HA  GLN A 121     -17.724  23.116 -17.415  0.00  0.00      A    H  
ATOM   2001  HB2 GLN A 121     -17.122  20.961 -15.982  0.00  0.00      A    H  
ATOM   2002  HB3 GLN A 121     -17.383  20.489 -17.446  0.00  0.00      A    H  
ATOM   2003  HG2 GLN A 121     -15.839  22.289 -18.082  0.00  0.00      A    H  
ATOM   2004  HG3 GLN A 121     -15.397  22.257 -16.586  0.00  0.00      A    H  
ATOM   2005 HE21 GLN A 121     -14.519  21.089 -19.402  0.00  0.00      A    H  
ATOM   2006 HE22 GLN A 121     -13.834  19.818 -19.034  0.00  0.00      A    H  
ATOM   2007  N   LEU A 122     -19.669  22.774 -18.921  0.00  0.00      A    N  
ATOM   2008  CA  LEU A 122     -20.754  22.535 -19.876  0.00  0.00      A    C  
ATOM   2009  C   LEU A 122     -20.651  21.266 -20.718  0.00  0.00      A    C  
ATOM   2010  O   LEU A 122     -19.745  21.131 -21.526  0.00  0.00      A    O  
ATOM   2011  CB  LEU A 122     -20.895  23.748 -20.800  0.00  0.00      A    C  
ATOM   2012  CG  LEU A 122     -22.179  23.848 -21.627  0.00  0.00      A    C  
ATOM   2013  CD1 LEU A 122     -23.413  23.700 -20.735  0.00  0.00      A    C  
ATOM   2014  CD2 LEU A 122     -22.189  25.176 -22.350  0.00  0.00      A    C  
ATOM   2015  H   LEU A 122     -19.299  23.546 -19.005  0.00  0.00      A    H  
ATOM   2016  HA  LEU A 122     -21.540  22.399 -19.324  0.00  0.00      A    H  
ATOM   2017  HB2 LEU A 122     -20.823  24.549 -20.258  0.00  0.00      A    H  
ATOM   2018  HB3 LEU A 122     -20.142  23.750 -21.411  0.00  0.00      A    H  
ATOM   2019  HG  LEU A 122     -22.205  23.128 -22.276  0.00  0.00      A    H  
ATOM   2020 HD11 LEU A 122     -24.214  23.766 -21.277  0.00  0.00      A    H  
ATOM   2021 HD12 LEU A 122     -23.392  22.836 -20.294  0.00  0.00      A    H  
ATOM   2022 HD13 LEU A 122     -23.416  24.404 -20.067  0.00  0.00      A    H  
ATOM   2023 HD21 LEU A 122     -22.999  25.251 -22.878  0.00  0.00      A    H  
ATOM   2024 HD22 LEU A 122     -22.158  25.897 -21.702  0.00  0.00      A    H  
ATOM   2025 HD23 LEU A 122     -21.416  25.233 -22.934  0.00  0.00      A    H  
ATOM   2026  N   PRO A 123     -21.596  20.321 -20.548  0.00  0.00      A    N  
ATOM   2027  CA  PRO A 123     -21.517  19.096 -21.349  0.00  0.00      A    C  
ATOM   2028  C   PRO A 123     -21.743  19.430 -22.817  0.00  0.00      A    C  
ATOM   2029  O   PRO A 123     -22.576  20.280 -23.155  0.00  0.00      A    O  
ATOM   2030  CB  PRO A 123     -22.630  18.230 -20.771  0.00  0.00      A    C  
ATOM   2031  CG  PRO A 123     -22.761  18.733 -19.351  0.00  0.00      A    C  
ATOM   2032  CD  PRO A 123     -22.684  20.225 -19.561  0.00  0.00      A    C  
ATOM   2033  HA  PRO A 123     -20.658  18.647 -21.313  0.00  0.00      A    H  
ATOM   2034  HB2 PRO A 123     -23.458  18.334 -21.265  0.00  0.00      A    H  
ATOM   2035  HB3 PRO A 123     -22.401  17.288 -20.797  0.00  0.00      A    H  
ATOM   2036  HG2 PRO A 123     -23.599  18.463 -18.943  0.00  0.00      A    H  
ATOM   2037  HG3 PRO A 123     -22.049  18.406 -18.779  0.00  0.00      A    H  
ATOM   2038  HD2 PRO A 123     -23.517  20.591 -19.898  0.00  0.00      A    H  
ATOM   2039  HD3 PRO A 123     -22.477  20.700 -18.741  0.00  0.00      A    H  
ATOM   2040  N   THR A 124     -20.995  18.764 -23.687  0.00  0.00      A    N  
ATOM   2041  CA  THR A 124     -21.101  19.006 -25.121  0.00  0.00      A    C  
ATOM   2042  C   THR A 124     -21.185  17.715 -25.911  0.00  0.00      A    C  
ATOM   2043  O   THR A 124     -20.669  16.684 -25.493  0.00  0.00      A    O  
ATOM   2044  CB  THR A 124     -19.881  19.819 -25.642  0.00  0.00      A    C  
ATOM   2045  CG2 THR A 124     -19.859  19.862 -27.186  0.00  0.00      A    C  
ATOM   2046  OG1 THR A 124     -19.943  21.157 -25.122  0.00  0.00      A    O  
ATOM   2047  H   THR A 124     -20.418  18.166 -23.467  0.00  0.00      A    H  
ATOM   2048  HA  THR A 124     -21.919  19.511 -25.251  0.00  0.00      A    H  
ATOM   2049  HB  THR A 124     -19.069  19.383 -25.340  0.00  0.00      A    H  
ATOM   2050  HG1 THR A 124     -19.284  21.597 -25.401  0.00  0.00      A    H  
ATOM   2051 HG21 THR A 124     -19.091  20.373 -27.485  0.00  0.00      A    H  
ATOM   2052 HG22 THR A 124     -19.801  18.959 -27.534  0.00  0.00      A    H  
ATOM   2053 HG23 THR A 124     -20.672  20.281 -27.510  0.00  0.00      A    H  
ATOM   2054  N   LEU A 125     -21.846  17.784 -27.055  0.00  0.00      A    N  
ATOM   2055  CA  LEU A 125     -21.980  16.635 -27.928  0.00  0.00      A    C  
ATOM   2056  C   LEU A 125     -22.176  17.130 -29.349  0.00  0.00      A    C  
ATOM   2057  O   LEU A 125     -22.513  18.292 -29.579  0.00  0.00      A    O  
ATOM   2058  CB  LEU A 125     -23.173  15.767 -27.524  0.00  0.00      A    C  
ATOM   2059  CG  LEU A 125     -23.082  14.987 -26.215  0.00  0.00      A    C  
ATOM   2060  CD1 LEU A 125     -24.370  14.249 -26.010  0.00  0.00      A    C  
ATOM   2061  CD2 LEU A 125     -21.922  14.024 -26.244  0.00  0.00      A    C  
ATOM   2062  H   LEU A 125     -22.228  18.497 -27.346  0.00  0.00      A    H  
ATOM   2063  HA  LEU A 125     -21.178  16.093 -27.859  0.00  0.00      A    H  
ATOM   2064  HB2 LEU A 125     -23.954  16.340 -27.475  0.00  0.00      A    H  
ATOM   2065  HB3 LEU A 125     -23.333  15.131 -28.238  0.00  0.00      A    H  
ATOM   2066  HG  LEU A 125     -22.933  15.603 -25.480  0.00  0.00      A    H  
ATOM   2067 HD11 LEU A 125     -24.327  13.748 -25.181  0.00  0.00      A    H  
ATOM   2068 HD12 LEU A 125     -25.103  14.883 -25.967  0.00  0.00      A    H  
ATOM   2069 HD13 LEU A 125     -24.514  13.638 -26.750  0.00  0.00      A    H  
ATOM   2070 HD21 LEU A 125     -21.882  13.540 -25.405  0.00  0.00      A    H  
ATOM   2071 HD22 LEU A 125     -22.041  13.396 -26.974  0.00  0.00      A    H  
ATOM   2072 HD23 LEU A 125     -21.096  14.516 -26.372  0.00  0.00      A    H  
ATOM   2073  N   ASP A 126     -21.960  16.244 -30.310  0.00  0.00      A    N  
ATOM   2074  CA  ASP A 126     -22.138  16.638 -31.689  0.00  0.00      A    C  
ATOM   2075  C   ASP A 126     -23.572  16.427 -32.162  0.00  0.00      A    C  
ATOM   2076  O   ASP A 126     -24.111  15.333 -32.030  0.00  0.00      A    O  
ATOM   2077  CB  ASP A 126     -21.224  15.854 -32.599  0.00  0.00      A    C  
ATOM   2078  CG  ASP A 126     -21.386  16.287 -34.013  0.00  0.00      A    C  
ATOM   2079  OD1 ASP A 126     -21.021  17.446 -34.289  0.00  0.00      A    O  
ATOM   2080  OD2 ASP A 126     -21.907  15.507 -34.838  0.00  0.00      A    O1-
ATOM   2081  H   ASP A 126     -21.716  15.429 -30.186  0.00  0.00      A    H  
ATOM   2082  HA  ASP A 126     -21.923  17.583 -31.731  0.00  0.00      A    H  
ATOM   2083  HB2 ASP A 126     -20.302  15.977 -32.322  0.00  0.00      A    H  
ATOM   2084  HB3 ASP A 126     -21.419  14.907 -32.522  0.00  0.00      A    H  
ATOM   2085  N   PHE A 127     -24.168  17.466 -32.745  0.00  0.00      A    N  
ATOM   2086  CA  PHE A 127     -25.556  17.414 -33.239  0.00  0.00      A    C  
ATOM   2087  C   PHE A 127     -25.906  16.179 -34.075  0.00  0.00      A    C  
ATOM   2088  O   PHE A 127     -26.867  15.460 -33.773  0.00  0.00      A    O  
ATOM   2089  CB  PHE A 127     -25.865  18.668 -34.060  0.00  0.00      A    C  
ATOM   2090  CG  PHE A 127     -27.314  18.801 -34.462  0.00  0.00      A    C  
ATOM   2091  CD1 PHE A 127     -28.305  18.999 -33.500  0.00  0.00      A    C  
ATOM   2092  CD2 PHE A 127     -27.683  18.804 -35.808  0.00  0.00      A    C  
ATOM   2093  CE1 PHE A 127     -29.644  19.208 -33.872  0.00  0.00      A    C  
ATOM   2094  CE2 PHE A 127     -29.014  19.011 -36.189  0.00  0.00      A    C  
ATOM   2095  CZ  PHE A 127     -29.999  19.215 -35.219  0.00  0.00      A    C  
ATOM   2096  H   PHE A 127     -23.783  18.225 -32.868  0.00  0.00      A    H  
ATOM   2097  HA  PHE A 127     -26.103  17.362 -32.440  0.00  0.00      A    H  
ATOM   2098  HB2 PHE A 127     -25.609  19.450 -33.547  0.00  0.00      A    H  
ATOM   2099  HB3 PHE A 127     -25.317  18.662 -34.860  0.00  0.00      A    H  
ATOM   2100  HD1 PHE A 127     -28.076  18.993 -32.599  0.00  0.00      A    H  
ATOM   2101  HD2 PHE A 127     -27.035  18.667 -36.461  0.00  0.00      A    H  
ATOM   2102  HE1 PHE A 127     -30.293  19.342 -33.219  0.00  0.00      A    H  
ATOM   2103  HE2 PHE A 127     -29.243  19.013 -37.090  0.00  0.00      A    H  
ATOM   2104  HZ  PHE A 127     -30.883  19.354 -35.470  0.00  0.00      A    H  
ATOM   2105  N   GLU A 128     -25.131  15.946 -35.131  0.00  0.00      A    N  
ATOM   2106  CA  GLU A 128     -25.350  14.816 -36.021  0.00  0.00      A    C  
ATOM   2107  C   GLU A 128     -25.147  13.454 -35.382  0.00  0.00      A    C  
ATOM   2108  O   GLU A 128     -25.780  12.483 -35.780  0.00  0.00      A    O  
ATOM   2109  CB  GLU A 128     -24.440  14.938 -37.231  0.00  0.00      A    C  
ATOM   2110  CG  GLU A 128     -24.865  16.022 -38.182  0.00  0.00      A    C  
ATOM   2111  CD  GLU A 128     -26.283  15.809 -38.692  0.00  0.00      A    C  
ATOM   2112  OE1 GLU A 128     -26.730  14.633 -38.727  0.00  0.00      A    O  
ATOM   2113  OE2 GLU A 128     -26.939  16.813 -39.068  0.00  0.00      A    O1-
ATOM   2114  H   GLU A 128     -24.463  16.441 -35.350  0.00  0.00      A    H  
ATOM   2115  HA  GLU A 128     -26.286  14.859 -36.271  0.00  0.00      A    H  
ATOM   2116  HB2 GLU A 128     -23.535  15.115 -36.931  0.00  0.00      A    H  
ATOM   2117  HB3 GLU A 128     -24.422  14.090 -37.702  0.00  0.00      A    H  
ATOM   2118  HG2 GLU A 128     -24.808  16.882 -37.737  0.00  0.00      A    H  
ATOM   2119  HG3 GLU A 128     -24.253  16.050 -38.934  0.00  0.00      A    H  
ATOM   2120  N   ASP A 129     -24.250  13.376 -34.409  0.00  0.00      A    N  
ATOM   2121  CA  ASP A 129     -23.988  12.112 -33.732  0.00  0.00      A    C  
ATOM   2122  C   ASP A 129     -25.208  11.742 -32.887  0.00  0.00      A    C  
ATOM   2123  O   ASP A 129     -25.560  10.575 -32.759  0.00  0.00      A    O  
ATOM   2124  CB  ASP A 129     -22.740  12.227 -32.840  0.00  0.00      A    C  
ATOM   2125  CG  ASP A 129     -21.436  12.386 -33.644  0.00  0.00      A    C  
ATOM   2126  OD1 ASP A 129     -21.439  12.178 -34.889  0.00  0.00      A    O  
ATOM   2127  OD2 ASP A 129     -20.401  12.711 -33.007  0.00  0.00      A    O1-
ATOM   2128  H   ASP A 129     -23.783  14.040 -34.125  0.00  0.00      A    H  
ATOM   2129  HA  ASP A 129     -23.824  11.420 -34.392  0.00  0.00      A    H  
ATOM   2130  HB2 ASP A 129     -22.842  12.987 -32.246  0.00  0.00      A    H  
ATOM   2131  HB3 ASP A 129     -22.675  11.437 -32.281  0.00  0.00      A    H  
ATOM   2132  N   VAL A 130     -25.853  12.754 -32.318  0.00  0.00      A    N  
ATOM   2133  CA  VAL A 130     -27.036  12.557 -31.499  0.00  0.00      A    C  
ATOM   2134  C   VAL A 130     -28.150  12.064 -32.417  0.00  0.00      A    C  
ATOM   2135  O   VAL A 130     -28.898  11.148 -32.067  0.00  0.00      A    O  
ATOM   2136  CB  VAL A 130     -27.437  13.900 -30.788  0.00  0.00      A    C  
ATOM   2137  CG1 VAL A 130     -28.828  13.808 -30.170  0.00  0.00      A    C  
ATOM   2138  CG2 VAL A 130     -26.421  14.229 -29.696  0.00  0.00      A    C  
ATOM   2139  H   VAL A 130     -25.614  13.576 -32.398  0.00  0.00      A    H  
ATOM   2140  HA  VAL A 130     -26.869  11.904 -30.801  0.00  0.00      A    H  
ATOM   2141  HB  VAL A 130     -27.445  14.602 -31.458  0.00  0.00      A    H  
ATOM   2142 HG11 VAL A 130     -29.047  14.649 -29.740  0.00  0.00      A    H  
ATOM   2143 HG12 VAL A 130     -29.479  13.621 -30.864  0.00  0.00      A    H  
ATOM   2144 HG13 VAL A 130     -28.844  13.095 -29.512  0.00  0.00      A    H  
ATOM   2145 HG21 VAL A 130     -26.672  15.058 -29.260  0.00  0.00      A    H  
ATOM   2146 HG22 VAL A 130     -26.405  13.512 -29.043  0.00  0.00      A    H  
ATOM   2147 HG23 VAL A 130     -25.541  14.326 -30.091  0.00  0.00      A    H  
ATOM   2148  N   LEU A 131     -28.249  12.654 -33.606  0.00  0.00      A    N  
ATOM   2149  CA  LEU A 131     -29.287  12.241 -34.543  0.00  0.00      A    C  
ATOM   2150  C   LEU A 131     -29.152  10.812 -35.051  0.00  0.00      A    C  
ATOM   2151  O   LEU A 131     -30.154  10.117 -35.214  0.00  0.00      A    O  
ATOM   2152  CB  LEU A 131     -29.359  13.194 -35.738  0.00  0.00      A    C  
ATOM   2153  CG  LEU A 131     -29.898  14.598 -35.428  0.00  0.00      A    C  
ATOM   2154  CD1 LEU A 131     -30.188  15.304 -36.733  0.00  0.00      A    C  
ATOM   2155  CD2 LEU A 131     -31.160  14.523 -34.572  0.00  0.00      A    C  
ATOM   2156  H   LEU A 131     -27.735  13.284 -33.885  0.00  0.00      A    H  
ATOM   2157  HA  LEU A 131     -30.109  12.276 -34.028  0.00  0.00      A    H  
ATOM   2158  HB2 LEU A 131     -28.470  13.281 -36.117  0.00  0.00      A    H  
ATOM   2159  HB3 LEU A 131     -29.920  12.792 -36.420  0.00  0.00      A    H  
ATOM   2160  HG  LEU A 131     -29.233  15.093 -34.925  0.00  0.00      A    H  
ATOM   2161 HD11 LEU A 131     -30.530  16.193 -36.551  0.00  0.00      A    H  
ATOM   2162 HD12 LEU A 131     -29.372  15.372 -37.253  0.00  0.00      A    H  
ATOM   2163 HD13 LEU A 131     -30.849  14.800 -37.234  0.00  0.00      A    H  
ATOM   2164 HD21 LEU A 131     -31.481  15.420 -34.390  0.00  0.00      A    H  
ATOM   2165 HD22 LEU A 131     -31.844  14.025 -35.047  0.00  0.00      A    H  
ATOM   2166 HD23 LEU A 131     -30.958  14.076 -33.735  0.00  0.00      A    H  
ATOM   2167  N   ARG A 132     -27.933  10.351 -35.286  0.00  0.00      A    N  
ATOM   2168  CA  ARG A 132     -27.774   9.001 -35.805  0.00  0.00      A    C  
ATOM   2169  C   ARG A 132     -27.525   7.902 -34.771  0.00  0.00      A    C  
ATOM   2170  O   ARG A 132     -28.112   6.823 -34.870  0.00  0.00      A    O  
ATOM   2171  CB  ARG A 132     -26.647   8.966 -36.846  0.00  0.00      A    C  
ATOM   2172  CG  ARG A 132     -26.713  10.058 -37.924  0.00  0.00      A    C  
ATOM   2173  CD  ARG A 132     -25.405  10.085 -38.718  0.00  0.00      A    C  
ATOM   2174  NE  ARG A 132     -25.162  11.364 -39.384  0.00  0.00      A    N1+
ATOM   2175  CZ  ARG A 132     -23.947  11.841 -39.658  0.00  0.00      A    C  
ATOM   2176  NH1 ARG A 132     -22.863  11.147 -39.321  0.00  0.00      A    N  
ATOM   2177  NH2 ARG A 132     -23.814  13.013 -40.268  0.00  0.00      A    N  
ATOM   2178  H   ARG A 132     -27.204  10.788 -35.157  0.00  0.00      A    H  
ATOM   2179  HA  ARG A 132     -28.639   8.796 -36.194  0.00  0.00      A    H  
ATOM   2180  HB2 ARG A 132     -25.798   9.040 -36.384  0.00  0.00      A    H  
ATOM   2181  HB3 ARG A 132     -26.658   8.100 -37.283  0.00  0.00      A    H  
ATOM   2182  HG2 ARG A 132     -27.459   9.890 -38.520  0.00  0.00      A    H  
ATOM   2183  HG3 ARG A 132     -26.868  10.922 -37.511  0.00  0.00      A    H  
ATOM   2184  HD2 ARG A 132     -24.666   9.893 -38.120  0.00  0.00      A    H  
ATOM   2185  HD3 ARG A 132     -25.422   9.379 -39.383  0.00  0.00      A    H  
ATOM   2186  HE  ARG A 132     -25.843  11.837 -39.613  0.00  0.00      A    H  
ATOM   2187 HH11 ARG A 132     -22.944  10.388 -38.925  0.00  0.00      A    H  
ATOM   2188 HH12 ARG A 132     -22.081  11.457 -39.499  0.00  0.00      A    H  
ATOM   2189 HH21 ARG A 132     -24.512  13.465 -40.487  0.00  0.00      A    H  
ATOM   2190 HH22 ARG A 132     -23.030  13.320 -40.444  0.00  0.00      A    H  
ATOM   2191  N   TYR A 133     -26.678   8.166 -33.780  0.00  0.00      A    N  
ATOM   2192  CA  TYR A 133     -26.326   7.146 -32.783  0.00  0.00      A    C  
ATOM   2193  C   TYR A 133     -27.141   7.133 -31.476  0.00  0.00      A    C  
ATOM   2194  O   TYR A 133     -27.273   8.151 -30.805  0.00  0.00      A    O  
ATOM   2195  CB  TYR A 133     -24.817   7.260 -32.483  0.00  0.00      A    C  
ATOM   2196  CG  TYR A 133     -23.960   7.389 -33.743  0.00  0.00      A    C  
ATOM   2197  CD1 TYR A 133     -23.950   6.379 -34.717  0.00  0.00      A    C  
ATOM   2198  CD2 TYR A 133     -23.202   8.543 -33.987  0.00  0.00      A    C  
ATOM   2199  CE1 TYR A 133     -23.214   6.517 -35.902  0.00  0.00      A    C  
ATOM   2200  CE2 TYR A 133     -22.461   8.691 -35.172  0.00  0.00      A    C  
ATOM   2201  CZ  TYR A 133     -22.476   7.675 -36.124  0.00  0.00      A    C  
ATOM   2202  OH  TYR A 133     -21.774   7.817 -37.305  0.00  0.00      A    O  
ATOM   2203  H   TYR A 133     -26.294   8.927 -33.663  0.00  0.00      A    H  
ATOM   2204  HA  TYR A 133     -26.560   6.297 -33.190  0.00  0.00      A    H  
ATOM   2205  HB2 TYR A 133     -24.664   8.031 -31.914  0.00  0.00      A    H  
ATOM   2206  HB3 TYR A 133     -24.532   6.478 -31.984  0.00  0.00      A    H  
ATOM   2207  HD1 TYR A 133     -24.441   5.603 -34.574  0.00  0.00      A    H  
ATOM   2208  HD2 TYR A 133     -23.189   9.223 -33.353  0.00  0.00      A    H  
ATOM   2209  HE1 TYR A 133     -23.219   5.837 -36.537  0.00  0.00      A    H  
ATOM   2210  HE2 TYR A 133     -21.964   9.463 -35.319  0.00  0.00      A    H  
ATOM   2211  HH  TYR A 133     -21.377   8.557 -37.308  0.00  0.00      A    H  
ATOM   2212  N   ASP A 134     -27.685   5.977 -31.105  0.00  0.00      A    N  
ATOM   2213  CA  ASP A 134     -28.469   5.921 -29.876  0.00  0.00      A    C  
ATOM   2214  C   ASP A 134     -27.610   6.120 -28.622  0.00  0.00      A    C  
ATOM   2215  O   ASP A 134     -28.103   6.598 -27.603  0.00  0.00      A    O  
ATOM   2216  CB  ASP A 134     -29.249   4.608 -29.791  0.00  0.00      A    C  
ATOM   2217  CG  ASP A 134     -30.368   4.525 -30.817  0.00  0.00      A    C  
ATOM   2218  OD1 ASP A 134     -30.595   5.495 -31.568  0.00  0.00      A    O  
ATOM   2219  OD2 ASP A 134     -31.038   3.481 -30.875  0.00  0.00      A    O1-
ATOM   2220  H   ASP A 134     -27.616   5.236 -31.535  0.00  0.00      A    H  
ATOM   2221  HA  ASP A 134     -29.098   6.659 -29.909  0.00  0.00      A    H  
ATOM   2222  HB2 ASP A 134     -28.640   3.865 -29.921  0.00  0.00      A    H  
ATOM   2223  HB3 ASP A 134     -29.623   4.515 -28.901  0.00  0.00      A    H  
ATOM   2224  N   GLU A 135     -26.329   5.758 -28.700  0.00  0.00      A    N  
ATOM   2225  CA  GLU A 135     -25.407   5.931 -27.577  0.00  0.00      A    C  
ATOM   2226  C   GLU A 135     -25.245   7.419 -27.306  0.00  0.00      A    C  
ATOM   2227  O   GLU A 135     -25.285   7.852 -26.155  0.00  0.00      A    O  
ATOM   2228  CB  GLU A 135     -24.032   5.328 -27.890  0.00  0.00      A    C  
ATOM   2229  H   GLU A 135     -25.972   5.408 -29.400  0.00  0.00      A    H  
ATOM   2230  HA  GLU A 135     -25.771   5.475 -26.802  0.00  0.00      A    H  
ATOM   2231  N   HIS A 136     -25.061   8.203 -28.366  0.00  0.00      A    N  
ATOM   2232  CA  HIS A 136     -24.908   9.644 -28.200  0.00  0.00      A    C  
ATOM   2233  C   HIS A 136     -26.230  10.293 -27.787  0.00  0.00      A    C  
ATOM   2234  O   HIS A 136     -26.217  11.307 -27.101  0.00  0.00      A    O  
ATOM   2235  CB  HIS A 136     -24.356  10.288 -29.480  0.00  0.00      A    C  
ATOM   2236  CG  HIS A 136     -22.940   9.895 -29.789  0.00  0.00      A    C  
ATOM   2237  CD2 HIS A 136     -22.434   9.014 -30.685  0.00  0.00      A    C  
ATOM   2238  ND1 HIS A 136     -21.856  10.395 -29.095  0.00  0.00      A    N  
ATOM   2239  CE1 HIS A 136     -20.748   9.839 -29.548  0.00  0.00      A    C  
ATOM   2240  NE2 HIS A 136     -21.072   8.997 -30.513  0.00  0.00      A    N  
ATOM   2241  H   HIS A 136     -25.022   7.924 -29.179  0.00  0.00      A    H  
ATOM   2242  HA  HIS A 136     -24.267   9.796 -27.488  0.00  0.00      A    H  
ATOM   2243  HB2 HIS A 136     -24.923  10.041 -30.228  0.00  0.00      A    H  
ATOM   2244  HB3 HIS A 136     -24.404  11.253 -29.394  0.00  0.00      A    H  
ATOM   2245  HD2 HIS A 136     -22.919   8.514 -31.301  0.00  0.00      A    H  
ATOM   2246  HE1 HIS A 136     -19.887  10.011 -29.241  0.00  0.00      A    H  
ATOM   2247  HE2 HIS A 136     -20.518   8.515 -30.962  0.00  0.00      A    H  
ATOM   2248  N   ALA A 137     -27.363   9.706 -28.186  0.00  0.00      A    N  
ATOM   2249  CA  ALA A 137     -28.672  10.242 -27.807  0.00  0.00      A    C  
ATOM   2250  C   ALA A 137     -28.921   9.958 -26.315  0.00  0.00      A    C  
ATOM   2251  O   ALA A 137     -29.499  10.776 -25.603  0.00  0.00      A    O  
ATOM   2252  CB  ALA A 137     -29.776   9.611 -28.666  0.00  0.00      A    C  
ATOM   2253  H   ALA A 137     -27.394   8.999 -28.675  0.00  0.00      A    H  
ATOM   2254  HA  ALA A 137     -28.685  11.200 -27.957  0.00  0.00      A    H  
ATOM   2255  HB1 ALA A 137     -30.637   9.974 -28.405  0.00  0.00      A    H  
ATOM   2256  HB2 ALA A 137     -29.612   9.809 -29.601  0.00  0.00      A    H  
ATOM   2257  HB3 ALA A 137     -29.778   8.650 -28.536  0.00  0.00      A    H  
ATOM   2258  N   TYR A 138     -28.479   8.792 -25.856  0.00  0.00      A    N  
ATOM   2259  CA  TYR A 138     -28.620   8.405 -24.453  0.00  0.00      A    C  
ATOM   2260  C   TYR A 138     -27.746   9.324 -23.600  0.00  0.00      A    C  
ATOM   2261  O   TYR A 138     -28.151   9.771 -22.531  0.00  0.00      A    O  
ATOM   2262  CB  TYR A 138     -28.176   6.949 -24.236  0.00  0.00      A    C  
ATOM   2263  CG  TYR A 138     -28.221   6.542 -22.780  0.00  0.00      A    C  
ATOM   2264  CD1 TYR A 138     -29.446   6.354 -22.130  0.00  0.00      A    C  
ATOM   2265  CD2 TYR A 138     -27.052   6.442 -22.024  0.00  0.00      A    C  
ATOM   2266  CE1 TYR A 138     -29.508   6.089 -20.763  0.00  0.00      A    C  
ATOM   2267  CE2 TYR A 138     -27.103   6.178 -20.657  0.00  0.00      A    C  
ATOM   2268  CZ  TYR A 138     -28.337   6.007 -20.036  0.00  0.00      A    C  
ATOM   2269  OH  TYR A 138     -28.410   5.781 -18.682  0.00  0.00      A    O  
ATOM   2270  H   TYR A 138     -28.089   8.203 -26.347  0.00  0.00      A    H  
ATOM   2271  HA  TYR A 138     -29.553   8.484 -24.199  0.00  0.00      A    H  
ATOM   2272  HB2 TYR A 138     -28.748   6.359 -24.752  0.00  0.00      A    H  
ATOM   2273  HB3 TYR A 138     -27.274   6.835 -24.573  0.00  0.00      A    H  
ATOM   2274  HD1 TYR A 138     -30.235   6.407 -22.620  0.00  0.00      A    H  
ATOM   2275  HD2 TYR A 138     -26.227   6.553 -22.439  0.00  0.00      A    H  
ATOM   2276  HE1 TYR A 138     -30.330   5.969 -20.345  0.00  0.00      A    H  
ATOM   2277  HE2 TYR A 138     -26.318   6.116 -20.163  0.00  0.00      A    H  
ATOM   2278  HH  TYR A 138     -27.635   5.752 -18.360  0.00  0.00      A    H  
ATOM   2279  N   LYS A 139     -26.538   9.581 -24.088  0.00  0.00      A    N  
ATOM   2280  CA  LYS A 139     -25.590  10.458 -23.417  0.00  0.00      A    C  
ATOM   2281  C   LYS A 139     -26.190  11.875 -23.385  0.00  0.00      A    C  
ATOM   2282  O   LYS A 139     -26.053  12.611 -22.402  0.00  0.00      A    O  
ATOM   2283  CB  LYS A 139     -24.253  10.429 -24.180  0.00  0.00      A    C  
ATOM   2284  CG  LYS A 139     -23.133  11.344 -23.679  0.00  0.00      A    C  
ATOM   2285  CD  LYS A 139     -22.643  10.979 -22.279  0.00  0.00      A    C  
ATOM   2286  CE  LYS A 139     -21.533  11.944 -21.815  0.00  0.00      A    C  
ATOM   2287  NZ  LYS A 139     -21.081  11.739 -20.397  0.00  0.00      A    N1+
ATOM   2288  H   LYS A 139     -26.244   9.248 -24.824  0.00  0.00      A    H  
ATOM   2289  HA  LYS A 139     -25.422  10.167 -22.507  0.00  0.00      A    H  
ATOM   2290  HB2 LYS A 139     -23.922   9.517 -24.169  0.00  0.00      A    H  
ATOM   2291  HB3 LYS A 139     -24.432  10.655 -25.106  0.00  0.00      A    H  
ATOM   2292  HG2 LYS A 139     -22.387  11.302 -24.298  0.00  0.00      A    H  
ATOM   2293  HG3 LYS A 139     -23.449  12.261 -23.677  0.00  0.00      A    H  
ATOM   2294  HD2 LYS A 139     -23.385  11.009 -21.655  0.00  0.00      A    H  
ATOM   2295  HD3 LYS A 139     -22.307  10.069 -22.277  0.00  0.00      A    H  
ATOM   2296  HE2 LYS A 139     -20.768  11.846 -22.404  0.00  0.00      A    H  
ATOM   2297  HE3 LYS A 139     -21.851  12.855 -21.913  0.00  0.00      A    H  
ATOM   2298  HZ1 LYS A 139     -20.443  12.328 -20.200  0.00  0.00      A    H  
ATOM   2299  HZ2 LYS A 139     -21.770  11.854 -19.846  0.00  0.00      A    H  
ATOM   2300  HZ3 LYS A 139     -20.761  10.914 -20.303  0.00  0.00      A    H  
ATOM   2301  N   TRP A 140     -26.896  12.244 -24.444  0.00  0.00      A    N  
ATOM   2302  CA  TRP A 140     -27.497  13.570 -24.510  0.00  0.00      A    C  
ATOM   2303  C   TRP A 140     -28.594  13.793 -23.469  0.00  0.00      A    C  
ATOM   2304  O   TRP A 140     -28.576  14.800 -22.749  0.00  0.00      A    O  
ATOM   2305  CB  TRP A 140     -28.058  13.814 -25.914  0.00  0.00      A    C  
ATOM   2306  CG  TRP A 140     -28.929  15.029 -26.036  0.00  0.00      A    C  
ATOM   2307  CD1 TRP A 140     -28.671  16.291 -25.559  0.00  0.00      A    C  
ATOM   2308  CD2 TRP A 140     -30.165  15.117 -26.743  0.00  0.00      A    C  
ATOM   2309  CE2 TRP A 140     -30.598  16.464 -26.661  0.00  0.00      A    C  
ATOM   2310  CE3 TRP A 140     -30.948  14.192 -27.442  0.00  0.00      A    C  
ATOM   2311  NE1 TRP A 140     -29.668  17.156 -25.933  0.00  0.00      A    N  
ATOM   2312  CZ2 TRP A 140     -31.783  16.905 -27.259  0.00  0.00      A    C  
ATOM   2313  CZ3 TRP A 140     -32.120  14.627 -28.036  0.00  0.00      A    C  
ATOM   2314  CH2 TRP A 140     -32.530  15.976 -27.939  0.00  0.00      A    C  
ATOM   2315  H   TRP A 140     -27.039  11.747 -25.131  0.00  0.00      A    H  
ATOM   2316  HA  TRP A 140     -26.792  14.205 -24.310  0.00  0.00      A    H  
ATOM   2317  HB2 TRP A 140     -27.318  13.898 -26.535  0.00  0.00      A    H  
ATOM   2318  HB3 TRP A 140     -28.569  13.035 -26.185  0.00  0.00      A    H  
ATOM   2319  HD1 TRP A 140     -27.926  16.526 -25.054  0.00  0.00      A    H  
ATOM   2320  HE1 TRP A 140     -29.703  17.994 -25.742  0.00  0.00      A    H  
ATOM   2321  HE3 TRP A 140     -30.686  13.302 -27.506  0.00  0.00      A    H  
ATOM   2322  HZ2 TRP A 140     -32.054  17.793 -27.198  0.00  0.00      A    H  
ATOM   2323  HZ3 TRP A 140     -32.646  14.022 -28.507  0.00  0.00      A    H  
ATOM   2324  HH2 TRP A 140     -33.324  16.240 -28.345  0.00  0.00      A    H  
ATOM   2325  N   LEU A 141     -29.537  12.851 -23.388  0.00  0.00      A    N  
ATOM   2326  CA  LEU A 141     -30.670  12.955 -22.463  0.00  0.00      A    C  
ATOM   2327  C   LEU A 141     -30.348  12.695 -20.996  0.00  0.00      A    C  
ATOM   2328  O   LEU A 141     -30.789  13.442 -20.110  0.00  0.00      A    O  
ATOM   2329  CB  LEU A 141     -31.787  12.012 -22.912  0.00  0.00      A    C  
ATOM   2330  CG  LEU A 141     -32.398  12.328 -24.283  0.00  0.00      A    C  
ATOM   2331  CD1 LEU A 141     -33.541  11.340 -24.538  0.00  0.00      A    C  
ATOM   2332  CD2 LEU A 141     -32.921  13.767 -24.315  0.00  0.00      A    C  
ATOM   2333  H   LEU A 141     -29.538  12.136 -23.866  0.00  0.00      A    H  
ATOM   2334  HA  LEU A 141     -30.945  13.884 -22.504  0.00  0.00      A    H  
ATOM   2335  HB2 LEU A 141     -31.439  11.107 -22.930  0.00  0.00      A    H  
ATOM   2336  HB3 LEU A 141     -32.493  12.031 -22.247  0.00  0.00      A    H  
ATOM   2337  HG  LEU A 141     -31.723  12.241 -24.975  0.00  0.00      A    H  
ATOM   2338 HD11 LEU A 141     -33.941  11.524 -25.402  0.00  0.00      A    H  
ATOM   2339 HD12 LEU A 141     -33.194  10.434 -24.529  0.00  0.00      A    H  
ATOM   2340 HD13 LEU A 141     -34.212  11.436 -23.844  0.00  0.00      A    H  
ATOM   2341 HD21 LEU A 141     -33.304  13.953 -25.187  0.00  0.00      A    H  
ATOM   2342 HD22 LEU A 141     -33.601  13.880 -23.633  0.00  0.00      A    H  
ATOM   2343 HD23 LEU A 141     -32.189  14.381 -24.146  0.00  0.00      A    H  
ATOM   2344  N   SER A 142     -29.582  11.637 -20.746  0.00  0.00      A    N  
ATOM   2345  CA  SER A 142     -29.200  11.282 -19.389  0.00  0.00      A    C  
ATOM   2346  C   SER A 142     -28.444  12.456 -18.772  0.00  0.00      A    C  
ATOM   2347  O   SER A 142     -28.628  12.785 -17.607  0.00  0.00      A    O  
ATOM   2348  CB  SER A 142     -28.318  10.025 -19.390  0.00  0.00      A    C  
ATOM   2349  OG  SER A 142     -27.119  10.226 -20.135  0.00  0.00      A    O  
ATOM   2350  H   SER A 142     -29.273  11.112 -21.353  0.00  0.00      A    H  
ATOM   2351  HA  SER A 142     -29.995  11.090 -18.867  0.00  0.00      A    H  
ATOM   2352  HB2 SER A 142     -28.096   9.784 -18.477  0.00  0.00      A    H  
ATOM   2353  HB3 SER A 142     -28.814   9.281 -19.767  0.00  0.00      A    H  
ATOM   2354  HG  SER A 142     -27.262  10.061 -20.946  0.00  0.00      A    H  
ATOM   2355  N   THR A 143     -27.591  13.098 -19.552  0.00  0.00      A    N  
ATOM   2356  CA  THR A 143     -26.859  14.225 -19.012  0.00  0.00      A    C  
ATOM   2357  C   THR A 143     -27.832  15.382 -18.793  0.00  0.00      A    C  
ATOM   2358  O   THR A 143     -27.816  16.039 -17.747  0.00  0.00      A    O  
ATOM   2359  CB  THR A 143     -25.700  14.659 -19.966  0.00  0.00      A    C  
ATOM   2360  CG2 THR A 143     -25.020  15.933 -19.464  0.00  0.00      A    C  
ATOM   2361  OG1 THR A 143     -24.720  13.613 -20.033  0.00  0.00      A    O  
ATOM   2362  H   THR A 143     -27.425  12.904 -20.373  0.00  0.00      A    H  
ATOM   2363  HA  THR A 143     -26.456  13.967 -18.168  0.00  0.00      A    H  
ATOM   2364  HB  THR A 143     -26.079  14.829 -20.842  0.00  0.00      A    H  
ATOM   2365  HG1 THR A 143     -24.873  13.128 -20.702  0.00  0.00      A    H  
ATOM   2366 HG21 THR A 143     -24.306  16.180 -20.072  0.00  0.00      A    H  
ATOM   2367 HG22 THR A 143     -25.670  16.651 -19.420  0.00  0.00      A    H  
ATOM   2368 HG23 THR A 143     -24.652  15.777 -18.580  0.00  0.00      A    H  
ATOM   2369  N   LEU A 144     -28.686  15.627 -19.778  0.00  0.00      A    N  
ATOM   2370  CA  LEU A 144     -29.658  16.702 -19.669  0.00  0.00      A    C  
ATOM   2371  C   LEU A 144     -30.446  16.540 -18.372  0.00  0.00      A    C  
ATOM   2372  O   LEU A 144     -30.622  17.490 -17.623  0.00  0.00      A    O  
ATOM   2373  CB  LEU A 144     -30.608  16.667 -20.860  0.00  0.00      A    C  
ATOM   2374  CG  LEU A 144     -31.712  17.715 -20.791  0.00  0.00      A    C  
ATOM   2375  CD1 LEU A 144     -31.114  19.085 -20.981  0.00  0.00      A    C  
ATOM   2376  CD2 LEU A 144     -32.748  17.427 -21.847  0.00  0.00      A    C  
ATOM   2377  H   LEU A 144     -28.719  15.184 -20.514  0.00  0.00      A    H  
ATOM   2378  HA  LEU A 144     -29.196  17.555 -19.662  0.00  0.00      A    H  
ATOM   2379  HB2 LEU A 144     -30.098  16.798 -21.675  0.00  0.00      A    H  
ATOM   2380  HB3 LEU A 144     -31.011  15.787 -20.917  0.00  0.00      A    H  
ATOM   2381  HG  LEU A 144     -32.144  17.685 -19.923  0.00  0.00      A    H  
ATOM   2382 HD11 LEU A 144     -31.816  19.753 -20.937  0.00  0.00      A    H  
ATOM   2383 HD12 LEU A 144     -30.463  19.254 -20.282  0.00  0.00      A    H  
ATOM   2384 HD13 LEU A 144     -30.678  19.131 -21.846  0.00  0.00      A    H  
ATOM   2385 HD21 LEU A 144     -33.450  18.095 -21.802  0.00  0.00      A    H  
ATOM   2386 HD22 LEU A 144     -32.333  17.453 -22.723  0.00  0.00      A    H  
ATOM   2387 HD23 LEU A 144     -33.128  16.548 -21.696  0.00  0.00      A    H  
ATOM   2388  N   LYS A 145     -30.924  15.333 -18.113  0.00  0.00      A    N  
ATOM   2389  CA  LYS A 145     -31.667  15.075 -16.894  0.00  0.00      A    C  
ATOM   2390  C   LYS A 145     -30.751  15.313 -15.699  0.00  0.00      A    C  
ATOM   2391  O   LYS A 145     -31.056  16.094 -14.805  0.00  0.00      A    O  
ATOM   2392  CB  LYS A 145     -32.164  13.623 -16.872  0.00  0.00      A    C  
ATOM   2393  CG  LYS A 145     -33.035  13.272 -15.677  0.00  0.00      A    C  
ATOM   2394  CD  LYS A 145     -34.249  14.203 -15.602  0.00  0.00      A    C  
ATOM   2395  CE  LYS A 145     -35.247  13.736 -14.556  0.00  0.00      A    C  
ATOM   2396  NZ  LYS A 145     -34.604  13.587 -13.222  0.00  0.00      A    N1+
ATOM   2397  H   LYS A 145     -30.829  14.652 -18.629  0.00  0.00      A    H  
ATOM   2398  HA  LYS A 145     -32.433  15.669 -16.853  0.00  0.00      A    H  
ATOM   2399  HB2 LYS A 145     -32.666  13.453 -17.684  0.00  0.00      A    H  
ATOM   2400  HB3 LYS A 145     -31.396  13.030 -16.883  0.00  0.00      A    H  
ATOM   2401  HG2 LYS A 145     -33.331  12.351 -15.746  0.00  0.00      A    H  
ATOM   2402  HG3 LYS A 145     -32.516  13.343 -14.860  0.00  0.00      A    H  
ATOM   2403  HD2 LYS A 145     -33.955  15.103 -15.391  0.00  0.00      A    H  
ATOM   2404  HD3 LYS A 145     -34.682  14.242 -16.469  0.00  0.00      A    H  
ATOM   2405  HE2 LYS A 145     -35.977  14.372 -14.496  0.00  0.00      A    H  
ATOM   2406  HE3 LYS A 145     -35.631  12.888 -14.829  0.00  0.00      A    H  
ATOM   2407  HZ1 LYS A 145     -35.211  13.717 -12.584  0.00  0.00      A    H  
ATOM   2408  HZ2 LYS A 145     -34.264  12.768 -13.146  0.00  0.00      A    H  
ATOM   2409  HZ3 LYS A 145     -33.952  14.187 -13.138  0.00  0.00      A    H  
ATOM   2410  N   LYS A 146     -29.609  14.646 -15.712  0.00  0.00      A    N  
ATOM   2411  CA  LYS A 146     -28.644  14.731 -14.630  0.00  0.00      A    C  
ATOM   2412  C   LYS A 146     -28.026  16.100 -14.366  0.00  0.00      A    C  
ATOM   2413  O   LYS A 146     -28.012  16.559 -13.226  0.00  0.00      A    O  
ATOM   2414  CB  LYS A 146     -27.541  13.692 -14.866  0.00  0.00      A    C  
ATOM   2415  CG  LYS A 146     -26.395  13.752 -13.889  0.00  0.00      A    C  
ATOM   2416  CD  LYS A 146     -25.726  12.406 -13.771  0.00  0.00      A    C  
ATOM   2417  CE  LYS A 146     -24.301  12.535 -13.256  0.00  0.00      A    C  
ATOM   2418  NZ  LYS A 146     -23.391  13.025 -14.347  0.00  0.00      A    N1+
ATOM   2419  H   LYS A 146     -29.370  14.127 -16.354  0.00  0.00      A    H  
ATOM   2420  HA  LYS A 146     -29.154  14.552 -13.825  0.00  0.00      A    H  
ATOM   2421  HB2 LYS A 146     -27.935  12.807 -14.828  0.00  0.00      A    H  
ATOM   2422  HB3 LYS A 146     -27.191  13.809 -15.763  0.00  0.00      A    H  
ATOM   2423  HG2 LYS A 146     -25.750  14.415 -14.180  0.00  0.00      A    H  
ATOM   2424  HG3 LYS A 146     -26.719  14.035 -13.020  0.00  0.00      A    H  
ATOM   2425  HD2 LYS A 146     -26.238  11.840 -13.172  0.00  0.00      A    H  
ATOM   2426  HD3 LYS A 146     -25.720  11.969 -14.637  0.00  0.00      A    H  
ATOM   2427  HE2 LYS A 146     -24.276  13.150 -12.506  0.00  0.00      A    H  
ATOM   2428  HE3 LYS A 146     -23.990  11.676 -12.929  0.00  0.00      A    H  
ATOM   2429  HZ1 LYS A 146     -22.718  13.483 -13.989  0.00  0.00      A    H  
ATOM   2430  HZ2 LYS A 146     -23.069  12.330 -14.799  0.00  0.00      A    H  
ATOM   2431  HZ3 LYS A 146     -23.847  13.552 -14.900  0.00  0.00      A    H  
ATOM   2432  N   VAL A 147     -27.518  16.757 -15.404  0.00  0.00      A    N  
ATOM   2433  CA  VAL A 147     -26.876  18.057 -15.216  0.00  0.00      A    C  
ATOM   2434  C   VAL A 147     -27.787  19.259 -15.381  0.00  0.00      A    C  
ATOM   2435  O   VAL A 147     -27.543  20.315 -14.810  0.00  0.00      A    O  
ATOM   2436  CB  VAL A 147     -25.684  18.216 -16.177  0.00  0.00      A    C  
ATOM   2437  CG1 VAL A 147     -25.028  19.585 -15.986  0.00  0.00      A    C  
ATOM   2438  CG2 VAL A 147     -24.687  17.081 -15.933  0.00  0.00      A    C  
ATOM   2439  H   VAL A 147     -27.533  16.473 -16.216  0.00  0.00      A    H  
ATOM   2440  HA  VAL A 147     -26.591  18.050 -14.289  0.00  0.00      A    H  
ATOM   2441  HB  VAL A 147     -25.993  18.166 -17.095  0.00  0.00      A    H  
ATOM   2442 HG11 VAL A 147     -24.279  19.673 -16.596  0.00  0.00      A    H  
ATOM   2443 HG12 VAL A 147     -25.677  20.283 -16.168  0.00  0.00      A    H  
ATOM   2444 HG13 VAL A 147     -24.712  19.668 -15.073  0.00  0.00      A    H  
ATOM   2445 HG21 VAL A 147     -23.934  17.177 -16.536  0.00  0.00      A    H  
ATOM   2446 HG22 VAL A 147     -24.373  17.117 -15.016  0.00  0.00      A    H  
ATOM   2447 HG23 VAL A 147     -25.122  16.228 -16.092  0.00  0.00      A    H  
ATOM   2448  N   GLY A 148     -28.841  19.093 -16.163  0.00  0.00      A    N  
ATOM   2449  CA  GLY A 148     -29.749  20.193 -16.389  0.00  0.00      A    C  
ATOM   2450  C   GLY A 148     -29.495  20.827 -17.745  0.00  0.00      A    C  
ATOM   2451  O   GLY A 148     -30.382  21.447 -18.326  0.00  0.00      A    O  
ATOM   2452  H   GLY A 148     -29.044  18.361 -16.566  0.00  0.00      A    H  
ATOM   2453  HA2 GLY A 148     -30.665  19.878 -16.340  0.00  0.00      A    H  
ATOM   2454  HA3 GLY A 148     -29.640  20.857 -15.691  0.00  0.00      A    H  
ATOM   2455  N   ILE A 149     -28.301  20.667 -18.293  0.00  0.00      A    N  
ATOM   2456  CA  ILE A 149     -28.043  21.302 -19.578  0.00  0.00      A    C  
ATOM   2457  C   ILE A 149     -27.045  20.540 -20.434  0.00  0.00      A    C  
ATOM   2458  O   ILE A 149     -26.202  19.798 -19.925  0.00  0.00      A    O  
ATOM   2459  CB  ILE A 149     -27.591  22.797 -19.347  0.00  0.00      A    C  
ATOM   2460  CG1 ILE A 149     -27.260  23.509 -20.650  0.00  0.00      A    C  
ATOM   2461  CG2 ILE A 149     -26.387  22.844 -18.447  0.00  0.00      A    C  
ATOM   2462  CD1 ILE A 149     -27.048  24.990 -20.428  0.00  0.00      A    C  
ATOM   2463  H   ILE A 149     -27.651  20.216 -17.957  0.00  0.00      A    H  
ATOM   2464  HA  ILE A 149     -28.872  21.292 -20.082  0.00  0.00      A    H  
ATOM   2465  HB  ILE A 149     -28.340  23.255 -18.933  0.00  0.00      A    H  
ATOM   2466 HG12 ILE A 149     -26.461  23.121 -21.039  0.00  0.00      A    H  
ATOM   2467 HG13 ILE A 149     -27.980  23.375 -21.286  0.00  0.00      A    H  
ATOM   2468 HG21 ILE A 149     -26.119  23.767 -18.313  0.00  0.00      A    H  
ATOM   2469 HG22 ILE A 149     -26.607  22.444 -17.591  0.00  0.00      A    H  
ATOM   2470 HG23 ILE A 149     -25.658  22.352 -18.856  0.00  0.00      A    H  
ATOM   2471 HD11 ILE A 149     -26.839  25.417 -21.273  0.00  0.00      A    H  
ATOM   2472 HD12 ILE A 149     -27.856  25.381 -20.059  0.00  0.00      A    H  
ATOM   2473 HD13 ILE A 149     -26.313  25.123 -19.809  0.00  0.00      A    H  
ATOM   2474  N   VAL A 150     -27.181  20.701 -21.743  0.00  0.00      A    N  
ATOM   2475  CA  VAL A 150     -26.305  20.051 -22.698  0.00  0.00      A    C  
ATOM   2476  C   VAL A 150     -26.248  20.888 -23.959  0.00  0.00      A    C  
ATOM   2477  O   VAL A 150     -27.284  21.307 -24.485  0.00  0.00      A    O  
ATOM   2478  CB  VAL A 150     -26.794  18.635 -23.049  0.00  0.00      A    C  
ATOM   2479  CG1 VAL A 150     -25.998  18.097 -24.231  0.00  0.00      A    C  
ATOM   2480  CG2 VAL A 150     -26.623  17.716 -21.843  0.00  0.00      A    C  
ATOM   2481  H   VAL A 150     -27.788  21.193 -22.102  0.00  0.00      A    H  
ATOM   2482  HA  VAL A 150     -25.425  19.971 -22.298  0.00  0.00      A    H  
ATOM   2483  HB  VAL A 150     -27.733  18.670 -23.288  0.00  0.00      A    H  
ATOM   2484 HG11 VAL A 150     -26.308  17.204 -24.451  0.00  0.00      A    H  
ATOM   2485 HG12 VAL A 150     -26.122  18.679 -24.997  0.00  0.00      A    H  
ATOM   2486 HG13 VAL A 150     -25.057  18.064 -23.999  0.00  0.00      A    H  
ATOM   2487 HG21 VAL A 150     -26.932  16.825 -22.069  0.00  0.00      A    H  
ATOM   2488 HG22 VAL A 150     -25.686  17.679 -21.594  0.00  0.00      A    H  
ATOM   2489 HG23 VAL A 150     -27.142  18.059 -21.098  0.00  0.00      A    H  
ATOM   2490  N   ARG A 151     -25.028  21.155 -24.413  0.00  0.00      A    N  
ATOM   2491  CA  ARG A 151     -24.802  21.952 -25.614  0.00  0.00      A    C  
ATOM   2492  C   ARG A 151     -24.420  21.095 -26.805  0.00  0.00      A    C  
ATOM   2493  O   ARG A 151     -23.353  20.478 -26.822  0.00  0.00      A    O  
ATOM   2494  CB  ARG A 151     -23.686  22.985 -25.405  0.00  0.00      A    C  
ATOM   2495  CG  ARG A 151     -23.306  23.693 -26.714  0.00  0.00      A    C  
ATOM   2496  CD  ARG A 151     -22.395  24.894 -26.522  0.00  0.00      A    C  
ATOM   2497  NE  ARG A 151     -21.122  24.526 -25.913  0.00  0.00      A    N1+
ATOM   2498  CZ  ARG A 151     -20.227  25.405 -25.477  0.00  0.00      A    C  
ATOM   2499  NH1 ARG A 151     -20.454  26.715 -25.585  0.00  0.00      A    N  
ATOM   2500  NH2 ARG A 151     -19.115  24.963 -24.909  0.00  0.00      A    N  
ATOM   2501  H   ARG A 151     -24.307  20.879 -24.033  0.00  0.00      A    H  
ATOM   2502  HA  ARG A 151     -25.644  22.400 -25.792  0.00  0.00      A    H  
ATOM   2503  HB2 ARG A 151     -23.974  23.644 -24.754  0.00  0.00      A    H  
ATOM   2504  HB3 ARG A 151     -22.904  22.545 -25.037  0.00  0.00      A    H  
ATOM   2505  HG2 ARG A 151     -22.868  23.056 -27.300  0.00  0.00      A    H  
ATOM   2506  HG3 ARG A 151     -24.116  23.981 -27.163  0.00  0.00      A    H  
ATOM   2507  HD2 ARG A 151     -22.232  25.315 -27.381  0.00  0.00      A    H  
ATOM   2508  HD3 ARG A 151     -22.841  25.551 -25.964  0.00  0.00      A    H  
ATOM   2509  HE  ARG A 151     -20.940  23.689 -25.831  0.00  0.00      A    H  
ATOM   2510 HH11 ARG A 151     -21.185  26.997 -25.939  0.00  0.00      A    H  
ATOM   2511 HH12 ARG A 151     -19.869  27.278 -25.300  0.00  0.00      A    H  
ATOM   2512 HH21 ARG A 151     -18.981  24.118 -24.827  0.00  0.00      A    H  
ATOM   2513 HH22 ARG A 151     -18.527  25.522 -24.622  0.00  0.00      A    H  
ATOM   2514  N   LEU A 152     -25.289  21.066 -27.803  0.00  0.00      A    N  
ATOM   2515  CA  LEU A 152     -25.015  20.304 -29.009  0.00  0.00      A    C  
ATOM   2516  C   LEU A 152     -24.279  21.255 -29.941  0.00  0.00      A    C  
ATOM   2517  O   LEU A 152     -24.535  22.455 -29.904  0.00  0.00      A    O  
ATOM   2518  CB  LEU A 152     -26.326  19.846 -29.654  0.00  0.00      A    C  
ATOM   2519  CG  LEU A 152     -27.155  18.912 -28.780  0.00  0.00      A    C  
ATOM   2520  CD1 LEU A 152     -28.457  18.590 -29.475  0.00  0.00      A    C  
ATOM   2521  CD2 LEU A 152     -26.354  17.641 -28.489  0.00  0.00      A    C  
ATOM   2522  H   LEU A 152     -26.043  21.480 -27.802  0.00  0.00      A    H  
ATOM   2523  HA  LEU A 152     -24.491  19.510 -28.819  0.00  0.00      A    H  
ATOM   2524  HB2 LEU A 152     -26.858  20.627 -29.872  0.00  0.00      A    H  
ATOM   2525  HB3 LEU A 152     -26.125  19.397 -30.490  0.00  0.00      A    H  
ATOM   2526  HG  LEU A 152     -27.361  19.343 -27.936  0.00  0.00      A    H  
ATOM   2527 HD11 LEU A 152     -28.983  17.996 -28.918  0.00  0.00      A    H  
ATOM   2528 HD12 LEU A 152     -28.952  19.409 -29.631  0.00  0.00      A    H  
ATOM   2529 HD13 LEU A 152     -28.273  18.158 -30.324  0.00  0.00      A    H  
ATOM   2530 HD21 LEU A 152     -26.881  17.046 -27.933  0.00  0.00      A    H  
ATOM   2531 HD22 LEU A 152     -26.138  17.196 -29.323  0.00  0.00      A    H  
ATOM   2532 HD23 LEU A 152     -25.534  17.874 -28.026  0.00  0.00      A    H  
ATOM   2533  N   THR A 153     -23.367  20.734 -30.759  0.00  0.00      A    N  
ATOM   2534  CA  THR A 153     -22.610  21.571 -31.699  0.00  0.00      A    C  
ATOM   2535  C   THR A 153     -22.562  20.952 -33.097  0.00  0.00      A    C  
ATOM   2536  O   THR A 153     -22.506  19.732 -33.234  0.00  0.00      A    O  
ATOM   2537  CB  THR A 153     -21.158  21.813 -31.192  0.00  0.00      A    C  
ATOM   2538  CG2 THR A 153     -21.185  22.396 -29.784  0.00  0.00      A    C  
ATOM   2539  OG1 THR A 153     -20.427  20.578 -31.178  0.00  0.00      A    O  
ATOM   2540  H   THR A 153     -23.169  19.898 -30.788  0.00  0.00      A    H  
ATOM   2541  HA  THR A 153     -23.075  22.420 -31.753  0.00  0.00      A    H  
ATOM   2542  HB  THR A 153     -20.723  22.438 -31.792  0.00  0.00      A    H  
ATOM   2543  HG1 THR A 153     -19.645  20.718 -30.905  0.00  0.00      A    H  
ATOM   2544 HG21 THR A 153     -20.277  22.543 -29.477  0.00  0.00      A    H  
ATOM   2545 HG22 THR A 153     -21.664  23.240 -29.792  0.00  0.00      A    H  
ATOM   2546 HG23 THR A 153     -21.632  21.777 -29.186  0.00  0.00      A    H  
ATOM   2547  N   GLY A 154     -22.605  21.786 -34.132  0.00  0.00      A    N  
ATOM   2548  CA  GLY A 154     -22.563  21.250 -35.480  0.00  0.00      A    C  
ATOM   2549  C   GLY A 154     -23.831  21.398 -36.302  0.00  0.00      A    C  
ATOM   2550  O   GLY A 154     -23.841  21.096 -37.495  0.00  0.00      A    O  
ATOM   2551  H   GLY A 154     -22.657  22.643 -34.076  0.00  0.00      A    H  
ATOM   2552  HA2 GLY A 154     -21.838  21.683 -35.958  0.00  0.00      A    H  
ATOM   2553  HA3 GLY A 154     -22.343  20.307 -35.426  0.00  0.00      A    H  
ATOM   2554  N   ALA A 155     -24.910  21.856 -35.682  0.00  0.00      A    N  
ATOM   2555  CA  ALA A 155     -26.158  22.048 -36.409  0.00  0.00      A    C  
ATOM   2556  C   ALA A 155     -25.914  22.966 -37.616  0.00  0.00      A    C  
ATOM   2557  O   ALA A 155     -24.955  23.744 -37.631  0.00  0.00      A    O  
ATOM   2558  CB  ALA A 155     -27.201  22.656 -35.486  0.00  0.00      A    C  
ATOM   2559  H   ALA A 155     -24.942  22.060 -34.847  0.00  0.00      A    H  
ATOM   2560  HA  ALA A 155     -26.484  21.191 -36.726  0.00  0.00      A    H  
ATOM   2561  HB1 ALA A 155     -28.030  22.782 -35.973  0.00  0.00      A    H  
ATOM   2562  HB2 ALA A 155     -27.355  22.061 -34.735  0.00  0.00      A    H  
ATOM   2563  HB3 ALA A 155     -26.884  23.513 -35.160  0.00  0.00      A    H  
ATOM   2564  N   SER A 156     -26.775  22.880 -38.627  0.00  0.00      A    N  
ATOM   2565  CA  SER A 156     -26.622  23.717 -39.816  0.00  0.00      A    C  
ATOM   2566  C   SER A 156     -26.858  25.186 -39.478  0.00  0.00      A    C  
ATOM   2567  O   SER A 156     -27.112  25.538 -38.324  0.00  0.00      A    O  
ATOM   2568  CB  SER A 156     -27.619  23.318 -40.895  0.00  0.00      A    C  
ATOM   2569  OG  SER A 156     -28.833  24.030 -40.725  0.00  0.00      A    O  
ATOM   2570  H   SER A 156     -27.450  22.348 -38.645  0.00  0.00      A    H  
ATOM   2571  HA  SER A 156     -25.716  23.590 -40.139  0.00  0.00      A    H  
ATOM   2572  HB2 SER A 156     -27.248  23.502 -41.772  0.00  0.00      A    H  
ATOM   2573  HB3 SER A 156     -27.787  22.364 -40.853  0.00  0.00      A    H  
ATOM   2574  HG  SER A 156     -29.478  23.492 -40.742  0.00  0.00      A    H  
ATOM   2575  N   ASP A 157     -26.783  26.037 -40.500  0.00  0.00      A    N  
ATOM   2576  CA  ASP A 157     -26.989  27.475 -40.330  0.00  0.00      A    C  
ATOM   2577  C   ASP A 157     -28.350  27.902 -40.869  0.00  0.00      A    C  
ATOM   2578  O   ASP A 157     -28.592  29.085 -41.115  0.00  0.00      A    O  
ATOM   2579  CB  ASP A 157     -25.883  28.268 -41.041  0.00  0.00      A    C  
ATOM   2580  CG  ASP A 157     -25.703  27.859 -42.496  0.00  0.00      A    C  
ATOM   2581  OD1 ASP A 157     -26.721  27.740 -43.223  0.00  0.00      A    O  
ATOM   2582  OD2 ASP A 157     -24.535  27.669 -42.914  0.00  0.00      A    O1-
ATOM   2583  H   ASP A 157     -26.612  25.798 -41.308  0.00  0.00      A    H  
ATOM   2584  HA  ASP A 157     -26.957  27.665 -39.379  0.00  0.00      A    H  
ATOM   2585  HB2 ASP A 157     -26.092  29.214 -40.999  0.00  0.00      A    H  
ATOM   2586  HB3 ASP A 157     -25.046  28.141 -40.568  0.00  0.00      A    H  
ATOM   2587  N   LYS A 158     -29.230  26.927 -41.060  0.00  0.00      A    N  
ATOM   2588  CA  LYS A 158     -30.571  27.188 -41.559  0.00  0.00      A    C  
ATOM   2589  C   LYS A 158     -31.578  26.623 -40.568  0.00  0.00      A    C  
ATOM   2590  O   LYS A 158     -31.293  25.659 -39.860  0.00  0.00      A    O  
ATOM   2591  CB  LYS A 158     -30.772  26.518 -42.918  0.00  0.00      A    C  
ATOM   2592  CG  LYS A 158     -30.895  25.007 -42.846  0.00  0.00      A    C  
ATOM   2593  CD  LYS A 158     -30.984  24.393 -44.238  0.00  0.00      A    C  
ATOM   2594  CE  LYS A 158     -31.110  22.859 -44.183  0.00  0.00      A    C  
ATOM   2595  NZ  LYS A 158     -29.991  22.165 -43.448  0.00  0.00      A    N1+
ATOM   2596  H   LYS A 158     -29.066  26.097 -40.904  0.00  0.00      A    H  
ATOM   2597  HA  LYS A 158     -30.695  28.145 -41.661  0.00  0.00      A    H  
ATOM   2598  HB2 LYS A 158     -31.571  26.879 -43.332  0.00  0.00      A    H  
ATOM   2599  HB3 LYS A 158     -30.026  26.746 -43.495  0.00  0.00      A    H  
ATOM   2600  HG2 LYS A 158     -30.130  24.640 -42.376  0.00  0.00      A    H  
ATOM   2601  HG3 LYS A 158     -31.683  24.768 -42.334  0.00  0.00      A    H  
ATOM   2602  HD2 LYS A 158     -31.749  24.763 -44.706  0.00  0.00      A    H  
ATOM   2603  HD3 LYS A 158     -30.195  24.634 -44.748  0.00  0.00      A    H  
ATOM   2604  HE2 LYS A 158     -31.951  22.630 -43.758  0.00  0.00      A    H  
ATOM   2605  HE3 LYS A 158     -31.147  22.516 -45.090  0.00  0.00      A    H  
ATOM   2606  HZ1 LYS A 158     -30.091  21.283 -43.519  0.00  0.00      A    H  
ATOM   2607  HZ2 LYS A 158     -29.210  22.404 -43.802  0.00  0.00      A    H  
ATOM   2608  HZ3 LYS A 158     -30.011  22.397 -42.589  0.00  0.00      A    H  
ATOM   2609  N   PRO A 159     -32.777  27.212 -40.513  0.00  0.00      A    N  
ATOM   2610  CA  PRO A 159     -33.828  26.759 -39.601  0.00  0.00      A    C  
ATOM   2611  C   PRO A 159     -34.189  25.300 -39.843  0.00  0.00      A    C  
ATOM   2612  O   PRO A 159     -33.739  24.690 -40.817  0.00  0.00      A    O  
ATOM   2613  CB  PRO A 159     -34.986  27.699 -39.923  0.00  0.00      A    C  
ATOM   2614  CG  PRO A 159     -34.287  28.950 -40.371  0.00  0.00      A    C  
ATOM   2615  CD  PRO A 159     -33.222  28.389 -41.273  0.00  0.00      A    C  
ATOM   2616  HA  PRO A 159     -33.567  26.790 -38.667  0.00  0.00      A    H  
ATOM   2617  HB2 PRO A 159     -35.559  27.339 -40.618  0.00  0.00      A    H  
ATOM   2618  HB3 PRO A 159     -35.546  27.858 -39.147  0.00  0.00      A    H  
ATOM   2619  HG2 PRO A 159     -34.883  29.553 -40.841  0.00  0.00      A    H  
ATOM   2620  HG3 PRO A 159     -33.911  29.445 -39.626  0.00  0.00      A    H  
ATOM   2621  HD2 PRO A 159     -33.573  28.148 -42.145  0.00  0.00      A    H  
ATOM   2622  HD3 PRO A 159     -32.501  29.020 -41.422  0.00  0.00      A    H  
ATOM   2623  N   GLY A 160     -34.997  24.748 -38.942  0.00  0.00      A    N  
ATOM   2624  CA  GLY A 160     -35.436  23.366 -39.067  0.00  0.00      A    C  
ATOM   2625  C   GLY A 160     -34.610  22.303 -38.352  0.00  0.00      A    C  
ATOM   2626  O   GLY A 160     -34.842  21.108 -38.544  0.00  0.00      A    O  
ATOM   2627  H   GLY A 160     -35.302  25.159 -38.251  0.00  0.00      A    H  
ATOM   2628  HA2 GLY A 160     -36.347  23.310 -38.739  0.00  0.00      A    H  
ATOM   2629  HA3 GLY A 160     -35.460  23.143 -40.011  0.00  0.00      A    H  
ATOM   2630  N   GLU A 161     -33.667  22.732 -37.517  0.00  0.00      A    N  
ATOM   2631  CA  GLU A 161     -32.799  21.822 -36.784  0.00  0.00      A    C  
ATOM   2632  C   GLU A 161     -33.442  21.323 -35.496  0.00  0.00      A    C  
ATOM   2633  O   GLU A 161     -33.472  20.119 -35.230  0.00  0.00      A    O  
ATOM   2634  CB  GLU A 161     -31.475  22.526 -36.481  0.00  0.00      A    C  
ATOM   2635  CG  GLU A 161     -30.789  23.054 -37.732  0.00  0.00      A    C  
ATOM   2636  CD  GLU A 161     -30.276  21.943 -38.632  0.00  0.00      A    C  
ATOM   2637  OE1 GLU A 161     -29.143  21.477 -38.400  0.00  0.00      A    O  
ATOM   2638  OE2 GLU A 161     -31.004  21.528 -39.563  0.00  0.00      A    O1-
ATOM   2639  H   GLU A 161     -33.514  23.564 -37.361  0.00  0.00      A    H  
ATOM   2640  HA  GLU A 161     -32.642  21.042 -37.339  0.00  0.00      A    H  
ATOM   2641  HB2 GLU A 161     -31.637  23.262 -35.871  0.00  0.00      A    H  
ATOM   2642  HB3 GLU A 161     -30.881  21.908 -36.028  0.00  0.00      A    H  
ATOM   2643  HG2 GLU A 161     -31.412  23.606 -38.229  0.00  0.00      A    H  
ATOM   2644  HG3 GLU A 161     -30.048  23.624 -37.474  0.00  0.00      A    H  
ATOM   2645  N   VAL A 162     -33.954  22.253 -34.696  0.00  0.00      A    N  
ATOM   2646  CA  VAL A 162     -34.612  21.903 -33.440  0.00  0.00      A    C  
ATOM   2647  C   VAL A 162     -35.809  20.991 -33.715  0.00  0.00      A    C  
ATOM   2648  O   VAL A 162     -36.325  20.352 -32.804  0.00  0.00      A    O  
ATOM   2649  CB  VAL A 162     -35.108  23.168 -32.679  0.00  0.00      A    C  
ATOM   2650  CG1 VAL A 162     -33.922  24.049 -32.298  0.00  0.00      A    C  
ATOM   2651  CG2 VAL A 162     -36.112  23.942 -33.534  0.00  0.00      A    C  
ATOM   2652  H   VAL A 162     -33.931  23.096 -34.863  0.00  0.00      A    H  
ATOM   2653  HA  VAL A 162     -33.959  21.446 -32.887  0.00  0.00      A    H  
ATOM   2654  HB  VAL A 162     -35.556  22.891 -31.865  0.00  0.00      A    H  
ATOM   2655 HG11 VAL A 162     -34.240  24.834 -31.825  0.00  0.00      A    H  
ATOM   2656 HG12 VAL A 162     -33.318  23.550 -31.726  0.00  0.00      A    H  
ATOM   2657 HG13 VAL A 162     -33.452  24.324 -33.101  0.00  0.00      A    H  
ATOM   2658 HG21 VAL A 162     -36.413  24.727 -33.049  0.00  0.00      A    H  
ATOM   2659 HG22 VAL A 162     -35.688  24.217 -34.362  0.00  0.00      A    H  
ATOM   2660 HG23 VAL A 162     -36.873  23.374 -33.734  0.00  0.00      A    H  
ATOM   2661  N   SER A 163     -36.256  20.959 -34.968  0.00  0.00      A    N  
ATOM   2662  CA  SER A 163     -37.363  20.102 -35.369  0.00  0.00      A    C  
ATOM   2663  C   SER A 163     -36.828  18.671 -35.483  0.00  0.00      A    C  
ATOM   2664  O   SER A 163     -37.511  17.709 -35.125  0.00  0.00      A    O  
ATOM   2665  CB  SER A 163     -37.938  20.542 -36.724  0.00  0.00      A    C  
ATOM   2666  OG  SER A 163     -39.128  21.303 -36.585  0.00  0.00      A    O  
ATOM   2667  H   SER A 163     -35.926  21.432 -35.606  0.00  0.00      A    H  
ATOM   2668  HA  SER A 163     -38.073  20.159 -34.711  0.00  0.00      A    H  
ATOM   2669  HB2 SER A 163     -37.275  21.067 -37.199  0.00  0.00      A    H  
ATOM   2670  HB3 SER A 163     -38.120  19.758 -37.265  0.00  0.00      A    H  
ATOM   2671  HG  SER A 163     -39.409  21.525 -37.345  0.00  0.00      A    H  
ATOM   2672  N   LYS A 164     -35.601  18.531 -35.985  0.00  0.00      A    N  
ATOM   2673  CA  LYS A 164     -34.994  17.211 -36.129  0.00  0.00      A    C  
ATOM   2674  C   LYS A 164     -34.778  16.598 -34.741  0.00  0.00      A    C  
ATOM   2675  O   LYS A 164     -34.927  15.390 -34.555  0.00  0.00      A    O  
ATOM   2676  CB  LYS A 164     -33.653  17.308 -36.860  0.00  0.00      A    C  
ATOM   2677  CG  LYS A 164     -33.702  18.019 -38.210  0.00  0.00      A    C  
ATOM   2678  CD  LYS A 164     -32.307  18.071 -38.849  0.00  0.00      A    C  
ATOM   2679  CE  LYS A 164     -32.340  18.649 -40.257  0.00  0.00      A    C  
ATOM   2680  NZ  LYS A 164     -31.058  18.423 -40.992  0.00  0.00      A    N1+
ATOM   2681  H   LYS A 164     -35.107  19.185 -36.246  0.00  0.00      A    H  
ATOM   2682  HA  LYS A 164     -35.589  16.649 -36.650  0.00  0.00      A    H  
ATOM   2683  HB2 LYS A 164     -33.022  17.772 -36.288  0.00  0.00      A    H  
ATOM   2684  HB3 LYS A 164     -33.308  16.411 -36.995  0.00  0.00      A    H  
ATOM   2685  HG2 LYS A 164     -34.316  17.557 -38.802  0.00  0.00      A    H  
ATOM   2686  HG3 LYS A 164     -34.043  18.920 -38.094  0.00  0.00      A    H  
ATOM   2687  HD2 LYS A 164     -31.719  18.608 -38.295  0.00  0.00      A    H  
ATOM   2688  HD3 LYS A 164     -31.932  17.177 -38.877  0.00  0.00      A    H  
ATOM   2689  HE2 LYS A 164     -33.070  18.247 -40.753  0.00  0.00      A    H  
ATOM   2690  HE3 LYS A 164     -32.520  19.601 -40.210  0.00  0.00      A    H  
ATOM   2691  HZ1 LYS A 164     -31.208  18.458 -41.869  0.00  0.00      A    H  
ATOM   2692  HZ2 LYS A 164     -30.471  19.053 -40.766  0.00  0.00      A    H  
ATOM   2693  HZ3 LYS A 164     -30.731  17.623 -40.779  0.00  0.00      A    H  
ATOM   2694  N   LEU A 165     -34.425  17.436 -33.773  0.00  0.00      A    N  
ATOM   2695  CA  LEU A 165     -34.207  16.966 -32.417  0.00  0.00      A    C  
ATOM   2696  C   LEU A 165     -35.551  16.523 -31.836  0.00  0.00      A    C  
ATOM   2697  O   LEU A 165     -35.632  15.515 -31.126  0.00  0.00      A    O  
ATOM   2698  CB  LEU A 165     -33.584  18.081 -31.552  0.00  0.00      A    C  
ATOM   2699  CG  LEU A 165     -32.081  18.371 -31.675  0.00  0.00      A    C  
ATOM   2700  CD1 LEU A 165     -31.688  19.710 -31.078  0.00  0.00      A    C  
ATOM   2701  CD2 LEU A 165     -31.350  17.261 -31.003  0.00  0.00      A    C  
ATOM   2702  H   LEU A 165     -34.307  18.281 -33.883  0.00  0.00      A    H  
ATOM   2703  HA  LEU A 165     -33.590  16.218 -32.423  0.00  0.00      A    H  
ATOM   2704  HB2 LEU A 165     -34.058  18.904 -31.751  0.00  0.00      A    H  
ATOM   2705  HB3 LEU A 165     -33.765  17.866 -30.624  0.00  0.00      A    H  
ATOM   2706  HG  LEU A 165     -31.848  18.424 -32.615  0.00  0.00      A    H  
ATOM   2707 HD11 LEU A 165     -30.733  19.843 -31.182  0.00  0.00      A    H  
ATOM   2708 HD12 LEU A 165     -32.164  20.421 -31.535  0.00  0.00      A    H  
ATOM   2709 HD13 LEU A 165     -31.915  19.723 -30.135  0.00  0.00      A    H  
ATOM   2710 HD21 LEU A 165     -30.395  17.418 -31.065  0.00  0.00      A    H  
ATOM   2711 HD22 LEU A 165     -31.610  17.220 -30.070  0.00  0.00      A    H  
ATOM   2712 HD23 LEU A 165     -31.568  16.421 -31.436  0.00  0.00      A    H  
ATOM   2713  N   GLY A 166     -36.607  17.270 -32.160  0.00  0.00      A    N  
ATOM   2714  CA  GLY A 166     -37.932  16.955 -31.655  0.00  0.00      A    C  
ATOM   2715  C   GLY A 166     -38.361  15.579 -32.102  0.00  0.00      A    C  
ATOM   2716  O   GLY A 166     -38.882  14.782 -31.320  0.00  0.00      A    O  
ATOM   2717  H   GLY A 166     -36.572  17.961 -32.670  0.00  0.00      A    H  
ATOM   2718  HA2 GLY A 166     -37.933  17.000 -30.686  0.00  0.00      A    H  
ATOM   2719  HA3 GLY A 166     -38.569  17.615 -31.970  0.00  0.00      A    H  
ATOM   2720  N   LYS A 167     -38.137  15.299 -33.379  0.00  0.00      A    N  
ATOM   2721  CA  LYS A 167     -38.491  14.011 -33.942  0.00  0.00      A    C  
ATOM   2722  C   LYS A 167     -37.582  12.919 -33.386  0.00  0.00      A    C  
ATOM   2723  O   LYS A 167     -37.891  11.738 -33.496  0.00  0.00      A    O  
ATOM   2724  CB  LYS A 167     -38.402  14.067 -35.471  0.00  0.00      A    C  
ATOM   2725  CG  LYS A 167     -39.379  15.079 -36.101  0.00  0.00      A    C  
ATOM   2726  CD  LYS A 167     -39.278  15.132 -37.644  0.00  0.00      A    C  
ATOM   2727  CE  LYS A 167     -37.894  15.619 -38.129  0.00  0.00      A    C  
ATOM   2728  NZ  LYS A 167     -37.743  15.603 -39.616  0.00  0.00      A    N1+
ATOM   2729  H   LYS A 167     -37.779  15.847 -33.937  0.00  0.00      A    H  
ATOM   2730  HA  LYS A 167     -39.404  13.798 -33.693  0.00  0.00      A    H  
ATOM   2731  HB2 LYS A 167     -37.496  14.299 -35.728  0.00  0.00      A    H  
ATOM   2732  HB3 LYS A 167     -38.582  13.185 -35.832  0.00  0.00      A    H  
ATOM   2733  HG2 LYS A 167     -40.286  14.846 -35.849  0.00  0.00      A    H  
ATOM   2734  HG3 LYS A 167     -39.202  15.961 -35.739  0.00  0.00      A    H  
ATOM   2735  HD2 LYS A 167     -39.453  14.250 -38.007  0.00  0.00      A    H  
ATOM   2736  HD3 LYS A 167     -39.965  15.723 -37.990  0.00  0.00      A    H  
ATOM   2737  HE2 LYS A 167     -37.745  16.521 -37.806  0.00  0.00      A    H  
ATOM   2738  HE3 LYS A 167     -37.206  15.060 -37.735  0.00  0.00      A    H  
ATOM   2739  HZ1 LYS A 167     -36.930  15.892 -39.835  0.00  0.00      A    H  
ATOM   2740  HZ2 LYS A 167     -37.853  14.773 -39.917  0.00  0.00      A    H  
ATOM   2741  HZ3 LYS A 167     -38.355  16.135 -39.983  0.00  0.00      A    H  
ATOM   2742  N   ARG A 168     -36.473  13.315 -32.772  0.00  0.00      A    N  
ATOM   2743  CA  ARG A 168     -35.536  12.354 -32.206  0.00  0.00      A    C  
ATOM   2744  C   ARG A 168     -36.013  11.922 -30.823  0.00  0.00      A    C  
ATOM   2745  O   ARG A 168     -35.860  10.761 -30.434  0.00  0.00      A    O  
ATOM   2746  CB  ARG A 168     -34.137  12.975 -32.114  0.00  0.00      A    C  
ATOM   2747  CG  ARG A 168     -33.006  12.007 -31.732  0.00  0.00      A    C  
ATOM   2748  CD  ARG A 168     -32.734  10.971 -32.813  0.00  0.00      A    C  
ATOM   2749  NE  ARG A 168     -31.472  10.253 -32.599  0.00  0.00      A    N1+
ATOM   2750  CZ  ARG A 168     -31.368   9.003 -32.152  0.00  0.00      A    C  
ATOM   2751  NH1 ARG A 168     -32.453   8.293 -31.856  0.00  0.00      A    N  
ATOM   2752  NH2 ARG A 168     -30.170   8.457 -32.011  0.00  0.00      A    N  
ATOM   2753  H   ARG A 168     -36.245  14.138 -32.673  0.00  0.00      A    H  
ATOM   2754  HA  ARG A 168     -35.493  11.575 -32.782  0.00  0.00      A    H  
ATOM   2755  HB2 ARG A 168     -33.922  13.377 -32.970  0.00  0.00      A    H  
ATOM   2756  HB3 ARG A 168     -34.161  13.693 -31.462  0.00  0.00      A    H  
ATOM   2757  HG2 ARG A 168     -32.196  12.512 -31.562  0.00  0.00      A    H  
ATOM   2758  HG3 ARG A 168     -33.237  11.555 -30.906  0.00  0.00      A    H  
ATOM   2759  HD2 ARG A 168     -33.465  10.334 -32.837  0.00  0.00      A    H  
ATOM   2760  HD3 ARG A 168     -32.711  11.409 -33.678  0.00  0.00      A    H  
ATOM   2761  HE  ARG A 168     -30.742  10.672 -32.776  0.00  0.00      A    H  
ATOM   2762 HH11 ARG A 168     -33.234   8.640 -31.953  0.00  0.00      A    H  
ATOM   2763 HH12 ARG A 168     -32.374   7.487 -31.568  0.00  0.00      A    H  
ATOM   2764 HH21 ARG A 168     -29.465   8.909 -32.208  0.00  0.00      A    H  
ATOM   2765 HH22 ARG A 168     -30.096   7.650 -31.723  0.00  0.00      A    H  
ATOM   2766  N   MET A 169     -36.588  12.865 -30.083  0.00  0.00      A    N  
ATOM   2767  CA  MET A 169     -37.104  12.597 -28.743  0.00  0.00      A    C  
ATOM   2768  C   MET A 169     -38.486  11.947 -28.832  0.00  0.00      A    C  
ATOM   2769  O   MET A 169     -38.770  10.973 -28.142  0.00  0.00      A    O  
ATOM   2770  CB  MET A 169     -37.219  13.896 -27.944  0.00  0.00      A    C  
ATOM   2771  CG  MET A 169     -35.932  14.696 -27.806  0.00  0.00      A    C  
ATOM   2772  SD  MET A 169     -36.164  16.179 -26.740  0.00  0.00      A    S  
ATOM   2773  CE  MET A 169     -37.310  17.198 -27.748  0.00  0.00      A    C  
ATOM   2774  H   MET A 169     -36.690  13.678 -30.343  0.00  0.00      A    H  
ATOM   2775  HA  MET A 169     -36.487  11.997 -28.296  0.00  0.00      A    H  
ATOM   2776  HB2 MET A 169     -37.888  14.459 -28.365  0.00  0.00      A    H  
ATOM   2777  HB3 MET A 169     -37.546  13.683 -27.056  0.00  0.00      A    H  
ATOM   2778  HG2 MET A 169     -35.239  14.132 -27.430  0.00  0.00      A    H  
ATOM   2779  HG3 MET A 169     -35.627  14.973 -28.684  0.00  0.00      A    H  
ATOM   2780  HE1 MET A 169     -37.509  18.023 -27.278  0.00  0.00      A    H  
ATOM   2781  HE2 MET A 169     -36.896  17.404 -28.600  0.00  0.00      A    H  
ATOM   2782  HE3 MET A 169     -38.132  16.707 -27.899  0.00  0.00      A    H  
ATOM   2783  N   GLY A 170     -39.318  12.471 -29.731  0.00  0.00      A    N  
ATOM   2784  CA  GLY A 170     -40.673  11.964 -29.903  0.00  0.00      A    C  
ATOM   2785  C   GLY A 170     -41.511  12.987 -30.644  0.00  0.00      A    C  
ATOM   2786  O   GLY A 170     -41.948  12.744 -31.768  0.00  0.00      A    O  
ATOM   2787  H   GLY A 170     -39.113  13.124 -30.252  0.00  0.00      A    H  
ATOM   2788  HA2 GLY A 170     -40.655  11.129 -30.396  0.00  0.00      A    H  
ATOM   2789  HA3 GLY A 170     -41.069  11.774 -29.038  0.00  0.00      A    H  
ATOM   2790  N   PHE A 171     -41.742  14.132 -30.012  0.00  0.00      A    N  
ATOM   2791  CA  PHE A 171     -42.459  15.207 -30.664  0.00  0.00      A    C  
ATOM   2792  C   PHE A 171     -42.362  16.440 -29.795  0.00  0.00      A    C  
ATOM   2793  O   PHE A 171     -42.284  16.325 -28.579  0.00  0.00      A    O  
ATOM   2794  CB  PHE A 171     -43.903  14.780 -30.913  0.00  0.00      A    C  
ATOM   2795  CG  PHE A 171     -44.661  14.411 -29.666  0.00  0.00      A    C  
ATOM   2796  CD1 PHE A 171     -45.239  15.396 -28.874  0.00  0.00      A    C  
ATOM   2797  CD2 PHE A 171     -44.838  13.079 -29.315  0.00  0.00      A    C  
ATOM   2798  CE1 PHE A 171     -45.996  15.065 -27.750  0.00  0.00      A    C  
ATOM   2799  CE2 PHE A 171     -45.591  12.729 -28.192  0.00  0.00      A    C  
ATOM   2800  CZ  PHE A 171     -46.172  13.731 -27.409  0.00  0.00      A    C  
ATOM   2801  H   PHE A 171     -41.491  14.302 -29.207  0.00  0.00      A    H  
ATOM   2802  HA  PHE A 171     -42.071  15.414 -31.529  0.00  0.00      A    H  
ATOM   2803  HB2 PHE A 171     -44.370  15.502 -31.362  0.00  0.00      A    H  
ATOM   2804  HB3 PHE A 171     -43.906  14.021 -31.517  0.00  0.00      A    H  
ATOM   2805  HD1 PHE A 171     -45.119  16.291 -29.097  0.00  0.00      A    H  
ATOM   2806  HD2 PHE A 171     -44.450  12.412 -29.834  0.00  0.00      A    H  
ATOM   2807  HE1 PHE A 171     -46.381  15.735 -27.232  0.00  0.00      A    H  
ATOM   2808  HE2 PHE A 171     -45.705  11.834 -27.966  0.00  0.00      A    H  
ATOM   2809  HZ  PHE A 171     -46.676  13.504 -26.661  0.00  0.00      A    H  
ATOM   2810  N   LEU A 172     -42.335  17.608 -30.421  0.00  0.00      A    N  
ATOM   2811  CA  LEU A 172     -42.247  18.863 -29.692  0.00  0.00      A    C  
ATOM   2812  C   LEU A 172     -43.530  19.194 -28.941  0.00  0.00      A    C  
ATOM   2813  O   LEU A 172     -44.590  18.605 -29.191  0.00  0.00      A    O  
ATOM   2814  CB  LEU A 172     -41.896  20.008 -30.648  0.00  0.00      A    C  
ATOM   2815  CG  LEU A 172     -40.429  20.024 -31.079  0.00  0.00      A    C  
ATOM   2816  CD1 LEU A 172     -40.144  21.163 -32.047  0.00  0.00      A    C  
ATOM   2817  CD2 LEU A 172     -39.580  20.158 -29.827  0.00  0.00      A    C  
ATOM   2818  H   LEU A 172     -42.367  17.695 -31.276  0.00  0.00      A    H  
ATOM   2819  HA  LEU A 172     -41.544  18.757 -29.032  0.00  0.00      A    H  
ATOM   2820  HB2 LEU A 172     -42.456  19.942 -31.438  0.00  0.00      A    H  
ATOM   2821  HB3 LEU A 172     -42.108  20.852 -30.220  0.00  0.00      A    H  
ATOM   2822  HG  LEU A 172     -40.217  19.201 -31.547  0.00  0.00      A    H  
ATOM   2823 HD11 LEU A 172     -39.208  21.146 -32.301  0.00  0.00      A    H  
ATOM   2824 HD12 LEU A 172     -40.695  21.061 -32.839  0.00  0.00      A    H  
ATOM   2825 HD13 LEU A 172     -40.347  22.010 -31.620  0.00  0.00      A    H  
ATOM   2826 HD21 LEU A 172     -38.642  20.171 -30.072  0.00  0.00      A    H  
ATOM   2827 HD22 LEU A 172     -39.806  20.983 -29.370  0.00  0.00      A    H  
ATOM   2828 HD23 LEU A 172     -39.750  19.406 -29.239  0.00  0.00      A    H  
ATOM   2829  N   TYR A 173     -43.410  20.150 -28.020  0.00  0.00      A    N  
ATOM   2830  CA  TYR A 173     -44.519  20.606 -27.188  0.00  0.00      A    C  
ATOM   2831  C   TYR A 173     -45.082  21.904 -27.735  0.00  0.00      A    C  
ATOM   2832  O   TYR A 173     -44.472  22.959 -27.591  0.00  0.00      A    O  
ATOM   2833  CB  TYR A 173     -44.041  20.801 -25.738  0.00  0.00      A    C  
ATOM   2834  CG  TYR A 173     -45.052  21.421 -24.787  0.00  0.00      A    C  
ATOM   2835  CD1 TYR A 173     -46.409  21.129 -24.877  0.00  0.00      A    C  
ATOM   2836  CD2 TYR A 173     -44.629  22.242 -23.750  0.00  0.00      A    C  
ATOM   2837  CE1 TYR A 173     -47.322  21.633 -23.947  0.00  0.00      A    C  
ATOM   2838  CE2 TYR A 173     -45.523  22.753 -22.812  0.00  0.00      A    C  
ATOM   2839  CZ  TYR A 173     -46.868  22.445 -22.910  0.00  0.00      A    C  
ATOM   2840  OH  TYR A 173     -47.737  22.926 -21.949  0.00  0.00      A    O  
ATOM   2841  H   TYR A 173     -42.670  20.557 -27.860  0.00  0.00      A    H  
ATOM   2842  HA  TYR A 173     -45.219  19.935 -27.199  0.00  0.00      A    H  
ATOM   2843  HB2 TYR A 173     -43.776  19.938 -25.384  0.00  0.00      A    H  
ATOM   2844  HB3 TYR A 173     -43.248  21.359 -25.749  0.00  0.00      A    H  
ATOM   2845  HD1 TYR A 173     -46.714  20.588 -25.569  0.00  0.00      A    H  
ATOM   2846  HD2 TYR A 173     -43.727  22.456 -23.680  0.00  0.00      A    H  
ATOM   2847  HE1 TYR A 173     -48.226  21.428 -24.020  0.00  0.00      A    H  
ATOM   2848  HE2 TYR A 173     -45.217  23.298 -22.124  0.00  0.00      A    H  
ATOM   2849  HH  TYR A 173     -47.326  23.025 -21.223  0.00  0.00      A    H  
ATOM   2850  N   LEU A 174     -46.252  21.815 -28.363  0.00  0.00      A    N  
ATOM   2851  CA  LEU A 174     -46.910  22.977 -28.952  0.00  0.00      A    C  
ATOM   2852  C   LEU A 174     -47.523  23.928 -27.919  0.00  0.00      A    C  
ATOM   2853  O   LEU A 174     -48.305  23.521 -27.050  0.00  0.00      A    O  
ATOM   2854  CB  LEU A 174     -47.997  22.520 -29.945  0.00  0.00      A    C  
ATOM   2855  CG  LEU A 174     -48.949  23.577 -30.527  0.00  0.00      A    C  
ATOM   2856  CD1 LEU A 174     -48.203  24.508 -31.442  0.00  0.00      A    C  
ATOM   2857  CD2 LEU A 174     -50.046  22.900 -31.277  0.00  0.00      A    C  
ATOM   2858  H   LEU A 174     -46.686  21.079 -28.459  0.00  0.00      A    H  
ATOM   2859  HA  LEU A 174     -46.217  23.477 -29.411  0.00  0.00      A    H  
ATOM   2860  HB2 LEU A 174     -47.553  22.082 -30.688  0.00  0.00      A    H  
ATOM   2861  HB3 LEU A 174     -48.538  21.848 -29.502  0.00  0.00      A    H  
ATOM   2862  HG  LEU A 174     -49.326  24.096 -29.799  0.00  0.00      A    H  
ATOM   2863 HD11 LEU A 174     -48.816  25.169 -31.801  0.00  0.00      A    H  
ATOM   2864 HD12 LEU A 174     -47.500  24.956 -30.946  0.00  0.00      A    H  
ATOM   2865 HD13 LEU A 174     -47.811  24.001 -32.170  0.00  0.00      A    H  
ATOM   2866 HD21 LEU A 174     -50.647  23.567 -31.644  0.00  0.00      A    H  
ATOM   2867 HD22 LEU A 174     -49.668  22.374 -31.999  0.00  0.00      A    H  
ATOM   2868 HD23 LEU A 174     -50.538  22.318 -30.676  0.00  0.00      A    H  
ATOM   2869  N   THR A 175     -47.155  25.200 -28.031  0.00  0.00      A    N  
ATOM   2870  CA  THR A 175     -47.656  26.243 -27.147  0.00  0.00      A    C  
ATOM   2871  C   THR A 175     -48.320  27.329 -27.997  0.00  0.00      A    C  
ATOM   2872  O   THR A 175     -48.581  27.130 -29.187  0.00  0.00      A    O  
ATOM   2873  CB  THR A 175     -46.515  26.897 -26.333  0.00  0.00      A    C  
ATOM   2874  CG2 THR A 175     -45.721  25.836 -25.588  0.00  0.00      A    C  
ATOM   2875  OG1 THR A 175     -45.638  27.619 -27.215  0.00  0.00      A    O  
ATOM   2876  H   THR A 175     -46.603  25.483 -28.627  0.00  0.00      A    H  
ATOM   2877  HA  THR A 175     -48.285  25.839 -26.529  0.00  0.00      A    H  
ATOM   2878  HB  THR A 175     -46.905  27.509 -25.690  0.00  0.00      A    H  
ATOM   2879  HG1 THR A 175     -45.637  27.254 -27.972  0.00  0.00      A    H  
ATOM   2880 HG21 THR A 175     -45.010  26.259 -25.082  0.00  0.00      A    H  
ATOM   2881 HG22 THR A 175     -46.308  25.358 -24.981  0.00  0.00      A    H  
ATOM   2882 HG23 THR A 175     -45.338  25.212 -26.224  0.00  0.00      A    H  
ATOM   2883  N   PHE A 176     -48.579  28.479 -27.384  0.00  0.00      A    N  
ATOM   2884  CA  PHE A 176     -49.202  29.588 -28.082  0.00  0.00      A    C  
ATOM   2885  C   PHE A 176     -48.220  30.299 -29.008  0.00  0.00      A    C  
ATOM   2886  O   PHE A 176     -48.579  31.264 -29.687  0.00  0.00      A    O  
ATOM   2887  CB  PHE A 176     -49.802  30.566 -27.070  0.00  0.00      A    C  
ATOM   2888  CG  PHE A 176     -51.107  30.095 -26.463  0.00  0.00      A    C  
ATOM   2889  CD1 PHE A 176     -52.262  29.990 -27.254  0.00  0.00      A    C  
ATOM   2890  CD2 PHE A 176     -51.195  29.776 -25.104  0.00  0.00      A    C  
ATOM   2891  CE1 PHE A 176     -53.476  29.584 -26.703  0.00  0.00      A    C  
ATOM   2892  CE2 PHE A 176     -52.404  29.369 -24.548  0.00  0.00      A    C  
ATOM   2893  CZ  PHE A 176     -53.549  29.274 -25.348  0.00  0.00      A    C  
ATOM   2894  H   PHE A 176     -48.399  28.635 -26.558  0.00  0.00      A    H  
ATOM   2895  HA  PHE A 176     -49.911  29.233 -28.640  0.00  0.00      A    H  
ATOM   2896  HB2 PHE A 176     -49.160  30.716 -26.359  0.00  0.00      A    H  
ATOM   2897  HB3 PHE A 176     -49.948  31.420 -27.506  0.00  0.00      A    H  
ATOM   2898  HD1 PHE A 176     -52.216  30.195 -28.160  0.00  0.00      A    H  
ATOM   2899  HD2 PHE A 176     -50.438  29.836 -24.567  0.00  0.00      A    H  
ATOM   2900  HE1 PHE A 176     -54.234  29.520 -27.238  0.00  0.00      A    H  
ATOM   2901  HE2 PHE A 176     -52.451  29.160 -23.643  0.00  0.00      A    H  
ATOM   2902  HZ  PHE A 176     -54.357  29.004 -24.975  0.00  0.00      A    H  
ATOM   2903  N   TYR A 177     -46.980  29.822 -29.044  0.00  0.00      A    N  
ATOM   2904  CA  TYR A 177     -45.983  30.415 -29.923  0.00  0.00      A    C  
ATOM   2905  C   TYR A 177     -45.624  29.449 -31.055  0.00  0.00      A    C  
ATOM   2906  O   TYR A 177     -44.515  29.471 -31.588  0.00  0.00      A    O  
ATOM   2907  CB  TYR A 177     -44.744  30.809 -29.120  0.00  0.00      A    C  
ATOM   2908  CG  TYR A 177     -45.034  31.892 -28.109  0.00  0.00      A    C  
ATOM   2909  CD1 TYR A 177     -45.357  33.189 -28.519  0.00  0.00      A    C  
ATOM   2910  CD2 TYR A 177     -45.038  31.609 -26.738  0.00  0.00      A    C  
ATOM   2911  CE1 TYR A 177     -45.682  34.176 -27.594  0.00  0.00      A    C  
ATOM   2912  CE2 TYR A 177     -45.361  32.586 -25.799  0.00  0.00      A    C  
ATOM   2913  CZ  TYR A 177     -45.683  33.870 -26.232  0.00  0.00      A    C  
ATOM   2914  OH  TYR A 177     -46.009  34.845 -25.304  0.00  0.00      A    O  
ATOM   2915  H   TYR A 177     -46.699  29.161 -28.571  0.00  0.00      A    H  
ATOM   2916  HA  TYR A 177     -46.353  31.217 -30.324  0.00  0.00      A    H  
ATOM   2917  HB2 TYR A 177     -44.396  30.028 -28.662  0.00  0.00      A    H  
ATOM   2918  HB3 TYR A 177     -44.052  31.114 -29.727  0.00  0.00      A    H  
ATOM   2919  HD1 TYR A 177     -45.355  33.396 -29.426  0.00  0.00      A    H  
ATOM   2920  HD2 TYR A 177     -44.821  30.752 -26.449  0.00  0.00      A    H  
ATOM   2921  HE1 TYR A 177     -45.897  35.034 -27.881  0.00  0.00      A    H  
ATOM   2922  HE2 TYR A 177     -45.362  32.383 -24.891  0.00  0.00      A    H  
ATOM   2923  HH  TYR A 177     -45.531  34.751 -24.619  0.00  0.00      A    H  
ATOM   2924  N   GLY A 178     -46.582  28.606 -31.426  0.00  0.00      A    N  
ATOM   2925  CA  GLY A 178     -46.363  27.659 -32.505  0.00  0.00      A    C  
ATOM   2926  C   GLY A 178     -45.555  26.461 -32.063  0.00  0.00      A    C  
ATOM   2927  O   GLY A 178     -45.396  26.233 -30.862  0.00  0.00      A    O  
ATOM   2928  H   GLY A 178     -47.362  28.568 -31.066  0.00  0.00      A    H  
ATOM   2929  HA2 GLY A 178     -47.219  27.360 -32.848  0.00  0.00      A    H  
ATOM   2930  HA3 GLY A 178     -45.905  28.104 -33.235  0.00  0.00      A    H  
ATOM   2931  N   HIS A 179     -45.054  25.680 -33.015  0.00  0.00      A    N  
ATOM   2932  CA  HIS A 179     -44.255  24.520 -32.648  0.00  0.00      A    C  
ATOM   2933  C   HIS A 179     -42.834  24.996 -32.393  0.00  0.00      A    C  
ATOM   2934  O   HIS A 179     -42.111  24.432 -31.571  0.00  0.00      A    O  
ATOM   2935  CB  HIS A 179     -44.278  23.470 -33.754  0.00  0.00      A    C  
ATOM   2936  CG  HIS A 179     -45.625  22.861 -33.979  0.00  0.00      A    C  
ATOM   2937  CD2 HIS A 179     -46.057  21.584 -33.852  0.00  0.00      A    C  
ATOM   2938  ND1 HIS A 179     -46.713  23.592 -34.408  0.00  0.00      A    N  
ATOM   2939  CE1 HIS A 179     -47.756  22.792 -34.540  0.00  0.00      A    C  
ATOM   2940  NE2 HIS A 179     -47.385  21.569 -34.209  0.00  0.00      A    N  
ATOM   2941  H   HIS A 179     -45.162  25.801 -33.860  0.00  0.00      A    H  
ATOM   2942  HA  HIS A 179     -44.620  24.105 -31.851  0.00  0.00      A    H  
ATOM   2943  HB2 HIS A 179     -43.974  23.876 -34.581  0.00  0.00      A    H  
ATOM   2944  HB3 HIS A 179     -43.647  22.767 -33.534  0.00  0.00      A    H  
ATOM   2945  HD2 HIS A 179     -45.551  20.854 -33.575  0.00  0.00      A    H  
ATOM   2946  HE1 HIS A 179     -48.606  23.047 -34.818  0.00  0.00      A    H  
ATOM   2947  HE2 HIS A 179     -47.892  20.875 -34.216  0.00  0.00      A    H  
ATOM   2948  N   THR A 180     -42.456  26.056 -33.103  0.00  0.00      A    N  
ATOM   2949  CA  THR A 180     -41.137  26.667 -32.979  0.00  0.00      A    C  
ATOM   2950  C   THR A 180     -41.294  28.169 -33.159  0.00  0.00      A    C  
ATOM   2951  O   THR A 180     -42.184  28.632 -33.871  0.00  0.00      A    O  
ATOM   2952  CB  THR A 180     -40.176  26.178 -34.056  0.00  0.00      A    C  
ATOM   2953  CG2 THR A 180     -39.932  24.698 -33.925  0.00  0.00      A    C  
ATOM   2954  OG1 THR A 180     -40.735  26.459 -35.336  0.00  0.00      A    O  
ATOM   2955  H   THR A 180     -42.965  26.445 -33.677  0.00  0.00      A    H  
ATOM   2956  HA  THR A 180     -40.777  26.430 -32.110  0.00  0.00      A    H  
ATOM   2957  HB  THR A 180     -39.327  26.636 -33.953  0.00  0.00      A    H  
ATOM   2958  HG1 THR A 180     -40.210  26.194 -35.936  0.00  0.00      A    H  
ATOM   2959 HG21 THR A 180     -39.319  24.408 -34.619  0.00  0.00      A    H  
ATOM   2960 HG22 THR A 180     -39.548  24.509 -33.055  0.00  0.00      A    H  
ATOM   2961 HG23 THR A 180     -40.772  24.222 -34.017  0.00  0.00      A    H  
ATOM   2962  N   TRP A 181     -40.429  28.928 -32.503  0.00  0.00      A    N  
ATOM   2963  CA  TRP A 181     -40.469  30.377 -32.599  0.00  0.00      A    C  
ATOM   2964  C   TRP A 181     -39.101  30.829 -33.084  0.00  0.00      A    C  
ATOM   2965  O   TRP A 181     -38.135  30.081 -32.987  0.00  0.00      A    O  
ATOM   2966  CB  TRP A 181     -40.784  30.993 -31.223  0.00  0.00      A    C  
ATOM   2967  CG  TRP A 181     -39.680  30.832 -30.206  0.00  0.00      A    C  
ATOM   2968  CD1 TRP A 181     -38.526  31.582 -30.099  0.00  0.00      A    C  
ATOM   2969  CD2 TRP A 181     -39.585  29.818 -29.204  0.00  0.00      A    C  
ATOM   2970  CE2 TRP A 181     -38.346  30.006 -28.532  0.00  0.00      A    C  
ATOM   2971  CE3 TRP A 181     -40.422  28.765 -28.809  0.00  0.00      A    C  
ATOM   2972  NE1 TRP A 181     -37.724  31.087 -29.096  0.00  0.00      A    N  
ATOM   2973  CZ2 TRP A 181     -37.925  29.180 -27.493  0.00  0.00      A    C  
ATOM   2974  CZ3 TRP A 181     -40.002  27.938 -27.774  0.00  0.00      A    C  
ATOM   2975  CH2 TRP A 181     -38.760  28.152 -27.126  0.00  0.00      A    C  
ATOM   2976  H   TRP A 181     -39.808  28.621 -31.994  0.00  0.00      A    H  
ATOM   2977  HA  TRP A 181     -41.162  30.665 -33.213  0.00  0.00      A    H  
ATOM   2978  HB2 TRP A 181     -40.969  31.938 -31.338  0.00  0.00      A    H  
ATOM   2979  HB3 TRP A 181     -41.593  30.586 -30.875  0.00  0.00      A    H  
ATOM   2980  HD1 TRP A 181     -38.320  32.317 -30.629  0.00  0.00      A    H  
ATOM   2981  HE1 TRP A 181     -36.959  31.404 -28.863  0.00  0.00      A    H  
ATOM   2982  HE3 TRP A 181     -41.239  28.623 -29.230  0.00  0.00      A    H  
ATOM   2983  HZ2 TRP A 181     -37.111  29.318 -27.065  0.00  0.00      A    H  
ATOM   2984  HZ3 TRP A 181     -40.545  27.233 -27.502  0.00  0.00      A    H  
ATOM   2985  HH2 TRP A 181     -38.504  27.583 -26.436  0.00  0.00      A    H  
ATOM   2986  N   GLN A 182     -39.022  32.042 -33.621  0.00  0.00      A    N  
ATOM   2987  CA  GLN A 182     -37.751  32.567 -34.094  0.00  0.00      A    C  
ATOM   2988  C   GLN A 182     -37.491  33.954 -33.548  0.00  0.00      A    C  
ATOM   2989  O   GLN A 182     -38.418  34.721 -33.299  0.00  0.00      A    O  
ATOM   2990  CB  GLN A 182     -37.716  32.604 -35.618  0.00  0.00      A    C  
ATOM   2991  CG  GLN A 182     -37.574  31.237 -36.222  0.00  0.00      A    C  
ATOM   2992  CD  GLN A 182     -37.470  31.268 -37.727  0.00  0.00      A    C  
ATOM   2993  NE2 GLN A 182     -37.909  30.189 -38.376  0.00  0.00      A    N  
ATOM   2994  OE1 GLN A 182     -36.983  32.241 -38.303  0.00  0.00      A    O  
ATOM   2995  H   GLN A 182     -39.691  32.574 -33.720  0.00  0.00      A    H  
ATOM   2996  HA  GLN A 182     -37.055  31.973 -33.773  0.00  0.00      A    H  
ATOM   2997  HB2 GLN A 182     -38.529  33.017 -35.947  0.00  0.00      A    H  
ATOM   2998  HB3 GLN A 182     -36.977  33.161 -35.908  0.00  0.00      A    H  
ATOM   2999  HG2 GLN A 182     -36.785  30.807 -35.857  0.00  0.00      A    H  
ATOM   3000  HG3 GLN A 182     -38.336  30.695 -35.966  0.00  0.00      A    H  
ATOM   3001 HE21 GLN A 182     -38.243  29.529 -37.937  0.00  0.00      A    H  
ATOM   3002 HE22 GLN A 182     -37.858  30.153 -39.234  0.00  0.00      A    H  
ATOM   3003  N   VAL A 183     -36.219  34.266 -33.356  0.00  0.00      A    N  
ATOM   3004  CA  VAL A 183     -35.820  35.565 -32.854  0.00  0.00      A    C  
ATOM   3005  C   VAL A 183     -34.809  36.123 -33.829  0.00  0.00      A    C  
ATOM   3006  O   VAL A 183     -33.771  35.509 -34.061  0.00  0.00      A    O  
ATOM   3007  CB  VAL A 183     -35.135  35.454 -31.493  0.00  0.00      A    C  
ATOM   3008  CG1 VAL A 183     -35.064  36.816 -30.843  0.00  0.00      A    C  
ATOM   3009  CG2 VAL A 183     -35.869  34.469 -30.624  0.00  0.00      A    C  
ATOM   3010  H   VAL A 183     -35.565  33.730 -33.513  0.00  0.00      A    H  
ATOM   3011  HA  VAL A 183     -36.606  36.125 -32.760  0.00  0.00      A    H  
ATOM   3012  HB  VAL A 183     -34.229  35.128 -31.612  0.00  0.00      A    H  
ATOM   3013 HG11 VAL A 183     -34.629  36.740 -29.980  0.00  0.00      A    H  
ATOM   3014 HG12 VAL A 183     -34.557  37.419 -31.409  0.00  0.00      A    H  
ATOM   3015 HG13 VAL A 183     -35.961  37.165 -30.723  0.00  0.00      A    H  
ATOM   3016 HG21 VAL A 183     -35.427  34.405 -29.763  0.00  0.00      A    H  
ATOM   3017 HG22 VAL A 183     -36.783  34.768 -30.497  0.00  0.00      A    H  
ATOM   3018 HG23 VAL A 183     -35.870  33.598 -31.051  0.00  0.00      A    H  
ATOM   3019  N   GLN A 184     -35.122  37.272 -34.415  0.00  0.00      A    N  
ATOM   3020  CA  GLN A 184     -34.213  37.926 -35.353  0.00  0.00      A    C  
ATOM   3021  C   GLN A 184     -33.976  39.379 -34.947  0.00  0.00      A    C  
ATOM   3022  O   GLN A 184     -34.870  40.219 -35.046  0.00  0.00      A    O  
ATOM   3023  CB  GLN A 184     -34.760  37.876 -36.790  0.00  0.00      A    C  
ATOM   3024  CG  GLN A 184     -34.401  36.609 -37.571  0.00  0.00      A    C  
ATOM   3025  CD  GLN A 184     -34.419  36.818 -39.084  0.00  0.00      A    C  
ATOM   3026  NE2 GLN A 184     -33.252  36.694 -39.710  0.00  0.00      A    N  
ATOM   3027  OE1 GLN A 184     -35.464  37.091 -39.678  0.00  0.00      A    O  
ATOM   3028  H   GLN A 184     -35.860  37.693 -34.283  0.00  0.00      A    H  
ATOM   3029  HA  GLN A 184     -33.372  37.444 -35.326  0.00  0.00      A    H  
ATOM   3030  HB2 GLN A 184     -35.726  37.958 -36.758  0.00  0.00      A    H  
ATOM   3031  HB3 GLN A 184     -34.426  38.646 -37.276  0.00  0.00      A    H  
ATOM   3032  HG2 GLN A 184     -33.519  36.307 -37.301  0.00  0.00      A    H  
ATOM   3033  HG3 GLN A 184     -35.025  35.904 -37.339  0.00  0.00      A    H  
ATOM   3034 HE21 GLN A 184     -32.543  36.503 -39.263  0.00  0.00      A    H  
ATOM   3035 HE22 GLN A 184     -33.207  36.805 -40.562  0.00  0.00      A    H  
ATOM   3036  N   ASP A 185     -32.766  39.662 -34.483  0.00  0.00      A    N  
ATOM   3037  CA  ASP A 185     -32.387  41.004 -34.063  0.00  0.00      A    C  
ATOM   3038  C   ASP A 185     -31.328  41.528 -35.027  0.00  0.00      A    C  
ATOM   3039  O   ASP A 185     -30.423  40.793 -35.430  0.00  0.00      A    O  
ATOM   3040  CB  ASP A 185     -31.822  40.965 -32.641  0.00  0.00      A    C  
ATOM   3041  CG  ASP A 185     -32.842  40.492 -31.621  0.00  0.00      A    C  
ATOM   3042  OD1 ASP A 185     -34.042  40.448 -31.969  0.00  0.00      A    O  
ATOM   3043  OD2 ASP A 185     -32.448  40.171 -30.475  0.00  0.00      A    O1-
ATOM   3044  H   ASP A 185     -32.139  39.079 -34.402  0.00  0.00      A    H  
ATOM   3045  HA  ASP A 185     -33.163  41.586 -34.071  0.00  0.00      A    H  
ATOM   3046  HB2 ASP A 185     -31.051  40.377 -32.619  0.00  0.00      A    H  
ATOM   3047  HB3 ASP A 185     -31.511  41.850 -32.396  0.00  0.00      A    H  
ATOM   3048  N   LYS A 186     -31.436  42.795 -35.403  0.00  0.00      A    N  
ATOM   3049  CA  LYS A 186     -30.467  43.370 -36.319  0.00  0.00      A    C  
ATOM   3050  C   LYS A 186     -30.292  44.858 -36.084  0.00  0.00      A    C  
ATOM   3051  O   LYS A 186     -30.749  45.664 -36.883  0.00  0.00      A    O  
ATOM   3052  CB  LYS A 186     -30.907  43.126 -37.765  0.00  0.00      A    C  
ATOM   3053  H   LYS A 186     -32.055  43.332 -35.142  0.00  0.00      A    H  
ATOM   3054  HA  LYS A 186     -29.614  42.937 -36.158  0.00  0.00      A    H  
ATOM   3055  N   ILE A 187     -29.644  45.235 -34.989  0.00  0.00      A    N  
ATOM   3056  CA  ILE A 187     -29.433  46.652 -34.729  0.00  0.00      A    C  
ATOM   3057  C   ILE A 187     -28.139  47.046 -35.417  0.00  0.00      A    C  
ATOM   3058  O   ILE A 187     -27.113  46.394 -35.243  0.00  0.00      A    O  
ATOM   3059  CB  ILE A 187     -29.342  46.962 -33.215  0.00  0.00      A    C  
ATOM   3060  CG1 ILE A 187     -30.624  46.502 -32.519  0.00  0.00      A    C  
ATOM   3061  CG2 ILE A 187     -29.169  48.471 -32.994  0.00  0.00      A    C  
ATOM   3062  CD1 ILE A 187     -30.675  46.828 -31.050  0.00  0.00      A    C  
ATOM   3063  H   ILE A 187     -29.325  44.700 -34.396  0.00  0.00      A    H  
ATOM   3064  HA  ILE A 187     -30.188  47.157 -35.070  0.00  0.00      A    H  
ATOM   3065  HB  ILE A 187     -28.578  46.492 -32.846  0.00  0.00      A    H  
ATOM   3066 HG12 ILE A 187     -31.385  46.913 -32.959  0.00  0.00      A    H  
ATOM   3067 HG13 ILE A 187     -30.716  45.543 -32.631  0.00  0.00      A    H  
ATOM   3068 HG21 ILE A 187     -29.113  48.655 -32.043  0.00  0.00      A    H  
ATOM   3069 HG22 ILE A 187     -28.356  48.771 -33.429  0.00  0.00      A    H  
ATOM   3070 HG23 ILE A 187     -29.929  48.942 -33.370  0.00  0.00      A    H  
ATOM   3071 HD11 ILE A 187     -31.511  46.509 -30.676  0.00  0.00      A    H  
ATOM   3072 HD12 ILE A 187     -29.933  46.397 -30.597  0.00  0.00      A    H  
ATOM   3073 HD13 ILE A 187     -30.613  47.788 -30.929  0.00  0.00      A    H  
ATOM   3074  N   ASP A 188     -28.193  48.113 -36.207  0.00  0.00      A    N  
ATOM   3075  CA  ASP A 188     -27.021  48.567 -36.941  0.00  0.00      A    C  
ATOM   3076  C   ASP A 188     -25.781  48.855 -36.095  0.00  0.00      A    C  
ATOM   3077  O   ASP A 188     -25.855  48.962 -34.881  0.00  0.00      A    O  
ATOM   3078  CB  ASP A 188     -27.344  49.762 -37.817  0.00  0.00      A    C  
ATOM   3079  CG  ASP A 188     -27.556  49.382 -39.279  0.00  0.00      A    C  
ATOM   3080  OD1 ASP A 188     -26.937  48.392 -39.736  0.00  0.00      A    O  
ATOM   3081  OD2 ASP A 188     -28.327  50.080 -39.978  0.00  0.00      A    O1-
ATOM   3082  H   ASP A 188     -28.900  48.587 -36.331  0.00  0.00      A    H  
ATOM   3083  HA  ASP A 188     -26.784  47.805 -37.492  0.00  0.00      A    H  
ATOM   3084  HB2 ASP A 188     -28.143  50.198 -37.481  0.00  0.00      A    H  
ATOM   3085  HB3 ASP A 188     -26.622  50.407 -37.756  0.00  0.00      A    H  
ATOM   3086  N   ALA A 189     -24.675  49.124 -36.776  0.00  0.00      A    N  
ATOM   3087  CA  ALA A 189     -23.359  49.168 -36.118  0.00  0.00      A    C  
ATOM   3088  C   ALA A 189     -23.094  50.107 -34.942  0.00  0.00      A    C  
ATOM   3089  O   ALA A 189     -22.478  49.692 -33.962  0.00  0.00      A    O  
ATOM   3090  CB  ALA A 189     -22.268  49.314 -37.183  0.00  0.00      A    C  
ATOM   3091  H   ALA A 189     -24.657  49.285 -37.621  0.00  0.00      A    H  
ATOM   3092  HA  ALA A 189     -23.349  48.317 -35.652  0.00  0.00      A    H  
ATOM   3093  HB1 ALA A 189     -21.399  49.343 -36.754  0.00  0.00      A    H  
ATOM   3094  HB2 ALA A 189     -22.304  48.557 -37.789  0.00  0.00      A    H  
ATOM   3095  HB3 ALA A 189     -22.410  50.134 -37.682  0.00  0.00      A    H  
ATOM   3096  N   ASN A 190     -23.517  51.367 -35.012  0.00  0.00      A    N  
ATOM   3097  CA  ASN A 190     -23.330  52.263 -33.860  0.00  0.00      A    C  
ATOM   3098  C   ASN A 190     -24.529  53.172 -33.781  0.00  0.00      A    C  
ATOM   3099  O   ASN A 190     -24.485  54.343 -34.153  0.00  0.00      A    O  
ATOM   3100  CB  ASN A 190     -22.035  53.122 -33.864  0.00  0.00      A    C  
ATOM   3101  CG  ASN A 190     -21.621  53.600 -35.235  0.00  0.00      A    C  
ATOM   3102  ND2 ASN A 190     -21.907  54.865 -35.543  0.00  0.00      A    N  
ATOM   3103  OD1 ASN A 190     -21.054  52.836 -36.020  0.00  0.00      A    O  
ATOM   3104  H   ASN A 190     -23.904  51.720 -35.694  0.00  0.00      A    H  
ATOM   3105  HA  ASN A 190     -23.235  51.686 -33.086  0.00  0.00      A    H  
ATOM   3106  HB2 ASN A 190     -22.167  53.892 -33.289  0.00  0.00      A    H  
ATOM   3107  HB3 ASN A 190     -21.312  52.602 -33.481  0.00  0.00      A    H  
ATOM   3108 HD21 ASN A 190     -21.695  55.178 -36.315  0.00  0.00      A    H  
ATOM   3109 HD22 ASN A 190     -22.303  55.368 -34.969  0.00  0.00      A    H  
ATOM   3110  N   ASN A 191     -25.627  52.621 -33.269  0.00  0.00      A    N  
ATOM   3111  CA  ASN A 191     -26.848  53.396 -33.138  0.00  0.00      A    C  
ATOM   3112  C   ASN A 191     -26.922  54.098 -31.781  0.00  0.00      A    C  
ATOM   3113  O   ASN A 191     -26.799  53.467 -30.730  0.00  0.00      A    O  
ATOM   3114  CB  ASN A 191     -28.031  52.451 -33.354  0.00  0.00      A    C  
ATOM   3115  CG  ASN A 191     -29.364  53.133 -33.152  0.00  0.00      A    C  
ATOM   3116  ND2 ASN A 191     -29.464  54.378 -33.609  0.00  0.00      A    N  
ATOM   3117  OD1 ASN A 191     -30.301  52.549 -32.603  0.00  0.00      A    O  
ATOM   3118  H   ASN A 191     -25.682  51.808 -32.995  0.00  0.00      A    H  
ATOM   3119  HA  ASN A 191     -26.850  54.091 -33.814  0.00  0.00      A    H  
ATOM   3120  HB2 ASN A 191     -27.990  52.087 -34.252  0.00  0.00      A    H  
ATOM   3121  HB3 ASN A 191     -27.958  51.703 -32.741  0.00  0.00      A    H  
ATOM   3122 HD21 ASN A 191     -30.204  54.808 -33.526  0.00  0.00      A    H  
ATOM   3123 HD22 ASN A 191     -28.788  54.752 -33.987  0.00  0.00      A    H  
ATOM   3124  N   VAL A 192     -27.111  55.414 -31.822  0.00  0.00      A    N  
ATOM   3125  CA  VAL A 192     -27.191  56.245 -30.623  0.00  0.00      A    C  
ATOM   3126  C   VAL A 192     -28.575  56.248 -29.972  0.00  0.00      A    C  
ATOM   3127  O   VAL A 192     -28.690  56.301 -28.751  0.00  0.00      A    O  
ATOM   3128  CB  VAL A 192     -26.792  57.717 -30.950  0.00  0.00      A    C  
ATOM   3129  CG1 VAL A 192     -27.472  58.166 -32.239  0.00  0.00      A    C  
ATOM   3130  CG2 VAL A 192     -27.186  58.646 -29.807  0.00  0.00      A    C  
ATOM   3131  H   VAL A 192     -27.197  55.855 -32.555  0.00  0.00      A    H  
ATOM   3132  HA  VAL A 192     -26.570  55.851 -29.991  0.00  0.00      A    H  
ATOM   3133  HB  VAL A 192     -25.830  57.757 -31.064  0.00  0.00      A    H  
ATOM   3134 HG11 VAL A 192     -27.220  59.082 -32.436  0.00  0.00      A    H  
ATOM   3135 HG12 VAL A 192     -27.195  57.590 -32.969  0.00  0.00      A    H  
ATOM   3136 HG13 VAL A 192     -28.435  58.112 -32.133  0.00  0.00      A    H  
ATOM   3137 HG21 VAL A 192     -26.931  59.556 -30.027  0.00  0.00      A    H  
ATOM   3138 HG22 VAL A 192     -28.146  58.603 -29.671  0.00  0.00      A    H  
ATOM   3139 HG23 VAL A 192     -26.732  58.371 -28.995  0.00  0.00      A    H  
ATOM   3140  N   ALA A 193     -29.618  56.184 -30.793  0.00  0.00      A    N  
ATOM   3141  CA  ALA A 193     -30.990  56.213 -30.303  0.00  0.00      A    C  
ATOM   3142  C   ALA A 193     -31.553  54.863 -29.850  0.00  0.00      A    C  
ATOM   3143  O   ALA A 193     -32.740  54.585 -30.033  0.00  0.00      A    O  
ATOM   3144  CB  ALA A 193     -31.891  56.814 -31.375  0.00  0.00      A    C  
ATOM   3145  H   ALA A 193     -29.550  56.123 -31.648  0.00  0.00      A    H  
ATOM   3146  HA  ALA A 193     -30.971  56.759 -29.502  0.00  0.00      A    H  
ATOM   3147  HB1 ALA A 193     -32.806  56.836 -31.054  0.00  0.00      A    H  
ATOM   3148  HB2 ALA A 193     -31.598  57.717 -31.576  0.00  0.00      A    H  
ATOM   3149  HB3 ALA A 193     -31.844  56.273 -32.179  0.00  0.00      A    H  
ATOM   3150  N   TYR A 194     -30.714  54.026 -29.255  0.00  0.00      A    N  
ATOM   3151  CA  TYR A 194     -31.166  52.720 -28.791  0.00  0.00      A    C  
ATOM   3152  C   TYR A 194     -30.230  52.140 -27.734  0.00  0.00      A    C  
ATOM   3153  O   TYR A 194     -29.007  52.285 -27.818  0.00  0.00      A    O  
ATOM   3154  CB  TYR A 194     -31.272  51.746 -29.972  0.00  0.00      A    C  
ATOM   3155  H   TYR A 194     -29.883  54.193 -29.110  0.00  0.00      A    H  
ATOM   3156  HA  TYR A 194     -32.039  52.842 -28.387  0.00  0.00      A    H  
ATOM   3157  N   THR A 195     -30.809  51.498 -26.725  0.00  0.00      A    N  
ATOM   3158  CA  THR A 195     -30.012  50.873 -25.675  0.00  0.00      A    C  
ATOM   3159  C   THR A 195     -30.483  49.437 -25.464  0.00  0.00      A    C  
ATOM   3160  O   THR A 195     -31.644  49.112 -25.713  0.00  0.00      A    O  
ATOM   3161  CB  THR A 195     -30.089  51.656 -24.329  0.00  0.00      A    C  
ATOM   3162  CG2 THR A 195     -29.484  53.043 -24.479  0.00  0.00      A    C  
ATOM   3163  OG1 THR A 195     -31.452  51.774 -23.915  0.00  0.00      A    O  
ATOM   3164  H   THR A 195     -31.659  51.413 -26.630  0.00  0.00      A    H  
ATOM   3165  HA  THR A 195     -29.086  50.884 -25.964  0.00  0.00      A    H  
ATOM   3166  HB  THR A 195     -29.585  51.166 -23.660  0.00  0.00      A    H  
ATOM   3167  HG1 THR A 195     -31.489  52.195 -23.189  0.00  0.00      A    H  
ATOM   3168 HG21 THR A 195     -29.541  53.514 -23.633  0.00  0.00      A    H  
ATOM   3169 HG22 THR A 195     -28.554  52.964 -24.743  0.00  0.00      A    H  
ATOM   3170 HG23 THR A 195     -29.971  53.537 -25.157  0.00  0.00      A    H  
ATOM   3171  N   THR A 196     -29.562  48.582 -25.029  0.00  0.00      A    N  
ATOM   3172  CA  THR A 196     -29.858  47.173 -24.780  0.00  0.00      A    C  
ATOM   3173  C   THR A 196     -29.518  46.804 -23.338  0.00  0.00      A    C  
ATOM   3174  O   THR A 196     -28.342  46.741 -22.959  0.00  0.00      A    O  
ATOM   3175  CB  THR A 196     -29.042  46.243 -25.712  0.00  0.00      A    C  
ATOM   3176  CG2 THR A 196     -29.229  46.644 -27.160  0.00  0.00      A    C  
ATOM   3177  OG1 THR A 196     -27.651  46.321 -25.374  0.00  0.00      A    O  
ATOM   3178  H   THR A 196     -28.746  48.802 -24.869  0.00  0.00      A    H  
ATOM   3179  HA  THR A 196     -30.805  47.051 -24.951  0.00  0.00      A    H  
ATOM   3180  HB  THR A 196     -29.358  45.334 -25.594  0.00  0.00      A    H  
ATOM   3181  HG1 THR A 196     -27.558  46.222 -24.545  0.00  0.00      A    H  
ATOM   3182 HG21 THR A 196     -28.712  46.053 -27.729  0.00  0.00      A    H  
ATOM   3183 HG22 THR A 196     -30.168  46.579 -27.395  0.00  0.00      A    H  
ATOM   3184 HG23 THR A 196     -28.927  47.557 -27.285  0.00  0.00      A    H  
ATOM   3185  N   GLY A 197     -30.549  46.564 -22.536  0.00  0.00      A    N  
ATOM   3186  CA  GLY A 197     -30.327  46.191 -21.151  0.00  0.00      A    C  
ATOM   3187  C   GLY A 197     -30.013  44.710 -21.030  0.00  0.00      A    C  
ATOM   3188  O   GLY A 197     -29.776  44.027 -22.032  0.00  0.00      A    O  
ATOM   3189  H   GLY A 197     -31.374  46.611 -22.773  0.00  0.00      A    H  
ATOM   3190  HA2 GLY A 197     -29.594  46.711 -20.786  0.00  0.00      A    H  
ATOM   3191  HA3 GLY A 197     -31.114  46.402 -20.625  0.00  0.00      A    H  
ATOM   3192  N   LYS A 198     -30.010  44.204 -19.802  0.00  0.00      A    N  
ATOM   3193  CA  LYS A 198     -29.738  42.788 -19.568  0.00  0.00      A    C  
ATOM   3194  C   LYS A 198     -31.036  42.021 -19.278  0.00  0.00      A    C  
ATOM   3195  O   LYS A 198     -32.077  42.626 -19.018  0.00  0.00      A    O  
ATOM   3196  CB  LYS A 198     -28.765  42.615 -18.389  0.00  0.00      A    C  
ATOM   3197  CG  LYS A 198     -29.389  42.876 -17.005  0.00  0.00      A    C  
ATOM   3198  CD  LYS A 198     -28.665  42.095 -15.885  0.00  0.00      A    C  
ATOM   3199  CE  LYS A 198     -29.509  42.029 -14.607  0.00  0.00      A    C  
ATOM   3200  NZ  LYS A 198     -29.006  41.072 -13.574  0.00  0.00      A    N1+
ATOM   3201  H   LYS A 198     -30.163  44.662 -19.090  0.00  0.00      A    H  
ATOM   3202  HA  LYS A 198     -29.334  42.426 -20.372  0.00  0.00      A    H  
ATOM   3203  HB2 LYS A 198     -28.410  41.712 -18.407  0.00  0.00      A    H  
ATOM   3204  HB3 LYS A 198     -28.015  43.217 -18.512  0.00  0.00      A    H  
ATOM   3205  HG2 LYS A 198     -29.355  43.826 -16.810  0.00  0.00      A    H  
ATOM   3206  HG3 LYS A 198     -30.325  42.623 -17.021  0.00  0.00      A    H  
ATOM   3207  HD2 LYS A 198     -28.469  41.196 -16.191  0.00  0.00      A    H  
ATOM   3208  HD3 LYS A 198     -27.815  42.520 -15.691  0.00  0.00      A    H  
ATOM   3209  HE2 LYS A 198     -29.551  42.916 -14.216  0.00  0.00      A    H  
ATOM   3210  HE3 LYS A 198     -30.416  41.781 -14.846  0.00  0.00      A    H  
ATOM   3211  HZ1 LYS A 198     -29.590  41.024 -12.904  0.00  0.00      A    H  
ATOM   3212  HZ2 LYS A 198     -28.907  40.266 -13.939  0.00  0.00      A    H  
ATOM   3213  HZ3 LYS A 198     -28.221  41.355 -13.264  0.00  0.00      A    H  
ATOM   3214  N   LEU A 199     -30.972  40.692 -19.347  0.00  0.00      A    N  
ATOM   3215  CA  LEU A 199     -32.126  39.838 -19.046  0.00  0.00      A    C  
ATOM   3216  C   LEU A 199     -31.917  39.199 -17.673  0.00  0.00      A    C  
ATOM   3217  O   LEU A 199     -30.919  38.516 -17.440  0.00  0.00      A    O  
ATOM   3218  CB  LEU A 199     -32.289  38.746 -20.110  0.00  0.00      A    C  
ATOM   3219  CG  LEU A 199     -33.333  39.063 -21.190  0.00  0.00      A    C  
ATOM   3220  CD1 LEU A 199     -32.970  38.382 -22.492  0.00  0.00      A    C  
ATOM   3221  CD2 LEU A 199     -34.727  38.636 -20.709  0.00  0.00      A    C  
ATOM   3222  H   LEU A 199     -30.262  40.260 -19.568  0.00  0.00      A    H  
ATOM   3223  HA  LEU A 199     -32.932  40.378 -19.045  0.00  0.00      A    H  
ATOM   3224  HB2 LEU A 199     -31.432  38.597 -20.538  0.00  0.00      A    H  
ATOM   3225  HB3 LEU A 199     -32.535  37.917 -19.671  0.00  0.00      A    H  
ATOM   3226  HG  LEU A 199     -33.345  40.020 -21.350  0.00  0.00      A    H  
ATOM   3227 HD11 LEU A 199     -33.638  38.591 -23.164  0.00  0.00      A    H  
ATOM   3228 HD12 LEU A 199     -32.102  38.696 -22.791  0.00  0.00      A    H  
ATOM   3229 HD13 LEU A 199     -32.937  37.422 -22.357  0.00  0.00      A    H  
ATOM   3230 HD21 LEU A 199     -35.382  38.839 -21.395  0.00  0.00      A    H  
ATOM   3231 HD22 LEU A 199     -34.730  37.682 -20.531  0.00  0.00      A    H  
ATOM   3232 HD23 LEU A 199     -34.951  39.117 -19.897  0.00  0.00      A    H  
ATOM   3233  N   SER A 200     -32.838  39.425 -16.751  0.00  0.00      A    N  
ATOM   3234  CA  SER A 200     -32.670  38.833 -15.443  0.00  0.00      A    C  
ATOM   3235  C   SER A 200     -32.943  37.329 -15.486  0.00  0.00      A    C  
ATOM   3236  O   SER A 200     -33.595  36.825 -16.409  0.00  0.00      A    O  
ATOM   3237  CB  SER A 200     -33.591  39.515 -14.434  0.00  0.00      A    C  
ATOM   3238  OG  SER A 200     -33.565  38.845 -13.175  0.00  0.00      A    O  
ATOM   3239  H   SER A 200     -33.545  39.903 -16.858  0.00  0.00      A    H  
ATOM   3240  HA  SER A 200     -31.750  38.963 -15.164  0.00  0.00      A    H  
ATOM   3241  HB2 SER A 200     -33.319  40.439 -14.317  0.00  0.00      A    H  
ATOM   3242  HB3 SER A 200     -34.498  39.528 -14.778  0.00  0.00      A    H  
ATOM   3243  HG  SER A 200     -34.077  39.238 -12.637  0.00  0.00      A    H  
ATOM   3244  N   PHE A 201     -32.428  36.594 -14.502  0.00  0.00      A    N  
ATOM   3245  CA  PHE A 201     -32.662  35.151 -14.471  0.00  0.00      A    C  
ATOM   3246  C   PHE A 201     -34.146  34.844 -14.506  0.00  0.00      A    C  
ATOM   3247  O   PHE A 201     -34.957  35.596 -13.976  0.00  0.00      A    O  
ATOM   3248  CB  PHE A 201     -32.032  34.520 -13.230  0.00  0.00      A    C  
ATOM   3249  CG  PHE A 201     -30.555  34.307 -13.356  0.00  0.00      A    C  
ATOM   3250  CD1 PHE A 201     -30.046  33.468 -14.359  0.00  0.00      A    C  
ATOM   3251  CD2 PHE A 201     -29.665  34.964 -12.499  0.00  0.00      A    C  
ATOM   3252  CE1 PHE A 201     -28.670  33.284 -14.510  0.00  0.00      A    C  
ATOM   3253  CE2 PHE A 201     -28.291  34.791 -12.635  0.00  0.00      A    C  
ATOM   3254  CZ  PHE A 201     -27.784  33.947 -13.647  0.00  0.00      A    C  
ATOM   3255  H   PHE A 201     -31.951  36.902 -13.856  0.00  0.00      A    H  
ATOM   3256  HA  PHE A 201     -32.245  34.770 -15.259  0.00  0.00      A    H  
ATOM   3257  HB2 PHE A 201     -32.206  35.088 -12.463  0.00  0.00      A    H  
ATOM   3258  HB3 PHE A 201     -32.461  33.668 -13.055  0.00  0.00      A    H  
ATOM   3259  HD1 PHE A 201     -30.633  33.029 -14.931  0.00  0.00      A    H  
ATOM   3260  HD2 PHE A 201     -29.995  35.522 -11.832  0.00  0.00      A    H  
ATOM   3261  HE1 PHE A 201     -28.343  32.726 -15.178  0.00  0.00      A    H  
ATOM   3262  HE2 PHE A 201     -27.707  35.231 -12.060  0.00  0.00      A    H  
ATOM   3263  HZ  PHE A 201     -26.866  33.831 -13.741  0.00  0.00      A    H  
ATOM   3264  N   HIS A 202     -34.503  33.741 -15.152  0.00  0.00      A    N  
ATOM   3265  CA  HIS A 202     -35.902  33.361 -15.240  0.00  0.00      A    C  
ATOM   3266  C   HIS A 202     -36.106  32.008 -15.897  0.00  0.00      A    C  
ATOM   3267  O   HIS A 202     -35.188  31.436 -16.477  0.00  0.00      A    O  
ATOM   3268  CB  HIS A 202     -36.672  34.403 -16.042  0.00  0.00      A    C  
ATOM   3269  CG  HIS A 202     -36.287  34.437 -17.483  0.00  0.00      A    C  
ATOM   3270  CD2 HIS A 202     -36.897  33.926 -18.580  0.00  0.00      A    C  
ATOM   3271  ND1 HIS A 202     -35.105  34.995 -17.923  0.00  0.00      A    N1+
ATOM   3272  CE1 HIS A 202     -35.003  34.827 -19.231  0.00  0.00      A    C  
ATOM   3273  NE2 HIS A 202     -36.076  34.181 -19.654  0.00  0.00      A    N  
ATOM   3274  H   HIS A 202     -33.955  33.205 -15.542  0.00  0.00      A    H  
ATOM   3275  HA  HIS A 202     -36.230  33.306 -14.329  0.00  0.00      A    H  
ATOM   3276  HB2 HIS A 202     -37.622  34.220 -15.971  0.00  0.00      A    H  
ATOM   3277  HB3 HIS A 202     -36.522  35.278 -15.652  0.00  0.00      A    H  
ATOM   3278  HD1 HIS A 202     -34.525  35.390 -17.425  0.00  0.00      A    H  
ATOM   3279  HD2 HIS A 202     -37.716  33.486 -18.603  0.00  0.00      A    H  
ATOM   3280  HE1 HIS A 202     -34.296  35.115 -19.763  0.00  0.00      A    H  
ATOM   3281  HE2 HIS A 202     -36.235  33.956 -20.469  0.00  0.00      A    H  
ATOM   3282  N   THR A 203     -37.321  31.489 -15.772  0.00  0.00      A    N  
ATOM   3283  CA  THR A 203     -37.697  30.242 -16.411  0.00  0.00      A    C  
ATOM   3284  C   THR A 203     -38.697  30.720 -17.446  0.00  0.00      A    C  
ATOM   3285  O   THR A 203     -39.234  31.822 -17.316  0.00  0.00      A    O  
ATOM   3286  CB  THR A 203     -38.380  29.277 -15.435  0.00  0.00      A    C  
ATOM   3287  CG2 THR A 203     -37.451  28.985 -14.260  0.00  0.00      A    C  
ATOM   3288  OG1 THR A 203     -39.595  29.859 -14.949  0.00  0.00      A    O  
ATOM   3289  H   THR A 203     -37.950  31.853 -15.313  0.00  0.00      A    H  
ATOM   3290  HA  THR A 203     -36.938  29.753 -16.765  0.00  0.00      A    H  
ATOM   3291  HB  THR A 203     -38.582  28.449 -15.898  0.00  0.00      A    H  
ATOM   3292  HG1 THR A 203     -39.928  30.351 -15.543  0.00  0.00      A    H  
ATOM   3293 HG21 THR A 203     -37.888  28.374 -13.646  0.00  0.00      A    H  
ATOM   3294 HG22 THR A 203     -36.631  28.582 -14.587  0.00  0.00      A    H  
ATOM   3295 HG23 THR A 203     -37.242  29.812 -13.799  0.00  0.00      A    H  
ATOM   3296  N   ASP A 204     -38.949  29.929 -18.478  0.00  0.00      A    N  
ATOM   3297  CA  ASP A 204     -39.894  30.374 -19.493  0.00  0.00      A    C  
ATOM   3298  C   ASP A 204     -41.291  29.830 -19.351  0.00  0.00      A    C  
ATOM   3299  O   ASP A 204     -41.490  28.687 -18.971  0.00  0.00      A    O  
ATOM   3300  CB  ASP A 204     -39.394  30.033 -20.896  0.00  0.00      A    C  
ATOM   3301  CG  ASP A 204     -38.184  30.869 -21.322  0.00  0.00      A    C  
ATOM   3302  OD1 ASP A 204     -37.683  31.700 -20.519  0.00  0.00      A    O  
ATOM   3303  OD2 ASP A 204     -37.736  30.684 -22.480  0.00  0.00      A    O1-
ATOM   3304  H   ASP A 204     -38.597  29.155 -18.609  0.00  0.00      A    H  
ATOM   3305  HA  ASP A 204     -39.946  31.333 -19.356  0.00  0.00      A    H  
ATOM   3306  HB2 ASP A 204     -39.159  29.093 -20.930  0.00  0.00      A    H  
ATOM   3307  HB3 ASP A 204     -40.114  30.168 -21.532  0.00  0.00      A    H  
ATOM   3308  N   TYR A 205     -42.255  30.682 -19.660  0.00  0.00      A    N  
ATOM   3309  CA  TYR A 205     -43.672  30.326 -19.661  0.00  0.00      A    C  
ATOM   3310  C   TYR A 205     -44.317  29.913 -18.349  0.00  0.00      A    C  
ATOM   3311  O   TYR A 205     -45.038  28.931 -18.299  0.00  0.00      A    O  
ATOM   3312  CB  TYR A 205     -43.918  29.239 -20.728  0.00  0.00      A    C  
ATOM   3313  CG  TYR A 205     -44.927  29.619 -21.812  0.00  0.00      A    C  
ATOM   3314  CD1 TYR A 205     -45.995  30.482 -21.544  0.00  0.00      A    C  
ATOM   3315  CD2 TYR A 205     -44.813  29.105 -23.104  0.00  0.00      A    C  
ATOM   3316  CE1 TYR A 205     -46.918  30.823 -22.541  0.00  0.00      A    C  
ATOM   3317  CE2 TYR A 205     -45.726  29.438 -24.102  0.00  0.00      A    C  
ATOM   3318  CZ  TYR A 205     -46.772  30.296 -23.817  0.00  0.00      A    C  
ATOM   3319  OH  TYR A 205     -47.653  30.645 -24.817  0.00  0.00      A    O  
ATOM   3320  H   TYR A 205     -42.106  31.500 -19.880  0.00  0.00      A    H  
ATOM   3321  HA  TYR A 205     -44.114  31.166 -19.859  0.00  0.00      A    H  
ATOM   3322  HB2 TYR A 205     -43.073  29.023 -21.152  0.00  0.00      A    H  
ATOM   3323  HB3 TYR A 205     -44.227  28.433 -20.285  0.00  0.00      A    H  
ATOM   3324  HD1 TYR A 205     -46.094  30.835 -20.689  0.00  0.00      A    H  
ATOM   3325  HD2 TYR A 205     -44.112  28.527 -23.303  0.00  0.00      A    H  
ATOM   3326  HE1 TYR A 205     -47.623  31.398 -22.350  0.00  0.00      A    H  
ATOM   3327  HE2 TYR A 205     -45.632  29.084 -24.957  0.00  0.00      A    H  
ATOM   3328  HH  TYR A 205     -47.278  31.178 -25.348  0.00  0.00      A    H  
ATOM   3329  N   PRO A 206     -44.093  30.675 -17.277  0.00  0.00      A    N  
ATOM   3330  CA  PRO A 206     -44.694  30.330 -15.984  0.00  0.00      A    C  
ATOM   3331  C   PRO A 206     -46.199  30.563 -16.043  0.00  0.00      A    C  
ATOM   3332  O   PRO A 206     -46.930  30.138 -15.154  0.00  0.00      A    O  
ATOM   3333  CB  PRO A 206     -44.030  31.298 -14.999  0.00  0.00      A    C  
ATOM   3334  CG  PRO A 206     -42.814  31.815 -15.737  0.00  0.00      A    C  
ATOM   3335  CD  PRO A 206     -43.269  31.888 -17.168  0.00  0.00      A    C  
ATOM   3336  HA  PRO A 206     -44.563  29.403 -15.732  0.00  0.00      A    H  
ATOM   3337  HB2 PRO A 206     -44.629  32.021 -14.756  0.00  0.00      A    H  
ATOM   3338  HB3 PRO A 206     -43.779  30.849 -14.177  0.00  0.00      A    H  
ATOM   3339  HG2 PRO A 206     -42.539  32.684 -15.406  0.00  0.00      A    H  
ATOM   3340  HG3 PRO A 206     -42.055  31.220 -15.634  0.00  0.00      A    H  
ATOM   3341  HD2 PRO A 206     -43.779  32.693 -17.348  0.00  0.00      A    H  
ATOM   3342  HD3 PRO A 206     -42.524  31.880 -17.789  0.00  0.00      A    H  
ATOM   3343  N   ALA A 207     -46.660  31.244 -17.091  0.00  0.00      A    N  
ATOM   3344  CA  ALA A 207     -48.089  31.541 -17.234  0.00  0.00      A    C  
ATOM   3345  C   ALA A 207     -48.983  30.324 -17.507  0.00  0.00      A    C  
ATOM   3346  O   ALA A 207     -50.211  30.431 -17.446  0.00  0.00      A    O  
ATOM   3347  CB  ALA A 207     -48.297  32.597 -18.308  0.00  0.00      A    C  
ATOM   3348  H   ALA A 207     -46.166  31.543 -17.729  0.00  0.00      A    H  
ATOM   3349  HA  ALA A 207     -48.370  31.873 -16.367  0.00  0.00      A    H  
ATOM   3350  HB1 ALA A 207     -49.244  32.787 -18.396  0.00  0.00      A    H  
ATOM   3351  HB2 ALA A 207     -47.826  33.408 -18.060  0.00  0.00      A    H  
ATOM   3352  HB3 ALA A 207     -47.953  32.270 -19.154  0.00  0.00      A    H  
ATOM   3353  N   LEU A 208     -48.356  29.186 -17.809  0.00  0.00      A    N  
ATOM   3354  CA  LEU A 208     -49.033  27.907 -18.062  0.00  0.00      A    C  
ATOM   3355  C   LEU A 208     -49.021  27.110 -16.753  0.00  0.00      A    C  
ATOM   3356  O   LEU A 208     -48.087  27.226 -15.972  0.00  0.00      A    O  
ATOM   3357  CB  LEU A 208     -48.280  27.121 -19.142  0.00  0.00      A    C  
ATOM   3358  CG  LEU A 208     -48.437  27.652 -20.572  0.00  0.00      A    C  
ATOM   3359  CD1 LEU A 208     -47.602  26.861 -21.578  0.00  0.00      A    C  
ATOM   3360  CD2 LEU A 208     -49.913  27.562 -20.935  0.00  0.00      A    C  
ATOM   3361  H   LEU A 208     -47.500  29.133 -17.875  0.00  0.00      A    H  
ATOM   3362  HA  LEU A 208     -49.941  28.060 -18.367  0.00  0.00      A    H  
ATOM   3363  HB2 LEU A 208     -47.336  27.115 -18.917  0.00  0.00      A    H  
ATOM   3364  HB3 LEU A 208     -48.583  26.200 -19.120  0.00  0.00      A    H  
ATOM   3365  HG  LEU A 208     -48.119  28.568 -20.607  0.00  0.00      A    H  
ATOM   3366 HD11 LEU A 208     -47.731  27.229 -22.466  0.00  0.00      A    H  
ATOM   3367 HD12 LEU A 208     -46.664  26.919 -21.337  0.00  0.00      A    H  
ATOM   3368 HD13 LEU A 208     -47.880  25.932 -21.570  0.00  0.00      A    H  
ATOM   3369 HD21 LEU A 208     -50.045  27.892 -21.838  0.00  0.00      A    H  
ATOM   3370 HD22 LEU A 208     -50.203  26.638 -20.883  0.00  0.00      A    H  
ATOM   3371 HD23 LEU A 208     -50.432  28.099 -20.316  0.00  0.00      A    H  
ATOM   3372  N   HIS A 209     -50.042  26.306 -16.494  0.00  0.00      A    N  
ATOM   3373  CA  HIS A 209     -50.026  25.545 -15.258  0.00  0.00      A    C  
ATOM   3374  C   HIS A 209     -49.027  24.417 -15.362  0.00  0.00      A    C  
ATOM   3375  O   HIS A 209     -48.472  23.950 -14.363  0.00  0.00      A    O  
ATOM   3376  CB  HIS A 209     -51.420  25.039 -14.911  0.00  0.00      A    C  
ATOM   3377  CG  HIS A 209     -52.277  26.092 -14.272  0.00  0.00      A    C  
ATOM   3378  CD2 HIS A 209     -52.486  26.397 -12.967  0.00  0.00      A    C  
ATOM   3379  ND1 HIS A 209     -52.998  27.014 -15.000  0.00  0.00      A    N  
ATOM   3380  CE1 HIS A 209     -53.619  27.837 -14.172  0.00  0.00      A    C  
ATOM   3381  NE2 HIS A 209     -53.325  27.486 -12.933  0.00  0.00      A    N  
ATOM   3382  H   HIS A 209     -50.728  26.189 -16.999  0.00  0.00      A    H  
ATOM   3383  HA  HIS A 209     -49.749  26.126 -14.533  0.00  0.00      A    H  
ATOM   3384  HB2 HIS A 209     -51.854  24.720 -15.718  0.00  0.00      A    H  
ATOM   3385  HB3 HIS A 209     -51.344  24.281 -14.311  0.00  0.00      A    H  
ATOM   3386  HD1 HIS A 209     -53.038  27.049 -15.858  0.00  0.00      A    H  
ATOM   3387  HD2 HIS A 209     -52.129  25.953 -12.232  0.00  0.00      A    H  
ATOM   3388  HE1 HIS A 209     -54.170  28.544 -14.420  0.00  0.00      A    H  
ATOM   3389  N   HIS A 210     -48.779  24.005 -16.594  0.00  0.00      A    N  
ATOM   3390  CA  HIS A 210     -47.810  22.962 -16.868  0.00  0.00      A    C  
ATOM   3391  C   HIS A 210     -46.776  23.586 -17.789  0.00  0.00      A    C  
ATOM   3392  O   HIS A 210     -46.860  23.436 -19.007  0.00  0.00      A    O  
ATOM   3393  CB  HIS A 210     -48.484  21.802 -17.569  0.00  0.00      A    C  
ATOM   3394  CG  HIS A 210     -47.604  20.606 -17.720  0.00  0.00      A    C  
ATOM   3395  CD2 HIS A 210     -47.278  19.874 -18.812  0.00  0.00      A    C  
ATOM   3396  ND1 HIS A 210     -46.964  20.017 -16.649  0.00  0.00      A    N  
ATOM   3397  CE1 HIS A 210     -46.281  18.968 -17.078  0.00  0.00      A    C  
ATOM   3398  NE2 HIS A 210     -46.455  18.858 -18.385  0.00  0.00      A    N  
ATOM   3399  H   HIS A 210     -49.167  24.322 -17.293  0.00  0.00      A    H  
ATOM   3400  HA  HIS A 210     -47.409  22.625 -16.052  0.00  0.00      A    H  
ATOM   3401  HB2 HIS A 210     -49.278  21.550 -17.072  0.00  0.00      A    H  
ATOM   3402  HB3 HIS A 210     -48.779  22.091 -18.447  0.00  0.00      A    H  
ATOM   3403  HD2 HIS A 210     -47.558  20.029 -19.685  0.00  0.00      A    H  
ATOM   3404  HE1 HIS A 210     -45.765  18.403 -16.549  0.00  0.00      A    H  
ATOM   3405  HE2 HIS A 210     -46.110  18.250 -18.886  0.00  0.00      A    H  
ATOM   3406  N   PRO A 211     -45.789  24.305 -17.217  0.00  0.00      A    N  
ATOM   3407  CA  PRO A 211     -44.743  24.960 -18.010  0.00  0.00      A    C  
ATOM   3408  C   PRO A 211     -43.889  23.987 -18.806  0.00  0.00      A    C  
ATOM   3409  O   PRO A 211     -43.782  22.814 -18.456  0.00  0.00      A    O  
ATOM   3410  CB  PRO A 211     -43.935  25.723 -16.957  0.00  0.00      A    C  
ATOM   3411  CG  PRO A 211     -44.956  25.994 -15.875  0.00  0.00      A    C  
ATOM   3412  CD  PRO A 211     -45.644  24.654 -15.791  0.00  0.00      A    C  
ATOM   3413  HA  PRO A 211     -45.111  25.535 -18.699  0.00  0.00      A    H  
ATOM   3414  HB2 PRO A 211     -43.191  25.197 -16.625  0.00  0.00      A    H  
ATOM   3415  HB3 PRO A 211     -43.564  26.545 -17.315  0.00  0.00      A    H  
ATOM   3416  HG2 PRO A 211     -44.543  26.248 -15.035  0.00  0.00      A    H  
ATOM   3417  HG3 PRO A 211     -45.568  26.707 -16.117  0.00  0.00      A    H  
ATOM   3418  HD2 PRO A 211     -45.113  24.001 -15.308  0.00  0.00      A    H  
ATOM   3419  HD3 PRO A 211     -46.501  24.712 -15.341  0.00  0.00      A    H  
ATOM   3420  N   PRO A 212     -43.288  24.463 -19.908  0.00  0.00      A    N  
ATOM   3421  CA  PRO A 212     -42.434  23.623 -20.762  0.00  0.00      A    C  
ATOM   3422  C   PRO A 212     -41.300  23.005 -19.941  0.00  0.00      A    C  
ATOM   3423  O   PRO A 212     -40.598  23.713 -19.213  0.00  0.00      A    O  
ATOM   3424  CB  PRO A 212     -41.934  24.606 -21.820  0.00  0.00      A    C  
ATOM   3425  CG  PRO A 212     -43.085  25.571 -21.934  0.00  0.00      A    C  
ATOM   3426  CD  PRO A 212     -43.455  25.807 -20.492  0.00  0.00      A    C  
ATOM   3427  HA  PRO A 212     -42.890  22.865 -21.159  0.00  0.00      A    H  
ATOM   3428  HB2 PRO A 212     -41.117  25.049 -21.544  0.00  0.00      A    H  
ATOM   3429  HB3 PRO A 212     -41.747  24.165 -22.664  0.00  0.00      A    H  
ATOM   3430  HG2 PRO A 212     -42.825  26.393 -22.379  0.00  0.00      A    H  
ATOM   3431  HG3 PRO A 212     -43.823  25.195 -22.440  0.00  0.00      A    H  
ATOM   3432  HD2 PRO A 212     -42.875  26.460 -20.071  0.00  0.00      A    H  
ATOM   3433  HD3 PRO A 212     -44.364  26.133 -20.399  0.00  0.00      A    H  
ATOM   3434  N   GLY A 213     -41.130  21.690 -20.064  0.00  0.00      A    N  
ATOM   3435  CA  GLY A 213     -40.112  20.994 -19.296  0.00  0.00      A    C  
ATOM   3436  C   GLY A 213     -38.694  21.174 -19.777  0.00  0.00      A    C  
ATOM   3437  O   GLY A 213     -37.795  21.414 -18.984  0.00  0.00      A    O  
ATOM   3438  H   GLY A 213     -41.594  21.188 -20.586  0.00  0.00      A    H  
ATOM   3439  HA2 GLY A 213     -40.164  21.293 -18.375  0.00  0.00      A    H  
ATOM   3440  HA3 GLY A 213     -40.319  20.046 -19.299  0.00  0.00      A    H  
ATOM   3441  N   VAL A 214     -38.496  21.061 -21.083  0.00  0.00      A    N  
ATOM   3442  CA  VAL A 214     -37.165  21.188 -21.692  0.00  0.00      A    C  
ATOM   3443  C   VAL A 214     -37.189  22.245 -22.813  0.00  0.00      A    C  
ATOM   3444  O   VAL A 214     -38.147  22.305 -23.583  0.00  0.00      A    O  
ATOM   3445  CB  VAL A 214     -36.722  19.818 -22.286  0.00  0.00      A    C  
ATOM   3446  CG1 VAL A 214     -35.365  19.930 -22.925  0.00  0.00      A    C  
ATOM   3447  CG2 VAL A 214     -36.716  18.756 -21.191  0.00  0.00      A    C  
ATOM   3448  H   VAL A 214     -39.126  20.908 -21.648  0.00  0.00      A    H  
ATOM   3449  HA  VAL A 214     -36.536  21.464 -21.007  0.00  0.00      A    H  
ATOM   3450  HB  VAL A 214     -37.355  19.555 -22.973  0.00  0.00      A    H  
ATOM   3451 HG11 VAL A 214     -35.106  19.069 -23.289  0.00  0.00      A    H  
ATOM   3452 HG12 VAL A 214     -35.396  20.586 -23.639  0.00  0.00      A    H  
ATOM   3453 HG13 VAL A 214     -34.716  20.208 -22.260  0.00  0.00      A    H  
ATOM   3454 HG21 VAL A 214     -36.440  17.905 -21.566  0.00  0.00      A    H  
ATOM   3455 HG22 VAL A 214     -36.097  19.016 -20.491  0.00  0.00      A    H  
ATOM   3456 HG23 VAL A 214     -37.607  18.670 -20.818  0.00  0.00      A    H  
ATOM   3457  N   GLN A 215     -36.161  23.085 -22.895  0.00  0.00      A    N  
ATOM   3458  CA  GLN A 215     -36.108  24.095 -23.943  0.00  0.00      A    C  
ATOM   3459  C   GLN A 215     -34.976  23.812 -24.928  0.00  0.00      A    C  
ATOM   3460  O   GLN A 215     -33.886  23.413 -24.527  0.00  0.00      A    O  
ATOM   3461  CB  GLN A 215     -35.895  25.495 -23.369  0.00  0.00      A    C  
ATOM   3462  CG  GLN A 215     -35.807  26.593 -24.435  0.00  0.00      A    C  
ATOM   3463  CD  GLN A 215     -35.867  27.993 -23.843  0.00  0.00      A    C  
ATOM   3464  NE2 GLN A 215     -36.849  28.235 -22.972  0.00  0.00      A    N  
ATOM   3465  OE1 GLN A 215     -35.043  28.853 -24.178  0.00  0.00      A    O  
ATOM   3466  H   GLN A 215     -35.490  23.086 -22.357  0.00  0.00      A    H  
ATOM   3467  HA  GLN A 215     -36.952  24.060 -24.420  0.00  0.00      A    H  
ATOM   3468  HB2 GLN A 215     -36.624  25.702 -22.763  0.00  0.00      A    H  
ATOM   3469  HB3 GLN A 215     -35.079  25.500 -22.844  0.00  0.00      A    H  
ATOM   3470  HG2 GLN A 215     -34.980  26.492 -24.931  0.00  0.00      A    H  
ATOM   3471  HG3 GLN A 215     -36.534  26.483 -25.068  0.00  0.00      A    H  
ATOM   3472 HE21 GLN A 215     -37.403  27.610 -22.765  0.00  0.00      A    H  
ATOM   3473 HE22 GLN A 215     -36.928  29.015 -22.619  0.00  0.00      A    H  
ATOM   3474  N   LEU A 216     -35.250  24.012 -26.216  0.00  0.00      A    N  
ATOM   3475  CA  LEU A 216     -34.264  23.797 -27.270  0.00  0.00      A    C  
ATOM   3476  C   LEU A 216     -33.980  25.133 -27.938  0.00  0.00      A    C  
ATOM   3477  O   LEU A 216     -34.881  25.746 -28.500  0.00  0.00      A    O  
ATOM   3478  CB  LEU A 216     -34.803  22.820 -28.315  0.00  0.00      A    C  
ATOM   3479  CG  LEU A 216     -35.131  21.393 -27.874  0.00  0.00      A    C  
ATOM   3480  CD1 LEU A 216     -35.518  20.535 -29.072  0.00  0.00      A    C  
ATOM   3481  CD2 LEU A 216     -33.913  20.802 -27.206  0.00  0.00      A    C  
ATOM   3482  H   LEU A 216     -36.016  24.277 -26.503  0.00  0.00      A    H  
ATOM   3483  HA  LEU A 216     -33.455  23.425 -26.885  0.00  0.00      A    H  
ATOM   3484  HB2 LEU A 216     -35.609  23.206 -28.692  0.00  0.00      A    H  
ATOM   3485  HB3 LEU A 216     -34.152  22.766 -29.032  0.00  0.00      A    H  
ATOM   3486  HG  LEU A 216     -35.879  21.414 -27.257  0.00  0.00      A    H  
ATOM   3487 HD11 LEU A 216     -35.722  19.635 -28.773  0.00  0.00      A    H  
ATOM   3488 HD12 LEU A 216     -36.298  20.916 -29.505  0.00  0.00      A    H  
ATOM   3489 HD13 LEU A 216     -34.781  20.507 -29.702  0.00  0.00      A    H  
ATOM   3490 HD21 LEU A 216     -34.108  19.896 -26.921  0.00  0.00      A    H  
ATOM   3491 HD22 LEU A 216     -33.173  20.791 -27.833  0.00  0.00      A    H  
ATOM   3492 HD23 LEU A 216     -33.674  21.339 -26.434  0.00  0.00      A    H  
ATOM   3493  N   LEU A 217     -32.733  25.586 -27.900  0.00  0.00      A    N  
ATOM   3494  CA  LEU A 217     -32.402  26.870 -28.501  0.00  0.00      A    C  
ATOM   3495  C   LEU A 217     -31.304  26.760 -29.548  0.00  0.00      A    C  
ATOM   3496  O   LEU A 217     -30.145  26.493 -29.230  0.00  0.00      A    O  
ATOM   3497  CB  LEU A 217     -31.961  27.853 -27.419  0.00  0.00      A    C  
ATOM   3498  CG  LEU A 217     -31.989  29.321 -27.833  0.00  0.00      A    C  
ATOM   3499  CD1 LEU A 217     -33.409  29.831 -27.738  0.00  0.00      A    C  
ATOM   3500  CD2 LEU A 217     -31.072  30.121 -26.952  0.00  0.00      A    C  
ATOM   3501  H   LEU A 217     -32.073  25.172 -27.537  0.00  0.00      A    H  
ATOM   3502  HA  LEU A 217     -33.204  27.188 -28.944  0.00  0.00      A    H  
ATOM   3503  HB2 LEU A 217     -32.533  27.738 -26.644  0.00  0.00      A    H  
ATOM   3504  HB3 LEU A 217     -31.059  27.626 -27.142  0.00  0.00      A    H  
ATOM   3505  HG  LEU A 217     -31.680  29.413 -28.748  0.00  0.00      A    H  
ATOM   3506 HD11 LEU A 217     -33.436  30.765 -28.000  0.00  0.00      A    H  
ATOM   3507 HD12 LEU A 217     -33.979  29.314 -28.328  0.00  0.00      A    H  
ATOM   3508 HD13 LEU A 217     -33.724  29.742 -26.825  0.00  0.00      A    H  
ATOM   3509 HD21 LEU A 217     -31.095  31.053 -27.221  0.00  0.00      A    H  
ATOM   3510 HD22 LEU A 217     -31.361  30.044 -26.029  0.00  0.00      A    H  
ATOM   3511 HD23 LEU A 217     -30.167  29.783 -27.036  0.00  0.00      A    H  
ATOM   3512  N   HIS A 218     -31.668  26.995 -30.797  0.00  0.00      A    N  
ATOM   3513  CA  HIS A 218     -30.705  26.906 -31.878  0.00  0.00      A    C  
ATOM   3514  C   HIS A 218     -30.150  28.273 -32.250  0.00  0.00      A    C  
ATOM   3515  O   HIS A 218     -30.899  29.229 -32.478  0.00  0.00      A    O  
ATOM   3516  CB  HIS A 218     -31.460  26.262 -33.038  0.00  0.00      A    C  
ATOM   3517  CG  HIS A 218     -30.635  26.086 -34.274  0.00  0.00      A    C  
ATOM   3518  CD2 HIS A 218     -30.979  26.069 -35.582  0.00  0.00      A    C  
ATOM   3519  ND1 HIS A 218     -29.263  25.954 -34.234  0.00  0.00      A    N  
ATOM   3520  CE1 HIS A 218     -28.798  25.848 -35.467  0.00  0.00      A    C  
ATOM   3521  NE2 HIS A 218     -29.819  25.915 -36.301  0.00  0.00      A    N  
ATOM   3522  H   HIS A 218     -32.465  27.207 -31.040  0.00  0.00      A    H  
ATOM   3523  HA  HIS A 218     -29.965  26.358 -31.572  0.00  0.00      A    H  
ATOM   3524  HB2 HIS A 218     -31.791  25.395 -32.755  0.00  0.00      A    H  
ATOM   3525  HB3 HIS A 218     -32.234  26.806 -33.250  0.00  0.00      A    H  
ATOM   3526  HD1 HIS A 218     -28.785  25.942 -33.519  0.00  0.00      A    H  
ATOM   3527  HD2 HIS A 218     -31.839  26.146 -35.928  0.00  0.00      A    H  
ATOM   3528  HE1 HIS A 218     -27.905  25.745 -35.705  0.00  0.00      A    H  
ATOM   3529  N   CYS A 219     -28.825  28.354 -32.300  0.00  0.00      A    N  
ATOM   3530  CA  CYS A 219     -28.145  29.592 -32.657  0.00  0.00      A    C  
ATOM   3531  C   CYS A 219     -27.819  29.516 -34.134  0.00  0.00      A    C  
ATOM   3532  O   CYS A 219     -26.806  28.953 -34.530  0.00  0.00      A    O  
ATOM   3533  CB  CYS A 219     -26.859  29.747 -31.857  0.00  0.00      A    C  
ATOM   3534  SG  CYS A 219     -26.110  31.370 -32.065  0.00  0.00      A    S  
ATOM   3535  H   CYS A 219     -28.298  27.697 -32.129  0.00  0.00      A    H  
ATOM   3536  HA  CYS A 219     -28.712  30.355 -32.461  0.00  0.00      A    H  
ATOM   3537  HB2 CYS A 219     -27.046  29.599 -30.917  0.00  0.00      A    H  
ATOM   3538  HB3 CYS A 219     -26.227  29.065 -32.131  0.00  0.00      A    H  
ATOM   3539  HG  CYS A 219     -25.105  31.434 -31.412  0.00  0.00      A    H  
ATOM   3540  N   ILE A 220     -28.700  30.082 -34.944  0.00  0.00      A    N  
ATOM   3541  CA  ILE A 220     -28.535  30.065 -36.380  0.00  0.00      A    C  
ATOM   3542  C   ILE A 220     -27.463  31.041 -36.816  0.00  0.00      A    C  
ATOM   3543  O   ILE A 220     -26.536  30.683 -37.539  0.00  0.00      A    O  
ATOM   3544  CB  ILE A 220     -29.836  30.441 -37.079  0.00  0.00      A    C  
ATOM   3545  CG1 ILE A 220     -30.961  29.512 -36.622  0.00  0.00      A    C  
ATOM   3546  CG2 ILE A 220     -29.640  30.373 -38.580  0.00  0.00      A    C  
ATOM   3547  CD1 ILE A 220     -32.293  29.792 -37.280  0.00  0.00      A    C  
ATOM   3548  H   ILE A 220     -29.409  30.486 -34.674  0.00  0.00      A    H  
ATOM   3549  HA  ILE A 220     -28.276  29.163 -36.626  0.00  0.00      A    H  
ATOM   3550  HB  ILE A 220     -30.085  31.348 -36.844  0.00  0.00      A    H  
ATOM   3551 HG12 ILE A 220     -30.706  28.595 -36.807  0.00  0.00      A    H  
ATOM   3552 HG13 ILE A 220     -31.063  29.590 -35.661  0.00  0.00      A    H  
ATOM   3553 HG21 ILE A 220     -30.468  30.612 -39.026  0.00  0.00      A    H  
ATOM   3554 HG22 ILE A 220     -28.941  30.992 -38.844  0.00  0.00      A    H  
ATOM   3555 HG23 ILE A 220     -29.386  29.472 -38.833  0.00  0.00      A    H  
ATOM   3556 HD11 ILE A 220     -32.957  29.169 -36.945  0.00  0.00      A    H  
ATOM   3557 HD12 ILE A 220     -32.570  30.699 -37.077  0.00  0.00      A    H  
ATOM   3558 HD13 ILE A 220     -32.208  29.688 -38.241  0.00  0.00      A    H  
ATOM   3559  N   LYS A 221     -27.607  32.284 -36.380  0.00  0.00      A    N  
ATOM   3560  CA  LYS A 221     -26.652  33.323 -36.723  0.00  0.00      A    C  
ATOM   3561  C   LYS A 221     -26.558  34.324 -35.589  0.00  0.00      A    C  
ATOM   3562  O   LYS A 221     -27.568  34.869 -35.138  0.00  0.00      A    O  
ATOM   3563  CB  LYS A 221     -27.072  34.042 -38.010  0.00  0.00      A    C  
ATOM   3564  CG  LYS A 221     -26.131  35.171 -38.424  0.00  0.00      A    C  
ATOM   3565  CD  LYS A 221     -24.683  34.677 -38.593  0.00  0.00      A    C  
ATOM   3566  CE  LYS A 221     -23.713  35.423 -37.658  0.00  0.00      A    C  
ATOM   3567  NZ  LYS A 221     -22.310  34.941 -37.778  0.00  0.00      A    N1+
ATOM   3568  H   LYS A 221     -28.256  32.547 -35.881  0.00  0.00      A    H  
ATOM   3569  HA  LYS A 221     -25.786  32.911 -36.867  0.00  0.00      A    H  
ATOM   3570  HB2 LYS A 221     -27.122  33.394 -38.730  0.00  0.00      A    H  
ATOM   3571  HB3 LYS A 221     -27.964  34.404 -37.891  0.00  0.00      A    H  
ATOM   3572  HG2 LYS A 221     -26.439  35.559 -39.258  0.00  0.00      A    H  
ATOM   3573  HG3 LYS A 221     -26.157  35.874 -37.757  0.00  0.00      A    H  
ATOM   3574  HD2 LYS A 221     -24.642  33.725 -38.409  0.00  0.00      A    H  
ATOM   3575  HD3 LYS A 221     -24.404  34.800 -39.514  0.00  0.00      A    H  
ATOM   3576  HE2 LYS A 221     -23.743  36.372 -37.858  0.00  0.00      A    H  
ATOM   3577  HE3 LYS A 221     -24.009  35.317 -36.740  0.00  0.00      A    H  
ATOM   3578  HZ1 LYS A 221     -21.789  35.400 -37.221  0.00  0.00      A    H  
ATOM   3579  HZ2 LYS A 221     -22.274  34.076 -37.572  0.00  0.00      A    H  
ATOM   3580  HZ3 LYS A 221     -22.026  35.058 -38.613  0.00  0.00      A    H  
ATOM   3581  N   GLN A 222     -25.338  34.558 -35.125  0.00  0.00      A    N  
ATOM   3582  CA  GLN A 222     -25.127  35.501 -34.049  0.00  0.00      A    C  
ATOM   3583  C   GLN A 222     -23.843  36.287 -34.238  0.00  0.00      A    C  
ATOM   3584  O   GLN A 222     -22.746  35.726 -34.227  0.00  0.00      A    O  
ATOM   3585  CB  GLN A 222     -25.099  34.771 -32.713  0.00  0.00      A    C  
ATOM   3586  CG  GLN A 222     -24.892  35.681 -31.538  0.00  0.00      A    C  
ATOM   3587  CD  GLN A 222     -25.150  34.978 -30.228  0.00  0.00      A    C  
ATOM   3588  NE2 GLN A 222     -24.073  34.557 -29.572  0.00  0.00      A    N  
ATOM   3589  OE1 GLN A 222     -26.303  34.801 -29.807  0.00  0.00      A    O  
ATOM   3590  H   GLN A 222     -24.624  34.181 -35.421  0.00  0.00      A    H  
ATOM   3591  HA  GLN A 222     -25.865  36.131 -34.058  0.00  0.00      A    H  
ATOM   3592  HB2 GLN A 222     -25.934  34.290 -32.598  0.00  0.00      A    H  
ATOM   3593  HB3 GLN A 222     -24.390  34.109 -32.729  0.00  0.00      A    H  
ATOM   3594  HG2 GLN A 222     -23.983  36.021 -31.549  0.00  0.00      A    H  
ATOM   3595  HG3 GLN A 222     -25.482  36.447 -31.615  0.00  0.00      A    H  
ATOM   3596 HE21 GLN A 222     -23.289  34.699 -29.896  0.00  0.00      A    H  
ATOM   3597 HE22 GLN A 222     -24.160  34.143 -28.823  0.00  0.00      A    H  
ATOM   3598  N   THR A 223     -23.995  37.591 -34.437  0.00  0.00      A    N  
ATOM   3599  CA  THR A 223     -22.860  38.488 -34.602  0.00  0.00      A    C  
ATOM   3600  C   THR A 223     -23.046  39.572 -33.547  0.00  0.00      A    C  
ATOM   3601  O   THR A 223     -23.710  40.576 -33.796  0.00  0.00      A    O  
ATOM   3602  CB  THR A 223     -22.829  39.134 -36.019  0.00  0.00      A    C  
ATOM   3603  CG2 THR A 223     -21.706  40.158 -36.112  0.00  0.00      A    C  
ATOM   3604  OG1 THR A 223     -22.614  38.120 -37.016  0.00  0.00      A    O  
ATOM   3605  H   THR A 223     -24.760  37.981 -34.480  0.00  0.00      A    H  
ATOM   3606  HA  THR A 223     -22.025  38.005 -34.503  0.00  0.00      A    H  
ATOM   3607  HB  THR A 223     -23.680  39.573 -36.172  0.00  0.00      A    H  
ATOM   3608  HG1 THR A 223     -22.600  38.474 -37.778  0.00  0.00      A    H  
ATOM   3609 HG21 THR A 223     -21.699  40.551 -36.999  0.00  0.00      A    H  
ATOM   3610 HG22 THR A 223     -21.847  40.854 -35.451  0.00  0.00      A    H  
ATOM   3611 HG23 THR A 223     -20.856  39.722 -35.946  0.00  0.00      A    H  
ATOM   3612  N   VAL A 224     -22.478  39.350 -32.361  0.00  0.00      A    N  
ATOM   3613  CA  VAL A 224     -22.600  40.310 -31.263  0.00  0.00      A    C  
ATOM   3614  C   VAL A 224     -21.346  40.401 -30.395  0.00  0.00      A    C  
ATOM   3615  O   VAL A 224     -20.515  39.492 -30.383  0.00  0.00      A    O  
ATOM   3616  CB  VAL A 224     -23.812  39.964 -30.334  0.00  0.00      A    C  
ATOM   3617  CG1 VAL A 224     -25.121  40.086 -31.106  0.00  0.00      A    C  
ATOM   3618  CG2 VAL A 224     -23.672  38.561 -29.779  0.00  0.00      A    C  
ATOM   3619  H   VAL A 224     -22.017  38.649 -32.172  0.00  0.00      A    H  
ATOM   3620  HA  VAL A 224     -22.737  41.168 -31.695  0.00  0.00      A    H  
ATOM   3621  HB  VAL A 224     -23.820  40.593 -29.596  0.00  0.00      A    H  
ATOM   3622 HG11 VAL A 224     -25.864  39.869 -30.521  0.00  0.00      A    H  
ATOM   3623 HG12 VAL A 224     -25.221  40.994 -31.432  0.00  0.00      A    H  
ATOM   3624 HG13 VAL A 224     -25.112  39.472 -31.857  0.00  0.00      A    H  
ATOM   3625 HG21 VAL A 224     -24.429  38.362 -29.206  0.00  0.00      A    H  
ATOM   3626 HG22 VAL A 224     -23.644  37.925 -30.511  0.00  0.00      A    H  
ATOM   3627 HG23 VAL A 224     -22.852  38.497 -29.264  0.00  0.00      A    H  
ATOM   3628  N   THR A 225     -21.203  41.520 -29.693  0.00  0.00      A    N  
ATOM   3629  CA  THR A 225     -20.077  41.716 -28.786  0.00  0.00      A    C  
ATOM   3630  C   THR A 225     -20.694  41.903 -27.390  0.00  0.00      A    C  
ATOM   3631  O   THR A 225     -21.438  42.852 -27.144  0.00  0.00      A    O  
ATOM   3632  CB  THR A 225     -19.186  42.941 -29.210  0.00  0.00      A    C  
ATOM   3633  CG2 THR A 225     -18.266  42.555 -30.369  0.00  0.00      A    C  
ATOM   3634  OG1 THR A 225     -20.011  44.035 -29.622  0.00  0.00      A    O  
ATOM   3635  H   THR A 225     -21.751  42.182 -29.728  0.00  0.00      A    H  
ATOM   3636  HA  THR A 225     -19.475  40.956 -28.803  0.00  0.00      A    H  
ATOM   3637  HB  THR A 225     -18.652  43.204 -28.444  0.00  0.00      A    H  
ATOM   3638  HG1 THR A 225     -20.664  44.106 -29.099  0.00  0.00      A    H  
ATOM   3639 HG21 THR A 225     -17.723  43.319 -30.620  0.00  0.00      A    H  
ATOM   3640 HG22 THR A 225     -17.689  41.825 -30.095  0.00  0.00      A    H  
ATOM   3641 HG23 THR A 225     -18.801  42.276 -31.128  0.00  0.00      A    H  
ATOM   3642  N   GLY A 226     -20.412  40.962 -26.491  0.00  0.00      A    N  
ATOM   3643  CA  GLY A 226     -20.981  41.019 -25.155  0.00  0.00      A    C  
ATOM   3644  C   GLY A 226     -22.276  40.218 -25.102  0.00  0.00      A    C  
ATOM   3645  O   GLY A 226     -22.473  39.302 -25.901  0.00  0.00      A    O  
ATOM   3646  H   GLY A 226     -19.897  40.289 -26.637  0.00  0.00      A    H  
ATOM   3647  HA2 GLY A 226     -20.348  40.666 -24.511  0.00  0.00      A    H  
ATOM   3648  HA3 GLY A 226     -21.153  41.941 -24.908  0.00  0.00      A    H  
ATOM   3649  N   GLY A 227     -23.160  40.558 -24.169  0.00  0.00      A    N  
ATOM   3650  CA  GLY A 227     -24.423  39.848 -24.053  0.00  0.00      A    C  
ATOM   3651  C   GLY A 227     -24.278  38.341 -23.921  0.00  0.00      A    C  
ATOM   3652  O   GLY A 227     -24.956  37.570 -24.612  0.00  0.00      A    O  
ATOM   3653  H   GLY A 227     -23.047  41.192 -23.599  0.00  0.00      A    H  
ATOM   3654  HA2 GLY A 227     -24.903  40.186 -23.281  0.00  0.00      A    H  
ATOM   3655  HA3 GLY A 227     -24.966  40.044 -24.833  0.00  0.00      A    H  
ATOM   3656  N   ASP A 228     -23.384  37.919 -23.033  0.00  0.00      A    N  
ATOM   3657  CA  ASP A 228     -23.145  36.497 -22.787  0.00  0.00      A    C  
ATOM   3658  C   ASP A 228     -24.333  35.865 -22.060  0.00  0.00      A    C  
ATOM   3659  O   ASP A 228     -24.992  36.517 -21.255  0.00  0.00      A    O  
ATOM   3660  CB  ASP A 228     -21.867  36.323 -21.953  0.00  0.00      A    C  
ATOM   3661  CG  ASP A 228     -20.592  36.319 -22.805  0.00  0.00      A    C  
ATOM   3662  OD1 ASP A 228     -20.599  36.868 -23.941  0.00  0.00      A    O  
ATOM   3663  OD2 ASP A 228     -19.572  35.767 -22.323  0.00  0.00      A    O1-
ATOM   3664  H   ASP A 228     -22.899  38.446 -22.556  0.00  0.00      A    H  
ATOM   3665  HA  ASP A 228     -23.036  36.049 -23.641  0.00  0.00      A    H  
ATOM   3666  HB2 ASP A 228     -21.812  37.039 -21.301  0.00  0.00      A    H  
ATOM   3667  HB3 ASP A 228     -21.921  35.491 -21.457  0.00  0.00      A    H  
ATOM   3668  N   SER A 229     -24.606  34.598 -22.353  0.00  0.00      A    N  
ATOM   3669  CA  SER A 229     -25.710  33.871 -21.725  0.00  0.00      A    C  
ATOM   3670  C   SER A 229     -25.349  33.500 -20.290  0.00  0.00      A    C  
ATOM   3671  O   SER A 229     -24.204  33.158 -19.999  0.00  0.00      A    O  
ATOM   3672  CB  SER A 229     -26.013  32.600 -22.514  0.00  0.00      A    C  
ATOM   3673  OG  SER A 229     -26.335  32.899 -23.860  0.00  0.00      A    O  
ATOM   3674  H   SER A 229     -24.158  34.133 -22.921  0.00  0.00      A    H  
ATOM   3675  HA  SER A 229     -26.493  34.443 -21.720  0.00  0.00      A    H  
ATOM   3676  HB2 SER A 229     -25.245  32.008 -22.486  0.00  0.00      A    H  
ATOM   3677  HB3 SER A 229     -26.751  32.127 -22.099  0.00  0.00      A    H  
ATOM   3678  HG  SER A 229     -26.128  32.248 -24.349  0.00  0.00      A    H  
ATOM   3679  N   GLU A 230     -26.313  33.575 -19.383  0.00  0.00      A    N  
ATOM   3680  CA  GLU A 230     -26.033  33.229 -17.998  0.00  0.00      A    C  
ATOM   3681  C   GLU A 230     -27.076  32.257 -17.476  0.00  0.00      A    C  
ATOM   3682  O   GLU A 230     -28.267  32.561 -17.447  0.00  0.00      A    O  
ATOM   3683  CB  GLU A 230     -26.008  34.483 -17.102  0.00  0.00      A    C  
ATOM   3684  CG  GLU A 230     -24.884  35.495 -17.390  0.00  0.00      A    C  
ATOM   3685  CD  GLU A 230     -24.683  36.522 -16.260  0.00  0.00      A    C  
ATOM   3686  OE1 GLU A 230     -25.654  37.228 -15.906  0.00  0.00      A    O  
ATOM   3687  OE2 GLU A 230     -23.546  36.627 -15.730  0.00  0.00      A    O1-
ATOM   3688  H   GLU A 230     -27.122  33.819 -19.544  0.00  0.00      A    H  
ATOM   3689  HA  GLU A 230     -25.158  32.812 -17.971  0.00  0.00      A    H  
ATOM   3690  HB2 GLU A 230     -26.860  34.939 -17.190  0.00  0.00      A    H  
ATOM   3691  HB3 GLU A 230     -25.933  34.197 -16.178  0.00  0.00      A    H  
ATOM   3692  HG2 GLU A 230     -24.054  35.014 -17.533  0.00  0.00      A    H  
ATOM   3693  HG3 GLU A 230     -25.085  35.966 -18.214  0.00  0.00      A    H  
ATOM   3694  N   ILE A 231     -26.637  31.077 -17.074  0.00  0.00      A    N  
ATOM   3695  CA  ILE A 231     -27.577  30.111 -16.539  0.00  0.00      A    C  
ATOM   3696  C   ILE A 231     -27.214  29.791 -15.106  0.00  0.00      A    C  
ATOM   3697  O   ILE A 231     -26.058  29.903 -14.699  0.00  0.00      A    O  
ATOM   3698  CB  ILE A 231     -27.569  28.816 -17.324  0.00  0.00      A    C  
ATOM   3699  CG1 ILE A 231     -26.174  28.211 -17.274  0.00  0.00      A    C  
ATOM   3700  CG2 ILE A 231     -28.050  29.071 -18.735  0.00  0.00      A    C  
ATOM   3701  CD1 ILE A 231     -26.132  26.821 -17.748  0.00  0.00      A    C  
ATOM   3702  H   ILE A 231     -25.817  30.819 -17.101  0.00  0.00      A    H  
ATOM   3703  HA  ILE A 231     -28.460  30.507 -16.598  0.00  0.00      A    H  
ATOM   3704  HB  ILE A 231     -28.179  28.172 -16.932  0.00  0.00      A    H  
ATOM   3705 HG12 ILE A 231     -25.574  28.749 -17.814  0.00  0.00      A    H  
ATOM   3706 HG13 ILE A 231     -25.844  28.246 -16.362  0.00  0.00      A    H  
ATOM   3707 HG21 ILE A 231     -28.043  28.240 -19.235  0.00  0.00      A    H  
ATOM   3708 HG22 ILE A 231     -28.952  29.426 -18.710  0.00  0.00      A    H  
ATOM   3709 HG23 ILE A 231     -27.463  29.711 -19.166  0.00  0.00      A    H  
ATOM   3710 HD11 ILE A 231     -25.223  26.488 -17.694  0.00  0.00      A    H  
ATOM   3711 HD12 ILE A 231     -26.710  26.273 -17.195  0.00  0.00      A    H  
ATOM   3712 HD13 ILE A 231     -26.436  26.783 -18.668  0.00  0.00      A    H  
ATOM   3713  N   VAL A 232     -28.215  29.373 -14.347  0.00  0.00      A    N  
ATOM   3714  CA  VAL A 232     -28.005  29.052 -12.955  0.00  0.00      A    C  
ATOM   3715  C   VAL A 232     -28.791  27.819 -12.593  0.00  0.00      A    C  
ATOM   3716  O   VAL A 232     -29.864  27.587 -13.134  0.00  0.00      A    O  
ATOM   3717  CB  VAL A 232     -28.463  30.191 -12.070  0.00  0.00      A    C  
ATOM   3718  CG1 VAL A 232     -29.922  30.461 -12.325  0.00  0.00      A    C  
ATOM   3719  CG2 VAL A 232     -28.228  29.841 -10.627  0.00  0.00      A    C  
ATOM   3720  H   VAL A 232     -29.023  29.270 -14.623  0.00  0.00      A    H  
ATOM   3721  HA  VAL A 232     -27.057  28.899 -12.819  0.00  0.00      A    H  
ATOM   3722  HB  VAL A 232     -27.956  30.992 -12.274  0.00  0.00      A    H  
ATOM   3723 HG11 VAL A 232     -30.220  31.191 -11.760  0.00  0.00      A    H  
ATOM   3724 HG12 VAL A 232     -30.049  30.701 -13.256  0.00  0.00      A    H  
ATOM   3725 HG13 VAL A 232     -30.439  29.665 -12.124  0.00  0.00      A    H  
ATOM   3726 HG21 VAL A 232     -28.523  30.574 -10.064  0.00  0.00      A    H  
ATOM   3727 HG22 VAL A 232     -28.727  29.040 -10.403  0.00  0.00      A    H  
ATOM   3728 HG23 VAL A 232     -27.282  29.683 -10.482  0.00  0.00      A    H  
ATOM   3729  N   ASP A 233     -28.248  27.041 -11.665  0.00  0.00      A    N  
ATOM   3730  CA  ASP A 233     -28.869  25.812 -11.221  0.00  0.00      A    C  
ATOM   3731  C   ASP A 233     -29.828  26.048 -10.045  0.00  0.00      A    C  
ATOM   3732  O   ASP A 233     -29.432  26.020  -8.878  0.00  0.00      A    O  
ATOM   3733  CB  ASP A 233     -27.770  24.816 -10.853  0.00  0.00      A    C  
ATOM   3734  CG  ASP A 233     -28.323  23.501 -10.353  0.00  0.00      A    C  
ATOM   3735  OD1 ASP A 233     -29.569  23.352 -10.351  0.00  0.00      A    O  
ATOM   3736  OD2 ASP A 233     -27.511  22.627  -9.962  0.00  0.00      A    O1-
ATOM   3737  H   ASP A 233     -27.502  27.217 -11.275  0.00  0.00      A    H  
ATOM   3738  HA  ASP A 233     -29.408  25.450 -11.941  0.00  0.00      A    H  
ATOM   3739  HB2 ASP A 233     -27.211  24.654 -11.629  0.00  0.00      A    H  
ATOM   3740  HB3 ASP A 233     -27.201  25.205 -10.170  0.00  0.00      A    H  
ATOM   3741  N   GLY A 234     -31.097  26.266 -10.381  0.00  0.00      A    N  
ATOM   3742  CA  GLY A 234     -32.134  26.529  -9.401  0.00  0.00      A    C  
ATOM   3743  C   GLY A 234     -32.201  25.575  -8.233  0.00  0.00      A    C  
ATOM   3744  O   GLY A 234     -32.452  25.987  -7.102  0.00  0.00      A    O  
ATOM   3745  H   GLY A 234     -31.378  26.264 -11.194  0.00  0.00      A    H  
ATOM   3746  HA2 GLY A 234     -32.007  27.426  -9.055  0.00  0.00      A    H  
ATOM   3747  HA3 GLY A 234     -32.992  26.518  -9.854  0.00  0.00      A    H  
ATOM   3748  N   PHE A 235     -32.001  24.291  -8.492  0.00  0.00      A    N  
ATOM   3749  CA  PHE A 235     -32.030  23.312  -7.411  0.00  0.00      A    C  
ATOM   3750  C   PHE A 235     -30.937  23.633  -6.395  0.00  0.00      A    C  
ATOM   3751  O   PHE A 235     -31.208  23.744  -5.196  0.00  0.00      A    O  
ATOM   3752  CB  PHE A 235     -31.849  21.907  -7.970  0.00  0.00      A    C  
ATOM   3753  CG  PHE A 235     -33.058  21.394  -8.700  0.00  0.00      A    C  
ATOM   3754  CD1 PHE A 235     -34.051  22.272  -9.139  0.00  0.00      A    C  
ATOM   3755  CD2 PHE A 235     -33.201  20.035  -8.962  0.00  0.00      A    C  
ATOM   3756  CE1 PHE A 235     -35.156  21.797  -9.824  0.00  0.00      A    C  
ATOM   3757  CE2 PHE A 235     -34.303  19.549  -9.647  0.00  0.00      A    C  
ATOM   3758  CZ  PHE A 235     -35.284  20.424 -10.080  0.00  0.00      A    C  
ATOM   3759  H   PHE A 235     -31.849  23.967  -9.274  0.00  0.00      A    H  
ATOM   3760  HA  PHE A 235     -32.891  23.353  -6.965  0.00  0.00      A    H  
ATOM   3761  HB2 PHE A 235     -31.089  21.902  -8.573  0.00  0.00      A    H  
ATOM   3762  HB3 PHE A 235     -31.638  21.301  -7.242  0.00  0.00      A    H  
ATOM   3763  HD1 PHE A 235     -33.969  23.183  -8.970  0.00  0.00      A    H  
ATOM   3764  HD2 PHE A 235     -32.545  19.442  -8.672  0.00  0.00      A    H  
ATOM   3765  HE1 PHE A 235     -35.813  22.388 -10.114  0.00  0.00      A    H  
ATOM   3766  HE2 PHE A 235     -34.383  18.638  -9.815  0.00  0.00      A    H  
ATOM   3767  HZ  PHE A 235     -36.026  20.102 -10.539  0.00  0.00      A    H  
ATOM   3768  N   ASN A 236     -29.705  23.794  -6.886  0.00  0.00      A    N  
ATOM   3769  CA  ASN A 236     -28.571  24.124  -6.031  0.00  0.00      A    C  
ATOM   3770  C   ASN A 236     -28.905  25.386  -5.245  0.00  0.00      A    C  
ATOM   3771  O   ASN A 236     -28.793  25.426  -4.012  0.00  0.00      A    O  
ATOM   3772  CB  ASN A 236     -27.273  24.372  -6.802  0.00  0.00      A    C  
ATOM   3773  CG  ASN A 236     -26.071  24.561  -5.878  0.00  0.00      A    C  
ATOM   3774  ND2 ASN A 236     -24.932  24.980  -6.444  0.00  0.00      A    N  
ATOM   3775  OD1 ASN A 236     -26.163  24.326  -4.677  0.00  0.00      A    O  
ATOM   3776  H   ASN A 236     -29.508  23.715  -7.719  0.00  0.00      A    H  
ATOM   3777  HA  ASN A 236     -28.401  23.379  -5.433  0.00  0.00      A    H  
ATOM   3778  HB2 ASN A 236     -27.106  23.624  -7.397  0.00  0.00      A    H  
ATOM   3779  HB3 ASN A 236     -27.376  25.160  -7.359  0.00  0.00      A    H  
ATOM   3780 HD21 ASN A 236     -24.229  25.093  -5.962  0.00  0.00      A    H  
ATOM   3781 HD22 ASN A 236     -24.903  25.135  -7.289  0.00  0.00      A    H  
ATOM   3782  N   VAL A 237     -29.319  26.415  -5.969  0.00  0.00      A    N  
ATOM   3783  CA  VAL A 237     -29.668  27.672  -5.339  0.00  0.00      A    C  
ATOM   3784  C   VAL A 237     -30.708  27.489  -4.249  0.00  0.00      A    C  
ATOM   3785  O   VAL A 237     -30.493  27.900  -3.116  0.00  0.00      A    O  
ATOM   3786  CB  VAL A 237     -30.220  28.670  -6.352  0.00  0.00      A    C  
ATOM   3787  CG1 VAL A 237     -30.653  29.937  -5.639  0.00  0.00      A    C  
ATOM   3788  CG2 VAL A 237     -29.172  28.969  -7.399  0.00  0.00      A    C  
ATOM   3789  H   VAL A 237     -29.404  26.404  -6.825  0.00  0.00      A    H  
ATOM   3790  HA  VAL A 237     -28.847  28.012  -4.951  0.00  0.00      A    H  
ATOM   3791  HB  VAL A 237     -30.994  28.289  -6.796  0.00  0.00      A    H  
ATOM   3792 HG11 VAL A 237     -31.003  30.569  -6.286  0.00  0.00      A    H  
ATOM   3793 HG12 VAL A 237     -31.342  29.724  -4.990  0.00  0.00      A    H  
ATOM   3794 HG13 VAL A 237     -29.891  30.329  -5.184  0.00  0.00      A    H  
ATOM   3795 HG21 VAL A 237     -29.527  29.604  -8.041  0.00  0.00      A    H  
ATOM   3796 HG22 VAL A 237     -28.387  29.346  -6.973  0.00  0.00      A    H  
ATOM   3797 HG23 VAL A 237     -28.928  28.149  -7.857  0.00  0.00      A    H  
ATOM   3798  N   CYS A 238     -31.834  26.874  -4.589  0.00  0.00      A    N  
ATOM   3799  CA  CYS A 238     -32.891  26.677  -3.606  0.00  0.00      A    C  
ATOM   3800  C   CYS A 238     -32.387  26.042  -2.355  0.00  0.00      A    C  
ATOM   3801  O   CYS A 238     -32.878  26.325  -1.264  0.00  0.00      A    O  
ATOM   3802  CB  CYS A 238     -33.993  25.800  -4.154  0.00  0.00      A    C  
ATOM   3803  SG  CYS A 238     -34.943  26.647  -5.356  0.00  0.00      A    S  
ATOM   3804  H   CYS A 238     -32.005  26.566  -5.374  0.00  0.00      A    H  
ATOM   3805  HA  CYS A 238     -33.231  27.563  -3.404  0.00  0.00      A    H  
ATOM   3806  HB2 CYS A 238     -33.608  25.001  -4.547  0.00  0.00      A    H  
ATOM   3807  HB3 CYS A 238     -34.569  25.510  -3.429  0.00  0.00      A    H  
ATOM   3808  HG  CYS A 238     -34.338  26.684  -6.392  0.00  0.00      A    H  
ATOM   3809  N   GLN A 239     -31.410  25.168  -2.508  0.00  0.00      A    N  
ATOM   3810  CA  GLN A 239     -30.883  24.501  -1.351  0.00  0.00      A    C  
ATOM   3811  C   GLN A 239     -30.041  25.473  -0.533  0.00  0.00      A    C  
ATOM   3812  O   GLN A 239     -30.198  25.555   0.684  0.00  0.00      A    O  
ATOM   3813  CB  GLN A 239     -30.071  23.292  -1.770  0.00  0.00      A    C  
ATOM   3814  CG  GLN A 239     -29.773  22.378  -0.618  0.00  0.00      A    C  
ATOM   3815  CD  GLN A 239     -28.537  21.547  -0.868  0.00  0.00      A    C  
ATOM   3816  NE2 GLN A 239     -27.525  21.717  -0.013  0.00  0.00      A    N  
ATOM   3817  OE1 GLN A 239     -28.482  20.766  -1.829  0.00  0.00      A    O  
ATOM   3818  H   GLN A 239     -31.048  24.954  -3.258  0.00  0.00      A    H  
ATOM   3819  HA  GLN A 239     -31.616  24.191  -0.796  0.00  0.00      A    H  
ATOM   3820  HB2 GLN A 239     -30.555  22.801  -2.453  0.00  0.00      A    H  
ATOM   3821  HB3 GLN A 239     -29.238  23.587  -2.170  0.00  0.00      A    H  
ATOM   3822  HG2 GLN A 239     -29.652  22.903   0.189  0.00  0.00      A    H  
ATOM   3823  HG3 GLN A 239     -30.531  21.793  -0.465  0.00  0.00      A    H  
ATOM   3824 HE21 GLN A 239     -27.603  22.269   0.642  0.00  0.00      A    H  
ATOM   3825 HE22 GLN A 239     -26.795  21.274  -0.117  0.00  0.00      A    H  
ATOM   3826  N   LYS A 240     -29.170  26.224  -1.196  0.00  0.00      A    N  
ATOM   3827  CA  LYS A 240     -28.339  27.183  -0.492  0.00  0.00      A    C  
ATOM   3828  C   LYS A 240     -29.200  28.195   0.232  0.00  0.00      A    C  
ATOM   3829  O   LYS A 240     -28.854  28.638   1.327  0.00  0.00      A    O  
ATOM   3830  CB  LYS A 240     -27.399  27.892  -1.452  0.00  0.00      A    C  
ATOM   3831  CG  LYS A 240     -26.350  26.960  -2.011  0.00  0.00      A    C  
ATOM   3832  CD  LYS A 240     -25.206  27.710  -2.675  0.00  0.00      A    C  
ATOM   3833  CE  LYS A 240     -24.163  26.723  -3.187  0.00  0.00      A    C  
ATOM   3834  NZ  LYS A 240     -23.746  25.744  -2.127  0.00  0.00      A    N1+
ATOM   3835  H   LYS A 240     -29.047  26.193  -2.047  0.00  0.00      A    H  
ATOM   3836  HA  LYS A 240     -27.806  26.699   0.159  0.00  0.00      A    H  
ATOM   3837  HB2 LYS A 240     -27.911  28.275  -2.181  0.00  0.00      A    H  
ATOM   3838  HB3 LYS A 240     -26.965  28.628  -0.993  0.00  0.00      A    H  
ATOM   3839  HG2 LYS A 240     -25.999  26.406  -1.296  0.00  0.00      A    H  
ATOM   3840  HG3 LYS A 240     -26.761  26.364  -2.657  0.00  0.00      A    H  
ATOM   3841  HD2 LYS A 240     -25.544  28.245  -3.410  0.00  0.00      A    H  
ATOM   3842  HD3 LYS A 240     -24.800  28.322  -2.042  0.00  0.00      A    H  
ATOM   3843  HE2 LYS A 240     -24.522  26.241  -3.948  0.00  0.00      A    H  
ATOM   3844  HE3 LYS A 240     -23.385  27.210  -3.501  0.00  0.00      A    H  
ATOM   3845  HZ1 LYS A 240     -22.961  25.386  -2.346  0.00  0.00      A    H  
ATOM   3846  HZ2 LYS A 240     -23.673  26.165  -1.346  0.00  0.00      A    H  
ATOM   3847  HZ3 LYS A 240     -24.357  25.100  -2.060  0.00  0.00      A    H  
ATOM   3848  N   LEU A 241     -30.327  28.555  -0.370  0.00  0.00      A    N  
ATOM   3849  CA  LEU A 241     -31.237  29.506   0.257  0.00  0.00      A    C  
ATOM   3850  C   LEU A 241     -31.761  28.913   1.565  0.00  0.00      A    C  
ATOM   3851  O   LEU A 241     -31.588  29.498   2.631  0.00  0.00      A    O  
ATOM   3852  CB  LEU A 241     -32.427  29.827  -0.663  0.00  0.00      A    C  
ATOM   3853  CG  LEU A 241     -33.373  30.947  -0.196  0.00  0.00      A    C  
ATOM   3854  CD1 LEU A 241     -32.773  32.301  -0.557  0.00  0.00      A    C  
ATOM   3855  CD2 LEU A 241     -34.749  30.794  -0.841  0.00  0.00      A    C  
ATOM   3856  H   LEU A 241     -30.583  28.263  -1.137  0.00  0.00      A    H  
ATOM   3857  HA  LEU A 241     -30.750  30.328   0.428  0.00  0.00      A    H  
ATOM   3858  HB2 LEU A 241     -32.080  30.067  -1.536  0.00  0.00      A    H  
ATOM   3859  HB3 LEU A 241     -32.949  29.017  -0.778  0.00  0.00      A    H  
ATOM   3860  HG  LEU A 241     -33.480  30.887   0.766  0.00  0.00      A    H  
ATOM   3861 HD11 LEU A 241     -33.369  33.008  -0.263  0.00  0.00      A    H  
ATOM   3862 HD12 LEU A 241     -31.913  32.401  -0.120  0.00  0.00      A    H  
ATOM   3863 HD13 LEU A 241     -32.655  32.357  -1.518  0.00  0.00      A    H  
ATOM   3864 HD21 LEU A 241     -35.331  31.507  -0.536  0.00  0.00      A    H  
ATOM   3865 HD22 LEU A 241     -34.661  30.840  -1.806  0.00  0.00      A    H  
ATOM   3866 HD23 LEU A 241     -35.130  29.938  -0.592  0.00  0.00      A    H  
ATOM   3867  N   LYS A 242     -32.396  27.749   1.481  0.00  0.00      A    N  
ATOM   3868  CA  LYS A 242     -32.955  27.101   2.669  0.00  0.00      A    C  
ATOM   3869  C   LYS A 242     -31.938  27.085   3.807  0.00  0.00      A    C  
ATOM   3870  O   LYS A 242     -32.295  27.145   4.985  0.00  0.00      A    O  
ATOM   3871  CB  LYS A 242     -33.377  25.670   2.336  0.00  0.00      A    C  
ATOM   3872  CG  LYS A 242     -34.164  24.966   3.427  0.00  0.00      A    C  
ATOM   3873  CD  LYS A 242     -34.451  23.539   2.993  0.00  0.00      A    C  
ATOM   3874  CE  LYS A 242     -35.335  22.780   3.970  0.00  0.00      A    C  
ATOM   3875  NZ  LYS A 242     -35.724  21.456   3.392  0.00  0.00      A    N1+
ATOM   3876  H   LYS A 242     -32.515  27.316   0.748  0.00  0.00      A    H  
ATOM   3877  HA  LYS A 242     -33.731  27.608   2.954  0.00  0.00      A    H  
ATOM   3878  HB2 LYS A 242     -33.912  25.684   1.527  0.00  0.00      A    H  
ATOM   3879  HB3 LYS A 242     -32.582  25.149   2.141  0.00  0.00      A    H  
ATOM   3880  HG2 LYS A 242     -33.661  24.968   4.257  0.00  0.00      A    H  
ATOM   3881  HG3 LYS A 242     -34.995  25.437   3.597  0.00  0.00      A    H  
ATOM   3882  HD2 LYS A 242     -34.879  23.552   2.122  0.00  0.00      A    H  
ATOM   3883  HD3 LYS A 242     -33.612  23.064   2.890  0.00  0.00      A    H  
ATOM   3884  HE2 LYS A 242     -34.864  22.649   4.808  0.00  0.00      A    H  
ATOM   3885  HE3 LYS A 242     -36.129  23.300   4.169  0.00  0.00      A    H  
ATOM   3886  HZ1 LYS A 242     -36.241  21.020   3.970  0.00  0.00      A    H  
ATOM   3887  HZ2 LYS A 242     -36.171  21.583   2.633  0.00  0.00      A    H  
ATOM   3888  HZ3 LYS A 242     -34.992  20.977   3.228  0.00  0.00      A    H  
ATOM   3889  N   LYS A 243     -30.668  27.012   3.430  0.00  0.00      A    N  
ATOM   3890  CA  LYS A 243     -29.569  26.983   4.375  0.00  0.00      A    C  
ATOM   3891  C   LYS A 243     -29.299  28.357   4.979  0.00  0.00      A    C  
ATOM   3892  O   LYS A 243     -29.189  28.497   6.194  0.00  0.00      A    O  
ATOM   3893  CB  LYS A 243     -28.317  26.477   3.666  0.00  0.00      A    C  
ATOM   3894  CG  LYS A 243     -27.045  26.589   4.466  0.00  0.00      A    C  
ATOM   3895  CD  LYS A 243     -27.014  25.585   5.591  0.00  0.00      A    C  
ATOM   3896  CE  LYS A 243     -25.649  25.588   6.243  0.00  0.00      A    C  
ATOM   3897  NZ  LYS A 243     -25.536  24.515   7.258  0.00  0.00      A    N1+
ATOM   3898  H   LYS A 243     -30.420  26.978   2.607  0.00  0.00      A    H  
ATOM   3899  HA  LYS A 243     -29.811  26.388   5.102  0.00  0.00      A    H  
ATOM   3900  HB2 LYS A 243     -28.451  25.547   3.425  0.00  0.00      A    H  
ATOM   3901  HB3 LYS A 243     -28.208  26.971   2.839  0.00  0.00      A    H  
ATOM   3902  HG2 LYS A 243     -26.281  26.450   3.884  0.00  0.00      A    H  
ATOM   3903  HG3 LYS A 243     -26.966  27.486   4.828  0.00  0.00      A    H  
ATOM   3904  HD2 LYS A 243     -27.695  25.801   6.247  0.00  0.00      A    H  
ATOM   3905  HD3 LYS A 243     -27.217  24.700   5.251  0.00  0.00      A    H  
ATOM   3906  HE2 LYS A 243     -24.964  25.469   5.566  0.00  0.00      A    H  
ATOM   3907  HE3 LYS A 243     -25.489  26.449   6.660  0.00  0.00      A    H  
ATOM   3908  HZ1 LYS A 243     -24.726  24.538   7.626  0.00  0.00      A    H  
ATOM   3909  HZ2 LYS A 243     -26.152  24.637   7.889  0.00  0.00      A    H  
ATOM   3910  HZ3 LYS A 243     -25.663  23.724   6.870  0.00  0.00      A    H  
ATOM   3911  N   ASN A 244     -29.199  29.370   4.130  0.00  0.00      A    N  
ATOM   3912  CA  ASN A 244     -28.917  30.720   4.595  0.00  0.00      A    C  
ATOM   3913  C   ASN A 244     -30.122  31.543   5.042  0.00  0.00      A    C  
ATOM   3914  O   ASN A 244     -29.993  32.394   5.920  0.00  0.00      A    O  
ATOM   3915  CB  ASN A 244     -28.101  31.449   3.524  0.00  0.00      A    C  
ATOM   3916  CG  ASN A 244     -26.726  30.844   3.328  0.00  0.00      A    C  
ATOM   3917  ND2 ASN A 244     -25.979  31.371   2.367  0.00  0.00      A    N  
ATOM   3918  OD1 ASN A 244     -26.339  29.915   4.035  0.00  0.00      A    O  
ATOM   3919  H   ASN A 244     -29.291  29.297   3.278  0.00  0.00      A    H  
ATOM   3920  HA  ASN A 244     -28.385  30.594   5.397  0.00  0.00      A    H  
ATOM   3921  HB2 ASN A 244     -28.583  31.426   2.683  0.00  0.00      A    H  
ATOM   3922  HB3 ASN A 244     -28.007  32.382   3.773  0.00  0.00      A    H  
ATOM   3923 HD21 ASN A 244     -25.190  31.063   2.219  0.00  0.00      A    H  
ATOM   3924 HD22 ASN A 244     -26.284  32.021   1.893  0.00  0.00      A    H  
ATOM   3925  N   ASN A 245     -31.286  31.306   4.448  0.00  0.00      A    N  
ATOM   3926  CA  ASN A 245     -32.470  32.078   4.817  0.00  0.00      A    C  
ATOM   3927  C   ASN A 245     -33.739  31.244   4.797  0.00  0.00      A    C  
ATOM   3928  O   ASN A 245     -34.578  31.385   3.907  0.00  0.00      A    O  
ATOM   3929  CB  ASN A 245     -32.646  33.266   3.874  0.00  0.00      A    C  
ATOM   3930  CG  ASN A 245     -33.575  34.318   4.440  0.00  0.00      A    C  
ATOM   3931  ND2 ASN A 245     -33.148  35.571   4.372  0.00  0.00      A    N  
ATOM   3932  OD1 ASN A 245     -34.665  34.012   4.933  0.00  0.00      A    O  
ATOM   3933  H   ASN A 245     -31.413  30.713   3.838  0.00  0.00      A    H  
ATOM   3934  HA  ASN A 245     -32.326  32.386   5.725  0.00  0.00      A    H  
ATOM   3935  HB2 ASN A 245     -31.780  33.665   3.695  0.00  0.00      A    H  
ATOM   3936  HB3 ASN A 245     -32.995  32.953   3.025  0.00  0.00      A    H  
ATOM   3937 HD21 ASN A 245     -33.636  36.209   4.679  0.00  0.00      A    H  
ATOM   3938 HD22 ASN A 245     -32.382  35.746   4.021  0.00  0.00      A    H  
ATOM   3939  N   PRO A 246     -33.904  30.376   5.798  0.00  0.00      A    N  
ATOM   3940  CA  PRO A 246     -35.068  29.490   5.932  0.00  0.00      A    C  
ATOM   3941  C   PRO A 246     -36.413  30.208   5.801  0.00  0.00      A    C  
ATOM   3942  O   PRO A 246     -37.400  29.614   5.363  0.00  0.00      A    O  
ATOM   3943  CB  PRO A 246     -34.879  28.885   7.321  0.00  0.00      A    C  
ATOM   3944  CG  PRO A 246     -33.384  28.892   7.490  0.00  0.00      A    C  
ATOM   3945  CD  PRO A 246     -33.000  30.240   6.953  0.00  0.00      A    C  
ATOM   3946  HA  PRO A 246     -35.104  28.833   5.220  0.00  0.00      A    H  
ATOM   3947  HB2 PRO A 246     -35.321  29.411   8.006  0.00  0.00      A    H  
ATOM   3948  HB3 PRO A 246     -35.243  27.987   7.375  0.00  0.00      A    H  
ATOM   3949  HG2 PRO A 246     -33.126  28.787   8.419  0.00  0.00      A    H  
ATOM   3950  HG3 PRO A 246     -32.962  28.173   6.995  0.00  0.00      A    H  
ATOM   3951  HD2 PRO A 246     -33.137  30.944   7.606  0.00  0.00      A    H  
ATOM   3952  HD3 PRO A 246     -32.067  30.274   6.690  0.00  0.00      A    H  
ATOM   3953  N   GLN A 247     -36.454  31.480   6.196  0.00  0.00      A    N  
ATOM   3954  CA  GLN A 247     -37.690  32.250   6.122  0.00  0.00      A    C  
ATOM   3955  C   GLN A 247     -38.021  32.599   4.691  0.00  0.00      A    C  
ATOM   3956  O   GLN A 247     -39.154  32.399   4.232  0.00  0.00      A    O  
ATOM   3957  CB  GLN A 247     -37.588  33.526   6.942  0.00  0.00      A    C  
ATOM   3958  CG  GLN A 247     -38.057  33.364   8.368  0.00  0.00      A    C  
ATOM   3959  CD  GLN A 247     -39.428  32.705   8.472  0.00  0.00      A    C  
ATOM   3960  NE2 GLN A 247     -39.677  32.021   9.588  0.00  0.00      A    N  
ATOM   3961  OE1 GLN A 247     -40.260  32.823   7.567  0.00  0.00      A    O  
ATOM   3962  H   GLN A 247     -35.779  31.912   6.508  0.00  0.00      A    H  
ATOM   3963  HA  GLN A 247     -38.399  31.697   6.487  0.00  0.00      A    H  
ATOM   3964  HB2 GLN A 247     -36.666  33.828   6.944  0.00  0.00      A    H  
ATOM   3965  HB3 GLN A 247     -38.112  34.220   6.513  0.00  0.00      A    H  
ATOM   3966  HG2 GLN A 247     -37.410  32.832   8.858  0.00  0.00      A    H  
ATOM   3967  HG3 GLN A 247     -38.089  34.235   8.794  0.00  0.00      A    H  
ATOM   3968 HE21 GLN A 247     -39.074  31.959  10.198  0.00  0.00      A    H  
ATOM   3969 HE22 GLN A 247     -40.441  31.641   9.698  0.00  0.00      A    H  
ATOM   3970  N   ALA A 248     -37.030  33.136   3.992  0.00  0.00      A    N  
ATOM   3971  CA  ALA A 248     -37.203  33.493   2.598  0.00  0.00      A    C  
ATOM   3972  C   ALA A 248     -37.684  32.227   1.878  0.00  0.00      A    C  
ATOM   3973  O   ALA A 248     -38.729  32.235   1.214  0.00  0.00      A    O  
ATOM   3974  CB  ALA A 248     -35.883  33.973   2.022  0.00  0.00      A    C  
ATOM   3975  H   ALA A 248     -36.248  33.301   4.310  0.00  0.00      A    H  
ATOM   3976  HA  ALA A 248     -37.845  34.212   2.491  0.00  0.00      A    H  
ATOM   3977  HB1 ALA A 248     -36.004  34.211   1.089  0.00  0.00      A    H  
ATOM   3978  HB2 ALA A 248     -35.577  34.750   2.516  0.00  0.00      A    H  
ATOM   3979  HB3 ALA A 248     -35.223  33.266   2.092  0.00  0.00      A    H  
ATOM   3980  N   PHE A 249     -36.930  31.139   2.049  0.00  0.00      A    N  
ATOM   3981  CA  PHE A 249     -37.255  29.847   1.443  0.00  0.00      A    C  
ATOM   3982  C   PHE A 249     -38.670  29.394   1.781  0.00  0.00      A    C  
ATOM   3983  O   PHE A 249     -39.436  28.990   0.906  0.00  0.00      A    O  
ATOM   3984  CB  PHE A 249     -36.287  28.776   1.931  0.00  0.00      A    C  
ATOM   3985  CG  PHE A 249     -36.481  27.436   1.275  0.00  0.00      A    C  
ATOM   3986  CD1 PHE A 249     -35.953  27.186   0.012  0.00  0.00      A    C  
ATOM   3987  CD2 PHE A 249     -37.166  26.413   1.932  0.00  0.00      A    C  
ATOM   3988  CE1 PHE A 249     -36.101  25.926  -0.592  0.00  0.00      A    C  
ATOM   3989  CE2 PHE A 249     -37.323  25.152   1.340  0.00  0.00      A    C  
ATOM   3990  CZ  PHE A 249     -36.785  24.908   0.074  0.00  0.00      A    C  
ATOM   3991  H   PHE A 249     -36.212  31.131   2.522  0.00  0.00      A    H  
ATOM   3992  HA  PHE A 249     -37.183  29.965   0.483  0.00  0.00      A    H  
ATOM   3993  HB2 PHE A 249     -35.379  29.076   1.771  0.00  0.00      A    H  
ATOM   3994  HB3 PHE A 249     -36.387  28.674   2.890  0.00  0.00      A    H  
ATOM   3995  HD1 PHE A 249     -35.497  27.861  -0.437  0.00  0.00      A    H  
ATOM   3996  HD2 PHE A 249     -37.524  26.570   2.776  0.00  0.00      A    H  
ATOM   3997  HE1 PHE A 249     -35.743  25.770  -1.436  0.00  0.00      A    H  
ATOM   3998  HE2 PHE A 249     -37.784  24.480   1.789  0.00  0.00      A    H  
ATOM   3999  HZ  PHE A 249     -36.882  24.072  -0.323  0.00  0.00      A    H  
ATOM   4000  N   GLN A 250     -39.001  29.443   3.063  0.00  0.00      A    N  
ATOM   4001  CA  GLN A 250     -40.315  29.039   3.535  0.00  0.00      A    C  
ATOM   4002  C   GLN A 250     -41.419  29.828   2.826  0.00  0.00      A    C  
ATOM   4003  O   GLN A 250     -42.418  29.252   2.377  0.00  0.00      A    O  
ATOM   4004  CB  GLN A 250     -40.373  29.230   5.055  0.00  0.00      A    C  
ATOM   4005  CG  GLN A 250     -41.759  29.512   5.605  0.00  0.00      A    C  
ATOM   4006  CD  GLN A 250     -42.701  28.327   5.493  0.00  0.00      A    C  
ATOM   4007  NE2 GLN A 250     -44.011  28.593   5.573  0.00  0.00      A    N  
ATOM   4008  OE1 GLN A 250     -42.257  27.178   5.351  0.00  0.00      A    O  
ATOM   4009  H   GLN A 250     -38.470  29.711   3.684  0.00  0.00      A    H  
ATOM   4010  HA  GLN A 250     -40.459  28.102   3.328  0.00  0.00      A    H  
ATOM   4011  HB2 GLN A 250     -40.025  28.431   5.482  0.00  0.00      A    H  
ATOM   4012  HB3 GLN A 250     -39.786  29.962   5.299  0.00  0.00      A    H  
ATOM   4013  HG2 GLN A 250     -41.684  29.771   6.537  0.00  0.00      A    H  
ATOM   4014  HG3 GLN A 250     -42.141  30.268   5.132  0.00  0.00      A    H  
ATOM   4015 HE21 GLN A 250     -44.280  29.404   5.672  0.00  0.00      A    H  
ATOM   4016 HE22 GLN A 250     -44.584  27.953   5.526  0.00  0.00      A    H  
ATOM   4017  N   ILE A 251     -41.218  31.141   2.711  0.00  0.00      A    N  
ATOM   4018  CA  ILE A 251     -42.175  32.036   2.067  0.00  0.00      A    C  
ATOM   4019  C   ILE A 251     -42.325  31.760   0.584  0.00  0.00      A    C  
ATOM   4020  O   ILE A 251     -43.428  31.507   0.084  0.00  0.00      A    O  
ATOM   4021  CB  ILE A 251     -41.746  33.491   2.273  0.00  0.00      A    C  
ATOM   4022  CG1 ILE A 251     -42.050  33.883   3.715  0.00  0.00      A    C  
ATOM   4023  CG2 ILE A 251     -42.430  34.431   1.258  0.00  0.00      A    C  
ATOM   4024  CD1 ILE A 251     -41.507  35.220   4.106  0.00  0.00      A    C  
ATOM   4025  H   ILE A 251     -40.516  31.539   3.008  0.00  0.00      A    H  
ATOM   4026  HA  ILE A 251     -43.037  31.876   2.482  0.00  0.00      A    H  
ATOM   4027  HB  ILE A 251     -40.793  33.578   2.115  0.00  0.00      A    H  
ATOM   4028 HG12 ILE A 251     -43.011  33.883   3.845  0.00  0.00      A    H  
ATOM   4029 HG13 ILE A 251     -41.684  33.209   4.308  0.00  0.00      A    H  
ATOM   4030 HG21 ILE A 251     -42.139  35.343   1.414  0.00  0.00      A    H  
ATOM   4031 HG22 ILE A 251     -42.189  34.165   0.357  0.00  0.00      A    H  
ATOM   4032 HG23 ILE A 251     -43.393  34.377   1.364  0.00  0.00      A    H  
ATOM   4033 HD11 ILE A 251     -41.736  35.405   5.030  0.00  0.00      A    H  
ATOM   4034 HD12 ILE A 251     -40.542  35.219   4.006  0.00  0.00      A    H  
ATOM   4035 HD13 ILE A 251     -41.890  35.905   3.536  0.00  0.00      A    H  
ATOM   4036  N   LEU A 252     -41.205  31.810  -0.122  0.00  0.00      A    N  
ATOM   4037  CA  LEU A 252     -41.222  31.562  -1.547  0.00  0.00      A    C  
ATOM   4038  C   LEU A 252     -41.785  30.179  -1.867  0.00  0.00      A    C  
ATOM   4039  O   LEU A 252     -42.454  30.019  -2.883  0.00  0.00      A    O  
ATOM   4040  CB  LEU A 252     -39.812  31.715  -2.126  0.00  0.00      A    C  
ATOM   4041  CG  LEU A 252     -39.229  33.133  -2.079  0.00  0.00      A    C  
ATOM   4042  CD1 LEU A 252     -37.810  33.157  -2.641  0.00  0.00      A    C  
ATOM   4043  CD2 LEU A 252     -40.120  34.065  -2.858  0.00  0.00      A    C  
ATOM   4044  H   LEU A 252     -40.430  31.985   0.206  0.00  0.00      A    H  
ATOM   4045  HA  LEU A 252     -41.805  32.219  -1.959  0.00  0.00      A    H  
ATOM   4046  HB2 LEU A 252     -39.215  31.121  -1.645  0.00  0.00      A    H  
ATOM   4047  HB3 LEU A 252     -39.824  31.418  -3.049  0.00  0.00      A    H  
ATOM   4048  HG  LEU A 252     -39.187  33.426  -1.155  0.00  0.00      A    H  
ATOM   4049 HD11 LEU A 252     -37.461  34.061  -2.602  0.00  0.00      A    H  
ATOM   4050 HD12 LEU A 252     -37.244  32.570  -2.116  0.00  0.00      A    H  
ATOM   4051 HD13 LEU A 252     -37.822  32.855  -3.563  0.00  0.00      A    H  
ATOM   4052 HD21 LEU A 252     -39.753  34.963  -2.830  0.00  0.00      A    H  
ATOM   4053 HD22 LEU A 252     -40.174  33.767  -3.780  0.00  0.00      A    H  
ATOM   4054 HD23 LEU A 252     -41.008  34.066  -2.467  0.00  0.00      A    H  
ATOM   4055  N   SER A 253     -41.553  29.185  -1.011  0.00  0.00      A    N  
ATOM   4056  CA  SER A 253     -42.056  27.841  -1.313  0.00  0.00      A    C  
ATOM   4057  C   SER A 253     -43.448  27.536  -0.777  0.00  0.00      A    C  
ATOM   4058  O   SER A 253     -43.901  26.384  -0.796  0.00  0.00      A    O  
ATOM   4059  CB  SER A 253     -41.069  26.765  -0.831  0.00  0.00      A    C  
ATOM   4060  OG  SER A 253     -40.881  26.822   0.564  0.00  0.00      A    O  
ATOM   4061  H   SER A 253     -41.120  29.260  -0.272  0.00  0.00      A    H  
ATOM   4062  HA  SER A 253     -42.134  27.823  -2.280  0.00  0.00      A    H  
ATOM   4063  HB2 SER A 253     -41.400  25.887  -1.078  0.00  0.00      A    H  
ATOM   4064  HB3 SER A 253     -40.216  26.883  -1.278  0.00  0.00      A    H  
ATOM   4065  HG  SER A 253     -40.420  27.497   0.757  0.00  0.00      A    H  
ATOM   4066  N   SER A 254     -44.141  28.583  -0.344  0.00  0.00      A    N  
ATOM   4067  CA  SER A 254     -45.477  28.429   0.216  0.00  0.00      A    C  
ATOM   4068  C   SER A 254     -46.435  29.537  -0.205  0.00  0.00      A    C  
ATOM   4069  O   SER A 254     -47.601  29.518   0.171  0.00  0.00      A    O  
ATOM   4070  CB  SER A 254     -45.392  28.401   1.745  0.00  0.00      A    C  
ATOM   4071  OG  SER A 254     -44.844  29.616   2.218  0.00  0.00      A    O  
ATOM   4072  H   SER A 254     -43.854  29.393  -0.366  0.00  0.00      A    H  
ATOM   4073  HA  SER A 254     -45.830  27.594  -0.130  0.00  0.00      A    H  
ATOM   4074  HB2 SER A 254     -46.275  28.266   2.124  0.00  0.00      A    H  
ATOM   4075  HB3 SER A 254     -44.843  27.655   2.033  0.00  0.00      A    H  
ATOM   4076  HG  SER A 254     -44.064  29.707   1.919  0.00  0.00      A    H  
ATOM   4077  N   THR A 255     -45.957  30.521  -0.953  0.00  0.00      A    N  
ATOM   4078  CA  THR A 255     -46.857  31.582  -1.389  0.00  0.00      A    C  
ATOM   4079  C   THR A 255     -47.196  31.360  -2.848  0.00  0.00      A    C  
ATOM   4080  O   THR A 255     -46.328  31.001  -3.634  0.00  0.00      A    O  
ATOM   4081  CB  THR A 255     -46.222  32.963  -1.291  0.00  0.00      A    C  
ATOM   4082  CG2 THR A 255     -47.227  34.020  -1.742  0.00  0.00      A    C  
ATOM   4083  OG1 THR A 255     -45.803  33.213   0.058  0.00  0.00      A    O  
ATOM   4084  H   THR A 255     -45.141  30.595  -1.214  0.00  0.00      A    H  
ATOM   4085  HA  THR A 255     -47.636  31.551  -0.812  0.00  0.00      A    H  
ATOM   4086  HB  THR A 255     -45.443  33.003  -1.868  0.00  0.00      A    H  
ATOM   4087  HG1 THR A 255     -45.098  32.785   0.217  0.00  0.00      A    H  
ATOM   4088 HG21 THR A 255     -46.822  34.899  -1.679  0.00  0.00      A    H  
ATOM   4089 HG22 THR A 255     -47.487  33.849  -2.661  0.00  0.00      A    H  
ATOM   4090 HG23 THR A 255     -48.012  33.985  -1.173  0.00  0.00      A    H  
ATOM   4091  N   PHE A 256     -48.454  31.559  -3.220  0.00  0.00      A    N  
ATOM   4092  CA  PHE A 256     -48.847  31.392  -4.617  0.00  0.00      A    C  
ATOM   4093  C   PHE A 256     -48.845  32.738  -5.309  0.00  0.00      A    C  
ATOM   4094  O   PHE A 256     -49.648  33.601  -4.978  0.00  0.00      A    O  
ATOM   4095  CB  PHE A 256     -50.236  30.786  -4.718  0.00  0.00      A    C  
ATOM   4096  CG  PHE A 256     -50.244  29.296  -4.646  0.00  0.00      A    C  
ATOM   4097  CD1 PHE A 256     -49.874  28.530  -5.746  0.00  0.00      A    C  
ATOM   4098  CD2 PHE A 256     -50.601  28.651  -3.469  0.00  0.00      A    C  
ATOM   4099  CE1 PHE A 256     -49.866  27.135  -5.675  0.00  0.00      A    C  
ATOM   4100  CE2 PHE A 256     -50.594  27.259  -3.386  0.00  0.00      A    C  
ATOM   4101  CZ  PHE A 256     -50.226  26.499  -4.488  0.00  0.00      A    C  
ATOM   4102  H   PHE A 256     -49.090  31.788  -2.688  0.00  0.00      A    H  
ATOM   4103  HA  PHE A 256     -48.212  30.796  -5.044  0.00  0.00      A    H  
ATOM   4104  HB2 PHE A 256     -50.788  31.140  -4.003  0.00  0.00      A    H  
ATOM   4105  HB3 PHE A 256     -50.642  31.064  -5.554  0.00  0.00      A    H  
ATOM   4106  HD1 PHE A 256     -49.629  28.951  -6.538  0.00  0.00      A    H  
ATOM   4107  HD2 PHE A 256     -50.848  29.154  -2.727  0.00  0.00      A    H  
ATOM   4108  HE1 PHE A 256     -49.621  26.632  -6.418  0.00  0.00      A    H  
ATOM   4109  HE2 PHE A 256     -50.836  26.840  -2.592  0.00  0.00      A    H  
ATOM   4110  HZ  PHE A 256     -50.220  25.571  -4.435  0.00  0.00      A    H  
ATOM   4111  N   VAL A 257     -47.940  32.921  -6.264  0.00  0.00      A    N  
ATOM   4112  CA  VAL A 257     -47.876  34.173  -7.004  0.00  0.00      A    C  
ATOM   4113  C   VAL A 257     -48.560  34.002  -8.366  0.00  0.00      A    C  
ATOM   4114  O   VAL A 257     -48.501  32.921  -8.955  0.00  0.00      A    O  
ATOM   4115  CB  VAL A 257     -46.407  34.651  -7.179  0.00  0.00      A    C  
ATOM   4116  CG1 VAL A 257     -45.463  33.501  -7.042  0.00  0.00      A    C  
ATOM   4117  CG2 VAL A 257     -46.235  35.324  -8.514  0.00  0.00      A    C  
ATOM   4118  H   VAL A 257     -47.356  32.334  -6.498  0.00  0.00      A    H  
ATOM   4119  HA  VAL A 257     -48.344  34.856  -6.498  0.00  0.00      A    H  
ATOM   4120  HB  VAL A 257     -46.204  35.294  -6.482  0.00  0.00      A    H  
ATOM   4121 HG11 VAL A 257     -44.552  33.815  -7.154  0.00  0.00      A    H  
ATOM   4122 HG12 VAL A 257     -45.562  33.104  -6.163  0.00  0.00      A    H  
ATOM   4123 HG13 VAL A 257     -45.661  32.837  -7.721  0.00  0.00      A    H  
ATOM   4124 HG21 VAL A 257     -45.316  35.618  -8.612  0.00  0.00      A    H  
ATOM   4125 HG22 VAL A 257     -46.451  34.698  -9.223  0.00  0.00      A    H  
ATOM   4126 HG23 VAL A 257     -46.827  36.091  -8.569  0.00  0.00      A    H  
ATOM   4127  N   ASP A 258     -49.229  35.052  -8.851  0.00  0.00      A    N  
ATOM   4128  CA  ASP A 258     -49.928  34.997 -10.142  0.00  0.00      A    C  
ATOM   4129  C   ASP A 258     -49.048  35.343 -11.349  0.00  0.00      A    C  
ATOM   4130  O   ASP A 258     -48.215  36.247 -11.296  0.00  0.00      A    O  
ATOM   4131  CB  ASP A 258     -51.154  35.927 -10.131  0.00  0.00      A    C  
ATOM   4132  CG  ASP A 258     -52.456  35.207  -9.741  0.00  0.00      A    C  
ATOM   4133  OD1 ASP A 258     -52.587  34.755  -8.574  0.00  0.00      A    O  
ATOM   4134  OD2 ASP A 258     -53.357  35.097 -10.612  0.00  0.00      A    O1-
ATOM   4135  H   ASP A 258     -49.291  35.809  -8.447  0.00  0.00      A    H  
ATOM   4136  HA  ASP A 258     -50.198  34.071 -10.247  0.00  0.00      A    H  
ATOM   4137  HB2 ASP A 258     -50.995  36.655  -9.510  0.00  0.00      A    H  
ATOM   4138  HB3 ASP A 258     -51.261  36.323 -11.010  0.00  0.00      A    H  
ATOM   4139  N   PHE A 259     -49.242  34.615 -12.442  0.00  0.00      A    N  
ATOM   4140  CA  PHE A 259     -48.489  34.847 -13.675  0.00  0.00      A    C  
ATOM   4141  C   PHE A 259     -49.482  35.023 -14.815  0.00  0.00      A    C  
ATOM   4142  O   PHE A 259     -50.492  34.322 -14.898  0.00  0.00      A    O  
ATOM   4143  CB  PHE A 259     -47.548  33.676 -13.944  0.00  0.00      A    C  
ATOM   4144  CG  PHE A 259     -46.340  33.677 -13.067  0.00  0.00      A    C  
ATOM   4145  CD1 PHE A 259     -45.298  34.575 -13.302  0.00  0.00      A    C  
ATOM   4146  CD2 PHE A 259     -46.269  32.828 -11.969  0.00  0.00      A    C  
ATOM   4147  CE1 PHE A 259     -44.204  34.634 -12.455  0.00  0.00      A    C  
ATOM   4148  CE2 PHE A 259     -45.184  32.871 -11.109  0.00  0.00      A    C  
ATOM   4149  CZ  PHE A 259     -44.145  33.778 -11.350  0.00  0.00      A    C  
ATOM   4150  H   PHE A 259     -49.812  33.973 -12.493  0.00  0.00      A    H  
ATOM   4151  HA  PHE A 259     -47.946  35.647 -13.593  0.00  0.00      A    H  
ATOM   4152  HB2 PHE A 259     -48.032  32.845 -13.817  0.00  0.00      A    H  
ATOM   4153  HB3 PHE A 259     -47.267  33.702 -14.872  0.00  0.00      A    H  
ATOM   4154  HD1 PHE A 259     -45.339  35.142 -14.038  0.00  0.00      A    H  
ATOM   4155  HD2 PHE A 259     -46.958  32.224 -11.810  0.00  0.00      A    H  
ATOM   4156  HE1 PHE A 259     -43.515  35.237 -12.619  0.00  0.00      A    H  
ATOM   4157  HE2 PHE A 259     -45.146  32.301 -10.376  0.00  0.00      A    H  
ATOM   4158  HZ  PHE A 259     -43.415  33.811 -10.775  0.00  0.00      A    H  
ATOM   4159  N   THR A 260     -49.198  35.948 -15.710  0.00  0.00      A    N  
ATOM   4160  CA  THR A 260     -50.143  36.193 -16.774  0.00  0.00      A    C  
ATOM   4161  C   THR A 260     -49.486  36.426 -18.126  0.00  0.00      A    C  
ATOM   4162  O   THR A 260     -48.310  36.771 -18.218  0.00  0.00      A    O  
ATOM   4163  CB  THR A 260     -51.004  37.413 -16.394  0.00  0.00      A    C  
ATOM   4164  CG2 THR A 260     -50.128  38.669 -16.266  0.00  0.00      A    C  
ATOM   4165  OG1 THR A 260     -52.010  37.630 -17.386  0.00  0.00      A    O  
ATOM   4166  H   THR A 260     -48.487  36.431 -15.721  0.00  0.00      A    H  
ATOM   4167  HA  THR A 260     -50.686  35.395 -16.871  0.00  0.00      A    H  
ATOM   4168  HB  THR A 260     -51.428  37.236 -15.540  0.00  0.00      A    H  
ATOM   4169  HG1 THR A 260     -52.743  37.323 -17.114  0.00  0.00      A    H  
ATOM   4170 HG21 THR A 260     -50.683  39.428 -16.027  0.00  0.00      A    H  
ATOM   4171 HG22 THR A 260     -49.459  38.528 -15.578  0.00  0.00      A    H  
ATOM   4172 HG23 THR A 260     -49.688  38.845 -17.113  0.00  0.00      A    H  
ATOM   4173  N   ASP A 261     -50.243  36.227 -19.192  0.00  0.00      A    N  
ATOM   4174  CA  ASP A 261     -49.690  36.468 -20.505  0.00  0.00      A    C  
ATOM   4175  C   ASP A 261     -50.790  36.568 -21.545  0.00  0.00      A    C  
ATOM   4176  O   ASP A 261     -51.558  35.634 -21.744  0.00  0.00      A    O  
ATOM   4177  CB  ASP A 261     -48.680  35.371 -20.855  0.00  0.00      A    C  
ATOM   4178  CG  ASP A 261     -48.048  35.570 -22.223  0.00  0.00      A    C  
ATOM   4179  OD1 ASP A 261     -47.945  36.732 -22.673  0.00  0.00      A    O  
ATOM   4180  OD2 ASP A 261     -47.640  34.560 -22.841  0.00  0.00      A    O1-
ATOM   4181  H   ASP A 261     -51.060  35.959 -19.177  0.00  0.00      A    H  
ATOM   4182  HA  ASP A 261     -49.223  37.318 -20.499  0.00  0.00      A    H  
ATOM   4183  HB2 ASP A 261     -47.983  35.351 -20.181  0.00  0.00      A    H  
ATOM   4184  HB3 ASP A 261     -49.123  34.509 -20.830  0.00  0.00      A    H  
ATOM   4185  N   ILE A 262     -50.886  37.721 -22.186  0.00  0.00      A    N  
ATOM   4186  CA  ILE A 262     -51.897  37.896 -23.212  0.00  0.00      A    C  
ATOM   4187  C   ILE A 262     -51.236  38.304 -24.531  0.00  0.00      A    C  
ATOM   4188  O   ILE A 262     -50.217  39.001 -24.532  0.00  0.00      A    O  
ATOM   4189  CB  ILE A 262     -52.944  38.967 -22.808  0.00  0.00      A    C  
ATOM   4190  CG1 ILE A 262     -52.323  40.360 -22.860  0.00  0.00      A    C  
ATOM   4191  CG2 ILE A 262     -53.470  38.687 -21.390  0.00  0.00      A    C  
ATOM   4192  CD1 ILE A 262     -53.341  41.453 -22.628  0.00  0.00      A    C  
ATOM   4193  H   ILE A 262     -50.384  38.405 -22.045  0.00  0.00      A    H  
ATOM   4194  HA  ILE A 262     -52.357  37.049 -23.319  0.00  0.00      A    H  
ATOM   4195  HB  ILE A 262     -53.683  38.927 -23.435  0.00  0.00      A    H  
ATOM   4196 HG12 ILE A 262     -51.624  40.425 -22.191  0.00  0.00      A    H  
ATOM   4197 HG13 ILE A 262     -51.902  40.492 -23.724  0.00  0.00      A    H  
ATOM   4198 HG21 ILE A 262     -54.123  39.362 -21.148  0.00  0.00      A    H  
ATOM   4199 HG22 ILE A 262     -53.886  37.811 -21.366  0.00  0.00      A    H  
ATOM   4200 HG23 ILE A 262     -52.732  38.711 -20.760  0.00  0.00      A    H  
ATOM   4201 HD11 ILE A 262     -52.903  42.318 -22.670  0.00  0.00      A    H  
ATOM   4202 HD12 ILE A 262     -54.028  41.406 -23.311  0.00  0.00      A    H  
ATOM   4203 HD13 ILE A 262     -53.746  41.338 -21.754  0.00  0.00      A    H  
ATOM   4204  N   GLY A 263     -51.806  37.868 -25.651  0.00  0.00      A    N  
ATOM   4205  CA  GLY A 263     -51.232  38.243 -26.929  0.00  0.00      A    C  
ATOM   4206  C   GLY A 263     -51.805  37.489 -28.111  0.00  0.00      A    C  
ATOM   4207  O   GLY A 263     -52.893  36.939 -28.022  0.00  0.00      A    O  
ATOM   4208  H   GLY A 263     -52.505  37.369 -25.690  0.00  0.00      A    H  
ATOM   4209  HA2 GLY A 263     -51.368  39.193 -27.067  0.00  0.00      A    H  
ATOM   4210  HA3 GLY A 263     -50.274  38.096 -26.898  0.00  0.00      A    H  
ATOM   4211  N   VAL A 264     -51.097  37.547 -29.238  0.00  0.00      A    N  
ATOM   4212  CA  VAL A 264     -51.419  36.714 -30.388  0.00  0.00      A    C  
ATOM   4213  C   VAL A 264     -50.143  36.195 -31.088  0.00  0.00      A    C  
ATOM   4214  O   VAL A 264     -49.252  36.978 -31.401  0.00  0.00      A    O  
ATOM   4215  CB  VAL A 264     -52.273  37.454 -31.438  0.00  0.00      A    C  
ATOM   4216  CG1 VAL A 264     -52.893  36.461 -32.413  0.00  0.00      A    C  
ATOM   4217  CG2 VAL A 264     -53.351  38.272 -30.743  0.00  0.00      A    C  
ATOM   4218  H   VAL A 264     -50.422  38.067 -29.354  0.00  0.00      A    H  
ATOM   4219  HA  VAL A 264     -51.931  35.971 -30.031  0.00  0.00      A    H  
ATOM   4220  HB  VAL A 264     -51.703  38.056 -31.942  0.00  0.00      A    H  
ATOM   4221 HG11 VAL A 264     -53.427  36.939 -33.067  0.00  0.00      A    H  
ATOM   4222 HG12 VAL A 264     -52.190  35.971 -32.867  0.00  0.00      A    H  
ATOM   4223 HG13 VAL A 264     -53.458  35.840 -31.927  0.00  0.00      A    H  
ATOM   4224 HG21 VAL A 264     -53.885  38.735 -31.407  0.00  0.00      A    H  
ATOM   4225 HG22 VAL A 264     -53.921  37.683 -30.224  0.00  0.00      A    H  
ATOM   4226 HG23 VAL A 264     -52.936  38.921 -30.153  0.00  0.00      A    H  
ATOM   4227  N   ASP A 265     -50.064  34.880 -31.321  0.00  0.00      A    N  
ATOM   4228  CA  ASP A 265     -48.948  34.317 -32.092  0.00  0.00      A    C  
ATOM   4229  C   ASP A 265     -49.411  33.178 -33.017  0.00  0.00      A    C  
ATOM   4230  O   ASP A 265     -49.444  33.316 -34.243  0.00  0.00      A    O  
ATOM   4231  CB  ASP A 265     -47.836  33.827 -31.174  0.00  0.00      A    C  
ATOM   4232  CG  ASP A 265     -46.533  33.604 -31.914  0.00  0.00      A    C  
ATOM   4233  OD1 ASP A 265     -46.575  33.114 -33.064  0.00  0.00      A    O  
ATOM   4234  OD2 ASP A 265     -45.462  33.911 -31.344  0.00  0.00      A    O1-
ATOM   4235  H   ASP A 265     -50.639  34.303 -31.045  0.00  0.00      A    H  
ATOM   4236  HA  ASP A 265     -48.600  35.032 -32.647  0.00  0.00      A    H  
ATOM   4237  HB2 ASP A 265     -47.696  34.475 -30.465  0.00  0.00      A    H  
ATOM   4238  HB3 ASP A 265     -48.111  32.999 -30.751  0.00  0.00      A    H  
ATOM   4239  N   TYR A 266     -49.754  32.053 -32.389  0.00  0.00      A    N  
ATOM   4240  CA  TYR A 266     -50.277  30.855 -33.052  0.00  0.00      A    C  
ATOM   4241  C   TYR A 266     -51.791  31.069 -33.101  0.00  0.00      A    C  
ATOM   4242  O   TYR A 266     -52.502  30.448 -33.887  0.00  0.00      A    O  
ATOM   4243  CB  TYR A 266     -49.964  29.598 -32.228  0.00  0.00      A    C  
ATOM   4244  CG  TYR A 266     -50.359  28.299 -32.911  0.00  0.00      A    C  
ATOM   4245  CD1 TYR A 266     -49.605  27.789 -33.962  0.00  0.00      A    C  
ATOM   4246  CD2 TYR A 266     -51.513  27.609 -32.532  0.00  0.00      A    C  
ATOM   4247  CE1 TYR A 266     -49.985  26.631 -34.620  0.00  0.00      A    C  
ATOM   4248  CE2 TYR A 266     -51.908  26.447 -33.187  0.00  0.00      A    C  
ATOM   4249  CZ  TYR A 266     -51.139  25.964 -34.232  0.00  0.00      A    C  
ATOM   4250  OH  TYR A 266     -51.525  24.822 -34.899  0.00  0.00      A    O  
ATOM   4251  H   TYR A 266     -49.687  31.962 -31.536  0.00  0.00      A    H  
ATOM   4252  HA  TYR A 266     -49.884  30.728 -33.930  0.00  0.00      A    H  
ATOM   4253  HB2 TYR A 266     -49.013  29.576 -32.036  0.00  0.00      A    H  
ATOM   4254  HB3 TYR A 266     -50.424  29.658 -31.376  0.00  0.00      A    H  
ATOM   4255  HD1 TYR A 266     -48.832  28.233 -34.228  0.00  0.00      A    H  
ATOM   4256  HD2 TYR A 266     -52.027  27.933 -31.828  0.00  0.00      A    H  
ATOM   4257  HE1 TYR A 266     -49.469  26.301 -35.320  0.00  0.00      A    H  
ATOM   4258  HE2 TYR A 266     -52.680  26.000 -32.926  0.00  0.00      A    H  
ATOM   4259  HH  TYR A 266     -52.234  24.526 -34.560  0.00  0.00      A    H  
ATOM   4260  N   CYS A 267     -52.254  31.949 -32.215  0.00  0.00      A    N  
ATOM   4261  CA  CYS A 267     -53.650  32.380 -32.088  0.00  0.00      A    C  
ATOM   4262  C   CYS A 267     -53.724  33.316 -30.871  0.00  0.00      A    C  
ATOM   4263  O   CYS A 267     -52.792  33.355 -30.055  0.00  0.00      A    O  
ATOM   4264  CB  CYS A 267     -54.625  31.188 -31.950  0.00  0.00      A    C  
ATOM   4265  SG  CYS A 267     -54.528  30.134 -30.476  0.00  0.00      A    S  
ATOM   4266  H   CYS A 267     -51.738  32.331 -31.642  0.00  0.00      A    H  
ATOM   4267  HA  CYS A 267     -53.927  32.843 -32.894  0.00  0.00      A    H  
ATOM   4268  HB2 CYS A 267     -55.527  31.541 -31.998  0.00  0.00      A    H  
ATOM   4269  HB3 CYS A 267     -54.502  30.618 -32.725  0.00  0.00      A    H  
ATOM   4270  HG  CYS A 267     -55.358  29.270 -30.546  0.00  0.00      A    H  
ATOM   4271  N   ASP A 268     -54.798  34.098 -30.764  0.00  0.00      A    N  
ATOM   4272  CA  ASP A 268     -54.940  35.015 -29.632  0.00  0.00      A    C  
ATOM   4273  C   ASP A 268     -55.013  34.206 -28.338  0.00  0.00      A    C  
ATOM   4274  O   ASP A 268     -55.371  33.024 -28.357  0.00  0.00      A    O  
ATOM   4275  CB  ASP A 268     -56.183  35.903 -29.785  0.00  0.00      A    C  
ATOM   4276  CG  ASP A 268     -57.443  35.110 -30.068  0.00  0.00      A    C  
ATOM   4277  OD1 ASP A 268     -57.353  33.874 -30.232  0.00  0.00      A    O  
ATOM   4278  OD2 ASP A 268     -58.534  35.725 -30.133  0.00  0.00      A    O1-
ATOM   4279  H   ASP A 268     -55.448  34.114 -31.327  0.00  0.00      A    H  
ATOM   4280  HA  ASP A 268     -54.168  35.602 -29.606  0.00  0.00      A    H  
ATOM   4281  HB2 ASP A 268     -56.307  36.420 -28.974  0.00  0.00      A    H  
ATOM   4282  HB3 ASP A 268     -56.036  36.536 -30.505  0.00  0.00      A    H  
ATOM   4283  N   PHE A 269     -54.663  34.830 -27.218  0.00  0.00      A    N  
ATOM   4284  CA  PHE A 269     -54.678  34.116 -25.957  0.00  0.00      A    C  
ATOM   4285  C   PHE A 269     -54.616  35.002 -24.745  0.00  0.00      A    C  
ATOM   4286  O   PHE A 269     -54.174  36.142 -24.791  0.00  0.00      A    O  
ATOM   4287  CB  PHE A 269     -53.521  33.120 -25.898  0.00  0.00      A    C  
ATOM   4288  CG  PHE A 269     -52.177  33.742 -26.079  0.00  0.00      A    C  
ATOM   4289  CD1 PHE A 269     -51.548  34.407 -25.030  0.00  0.00      A    C  
ATOM   4290  CD2 PHE A 269     -51.536  33.679 -27.309  0.00  0.00      A    C  
ATOM   4291  CE1 PHE A 269     -50.291  35.006 -25.202  0.00  0.00      A    C  
ATOM   4292  CE2 PHE A 269     -50.280  34.274 -27.494  0.00  0.00      A    C  
ATOM   4293  CZ  PHE A 269     -49.659  34.941 -26.435  0.00  0.00      A    C  
ATOM   4294  H   PHE A 269     -54.418  35.653 -27.170  0.00  0.00      A    H  
ATOM   4295  HA  PHE A 269     -55.534  33.661 -25.931  0.00  0.00      A    H  
ATOM   4296  HB2 PHE A 269     -53.543  32.662 -25.043  0.00  0.00      A    H  
ATOM   4297  HB3 PHE A 269     -53.651  32.446 -26.584  0.00  0.00      A    H  
ATOM   4298  HD1 PHE A 269     -51.968  34.455 -24.202  0.00  0.00      A    H  
ATOM   4299  HD2 PHE A 269     -51.944  33.237 -28.018  0.00  0.00      A    H  
ATOM   4300  HE1 PHE A 269     -49.883  35.445 -24.491  0.00  0.00      A    H  
ATOM   4301  HE2 PHE A 269     -49.860  34.225 -28.322  0.00  0.00      A    H  
ATOM   4302  HZ  PHE A 269     -48.827  35.339 -26.556  0.00  0.00      A    H  
ATOM   4303  N   SER A 270     -55.057  34.452 -23.640  0.00  0.00      A    N  
ATOM   4304  CA  SER A 270     -55.049  35.186 -22.416  0.00  0.00      A    C  
ATOM   4305  C   SER A 270     -54.897  34.101 -21.367  0.00  0.00      A    C  
ATOM   4306  O   SER A 270     -55.893  33.637 -20.817  0.00  0.00      A    O  
ATOM   4307  CB  SER A 270     -56.379  35.933 -22.290  0.00  0.00      A    C  
ATOM   4308  OG  SER A 270     -56.399  36.843 -21.203  0.00  0.00      A    O  
ATOM   4309  H   SER A 270     -55.365  33.651 -23.582  0.00  0.00      A    H  
ATOM   4310  HA  SER A 270     -54.351  35.855 -22.341  0.00  0.00      A    H  
ATOM   4311  HB2 SER A 270     -56.553  36.416 -23.113  0.00  0.00      A    H  
ATOM   4312  HB3 SER A 270     -57.097  35.290 -22.181  0.00  0.00      A    H  
ATOM   4313  HG  SER A 270     -57.145  37.229 -21.174  0.00  0.00      A    H  
ATOM   4314  N   VAL A 271     -53.655  33.663 -21.137  0.00  0.00      A    N  
ATOM   4315  CA  VAL A 271     -53.367  32.622 -20.140  0.00  0.00      A    C  
ATOM   4316  C   VAL A 271     -53.108  33.210 -18.773  0.00  0.00      A    C  
ATOM   4317  O   VAL A 271     -52.429  34.217 -18.648  0.00  0.00      A    O  
ATOM   4318  CB  VAL A 271     -52.111  31.793 -20.466  0.00  0.00      A    C  
ATOM   4319  CG1 VAL A 271     -52.399  30.770 -21.554  0.00  0.00      A    C  
ATOM   4320  CG2 VAL A 271     -50.995  32.714 -20.847  0.00  0.00      A    C  
ATOM   4321  H   VAL A 271     -52.961  33.957 -21.550  0.00  0.00      A    H  
ATOM   4322  HA  VAL A 271     -54.159  32.062 -20.155  0.00  0.00      A    H  
ATOM   4323  HB  VAL A 271     -51.842  31.294 -19.679  0.00  0.00      A    H  
ATOM   4324 HG11 VAL A 271     -51.595  30.261 -21.741  0.00  0.00      A    H  
ATOM   4325 HG12 VAL A 271     -53.099  30.169 -21.256  0.00  0.00      A    H  
ATOM   4326 HG13 VAL A 271     -52.687  31.227 -22.360  0.00  0.00      A    H  
ATOM   4327 HG21 VAL A 271     -50.202  32.194 -21.053  0.00  0.00      A    H  
ATOM   4328 HG22 VAL A 271     -51.254  33.231 -21.626  0.00  0.00      A    H  
ATOM   4329 HG23 VAL A 271     -50.805  33.315 -20.109  0.00  0.00      A    H  
ATOM   4330  N   GLN A 272     -53.630  32.560 -17.745  0.00  0.00      A    N  
ATOM   4331  CA  GLN A 272     -53.454  33.030 -16.380  0.00  0.00      A    C  
ATOM   4332  C   GLN A 272     -53.163  31.820 -15.499  0.00  0.00      A    C  
ATOM   4333  O   GLN A 272     -53.715  30.741 -15.734  0.00  0.00      A    O  
ATOM   4334  CB  GLN A 272     -54.744  33.709 -15.928  0.00  0.00      A    C  
ATOM   4335  CG  GLN A 272     -54.654  34.512 -14.655  0.00  0.00      A    C  
ATOM   4336  CD  GLN A 272     -53.841  35.771 -14.826  0.00  0.00      A    C  
ATOM   4337  NE2 GLN A 272     -53.089  36.145 -13.784  0.00  0.00      A    N  
ATOM   4338  OE1 GLN A 272     -53.897  36.414 -15.881  0.00  0.00      A    O  
ATOM   4339  H   GLN A 272     -54.093  31.839 -17.817  0.00  0.00      A    H  
ATOM   4340  HA  GLN A 272     -52.722  33.664 -16.319  0.00  0.00      A    H  
ATOM   4341  HB2 GLN A 272     -55.047  34.295 -16.639  0.00  0.00      A    H  
ATOM   4342  HB3 GLN A 272     -55.425  33.028 -15.813  0.00  0.00      A    H  
ATOM   4343  HG2 GLN A 272     -55.548  34.745 -14.359  0.00  0.00      A    H  
ATOM   4344  HG3 GLN A 272     -54.257  33.966 -13.958  0.00  0.00      A    H  
ATOM   4345 HE21 GLN A 272     -53.079  35.669 -13.068  0.00  0.00      A    H  
ATOM   4346 HE22 GLN A 272     -52.616  36.862 -13.830  0.00  0.00      A    H  
ATOM   4347  N   SER A 273     -52.308  31.982 -14.492  0.00  0.00      A    N  
ATOM   4348  CA  SER A 273     -51.986  30.860 -13.603  0.00  0.00      A    C  
ATOM   4349  C   SER A 273     -51.416  31.297 -12.256  0.00  0.00      A    C  
ATOM   4350  O   SER A 273     -51.046  32.459 -12.077  0.00  0.00      A    O  
ATOM   4351  CB  SER A 273     -50.981  29.932 -14.277  0.00  0.00      A    C  
ATOM   4352  OG  SER A 273     -49.725  30.564 -14.388  0.00  0.00      A    O  
ATOM   4353  H   SER A 273     -51.908  32.720 -14.306  0.00  0.00      A    H  
ATOM   4354  HA  SER A 273     -52.825  30.404 -13.432  0.00  0.00      A    H  
ATOM   4355  HB2 SER A 273     -50.893  29.113 -13.764  0.00  0.00      A    H  
ATOM   4356  HB3 SER A 273     -51.303  29.682 -15.157  0.00  0.00      A    H  
ATOM   4357  HG  SER A 273     -49.161  30.017 -14.686  0.00  0.00      A    H  
ATOM   4358  N   LYS A 274     -51.361  30.351 -11.318  0.00  0.00      A    N  
ATOM   4359  CA  LYS A 274     -50.819  30.569  -9.975  0.00  0.00      A    C  
ATOM   4360  C   LYS A 274     -49.718  29.531  -9.683  0.00  0.00      A    C  
ATOM   4361  O   LYS A 274     -49.872  28.336  -9.944  0.00  0.00      A    O  
ATOM   4362  CB  LYS A 274     -51.923  30.454  -8.919  0.00  0.00      A    C  
ATOM   4363  CG  LYS A 274     -53.123  31.350  -9.147  0.00  0.00      A    C  
ATOM   4364  CD  LYS A 274     -54.220  31.048  -8.145  0.00  0.00      A    C  
ATOM   4365  CE  LYS A 274     -53.801  31.461  -6.763  0.00  0.00      A    C  
ATOM   4366  NZ  LYS A 274     -53.579  32.939  -6.761  0.00  0.00      A    N1+
ATOM   4367  H   LYS A 274     -51.643  29.549 -11.447  0.00  0.00      A    H  
ATOM   4368  HA  LYS A 274     -50.444  31.463  -9.937  0.00  0.00      A    H  
ATOM   4369  HB2 LYS A 274     -52.226  29.533  -8.886  0.00  0.00      A    H  
ATOM   4370  HB3 LYS A 274     -51.544  30.659  -8.050  0.00  0.00      A    H  
ATOM   4371  HG2 LYS A 274     -52.857  32.280  -9.071  0.00  0.00      A    H  
ATOM   4372  HG3 LYS A 274     -53.459  31.224 -10.048  0.00  0.00      A    H  
ATOM   4373  HD2 LYS A 274     -55.032  31.516  -8.396  0.00  0.00      A    H  
ATOM   4374  HD3 LYS A 274     -54.424  30.100  -8.157  0.00  0.00      A    H  
ATOM   4375  HE2 LYS A 274     -54.484  31.221  -6.117  0.00  0.00      A    H  
ATOM   4376  HE3 LYS A 274     -52.990  30.997  -6.503  0.00  0.00      A    H  
ATOM   4377  HZ1 LYS A 274     -52.722  33.111  -6.591  0.00  0.00      A    H  
ATOM   4378  HZ2 LYS A 274     -53.796  33.273  -7.557  0.00  0.00      A    H  
ATOM   4379  HZ3 LYS A 274     -54.086  33.315  -6.134  0.00  0.00      A    H  
ATOM   4380  N   HIS A 275     -48.609  29.998  -9.121  0.00  0.00      A    N  
ATOM   4381  CA  HIS A 275     -47.473  29.140  -8.809  0.00  0.00      A    C  
ATOM   4382  C   HIS A 275     -46.667  29.580  -7.605  0.00  0.00      A    C  
ATOM   4383  O   HIS A 275     -46.549  30.768  -7.318  0.00  0.00      A    O  
ATOM   4384  CB  HIS A 275     -46.509  29.123  -9.983  0.00  0.00      A    C  
ATOM   4385  CG  HIS A 275     -46.858  28.131 -11.030  0.00  0.00      A    C  
ATOM   4386  CD2 HIS A 275     -47.104  28.276 -12.352  0.00  0.00      A    C  
ATOM   4387  ND1 HIS A 275     -46.980  26.789 -10.757  0.00  0.00      A    N  
ATOM   4388  CE1 HIS A 275     -47.288  26.146 -11.867  0.00  0.00      A    C  
ATOM   4389  NE2 HIS A 275     -47.368  27.026 -12.851  0.00  0.00      A    N  
ATOM   4390  H   HIS A 275     -48.494  30.824  -8.909  0.00  0.00      A    H  
ATOM   4391  HA  HIS A 275     -47.860  28.272  -8.617  0.00  0.00      A    H  
ATOM   4392  HB2 HIS A 275     -46.483  30.007 -10.382  0.00  0.00      A    H  
ATOM   4393  HB3 HIS A 275     -45.616  28.934  -9.655  0.00  0.00      A    H  
ATOM   4394  HD2 HIS A 275     -47.096  29.073 -12.832  0.00  0.00      A    H  
ATOM   4395  HE1 HIS A 275     -47.426  25.229 -11.944  0.00  0.00      A    H  
ATOM   4396  HE2 HIS A 275     -47.555  26.844 -13.670  0.00  0.00      A    H  
ATOM   4397  N   LYS A 276     -46.085  28.602  -6.928  0.00  0.00      A    N  
ATOM   4398  CA  LYS A 276     -45.212  28.869  -5.801  0.00  0.00      A    C  
ATOM   4399  C   LYS A 276     -43.870  28.931  -6.505  0.00  0.00      A    C  
ATOM   4400  O   LYS A 276     -43.453  27.952  -7.112  0.00  0.00      A    O  
ATOM   4401  CB  LYS A 276     -45.220  27.697  -4.826  0.00  0.00      A    C  
ATOM   4402  CG  LYS A 276     -46.610  27.306  -4.384  0.00  0.00      A    C  
ATOM   4403  CD  LYS A 276     -46.747  25.795  -4.175  0.00  0.00      A    C  
ATOM   4404  CE  LYS A 276     -46.616  25.416  -2.705  0.00  0.00      A    C  
ATOM   4405  NZ  LYS A 276     -47.602  26.160  -1.832  0.00  0.00      A    N1+
ATOM   4406  H   LYS A 276     -46.185  27.767  -7.109  0.00  0.00      A    H  
ATOM   4407  HA  LYS A 276     -45.451  29.654  -5.283  0.00  0.00      A    H  
ATOM   4408  HB2 LYS A 276     -44.792  26.933  -5.243  0.00  0.00      A    H  
ATOM   4409  HB3 LYS A 276     -44.691  27.928  -4.046  0.00  0.00      A    H  
ATOM   4410  HG2 LYS A 276     -46.826  27.766  -3.558  0.00  0.00      A    H  
ATOM   4411  HG3 LYS A 276     -47.253  27.599  -5.048  0.00  0.00      A    H  
ATOM   4412  HD2 LYS A 276     -47.607  25.498  -4.511  0.00  0.00      A    H  
ATOM   4413  HD3 LYS A 276     -46.067  25.334  -4.690  0.00  0.00      A    H  
ATOM   4414  HE2 LYS A 276     -46.755  24.461  -2.605  0.00  0.00      A    H  
ATOM   4415  HE3 LYS A 276     -45.713  25.604  -2.403  0.00  0.00      A    H  
ATOM   4416  HZ1 LYS A 276     -47.759  25.689  -1.093  0.00  0.00      A    H  
ATOM   4417  HZ2 LYS A 276     -47.264  26.953  -1.611  0.00  0.00      A    H  
ATOM   4418  HZ3 LYS A 276     -48.364  26.276  -2.277  0.00  0.00      A    H  
ATOM   4419  N   ILE A 277     -43.206  30.074  -6.470  0.00  0.00      A    N  
ATOM   4420  CA  ILE A 277     -41.913  30.192  -7.130  0.00  0.00      A    C  
ATOM   4421  C   ILE A 277     -40.988  28.987  -6.861  0.00  0.00      A    C  
ATOM   4422  O   ILE A 277     -40.273  28.524  -7.755  0.00  0.00      A    O  
ATOM   4423  CB  ILE A 277     -41.248  31.499  -6.721  0.00  0.00      A    C  
ATOM   4424  CG1 ILE A 277     -42.157  32.656  -7.131  0.00  0.00      A    C  
ATOM   4425  CG2 ILE A 277     -39.897  31.642  -7.406  0.00  0.00      A    C  
ATOM   4426  CD1 ILE A 277     -41.688  33.993  -6.642  0.00  0.00      A    C  
ATOM   4427  H   ILE A 277     -43.480  30.787  -6.075  0.00  0.00      A    H  
ATOM   4428  HA  ILE A 277     -42.072  30.196  -8.087  0.00  0.00      A    H  
ATOM   4429  HB  ILE A 277     -41.108  31.506  -5.761  0.00  0.00      A    H  
ATOM   4430 HG12 ILE A 277     -42.222  32.679  -8.099  0.00  0.00      A    H  
ATOM   4431 HG13 ILE A 277     -43.050  32.491  -6.791  0.00  0.00      A    H  
ATOM   4432 HG21 ILE A 277     -39.485  32.478  -7.137  0.00  0.00      A    H  
ATOM   4433 HG22 ILE A 277     -39.324  30.902  -7.150  0.00  0.00      A    H  
ATOM   4434 HG23 ILE A 277     -40.020  31.637  -8.368  0.00  0.00      A    H  
ATOM   4435 HD11 ILE A 277     -42.307  34.680  -6.935  0.00  0.00      A    H  
ATOM   4436 HD12 ILE A 277     -41.647  33.987  -5.673  0.00  0.00      A    H  
ATOM   4437 HD13 ILE A 277     -40.806  34.178  -7.001  0.00  0.00      A    H  
ATOM   4438  N   ILE A 278     -41.014  28.469  -5.640  0.00  0.00      A    N  
ATOM   4439  CA  ILE A 278     -40.205  27.310  -5.305  0.00  0.00      A    C  
ATOM   4440  C   ILE A 278     -41.190  26.159  -5.102  0.00  0.00      A    C  
ATOM   4441  O   ILE A 278     -41.869  26.111  -4.085  0.00  0.00      A    O  
ATOM   4442  CB  ILE A 278     -39.393  27.573  -4.015  0.00  0.00      A    C  
ATOM   4443  CG1 ILE A 278     -38.564  28.844  -4.198  0.00  0.00      A    C  
ATOM   4444  CG2 ILE A 278     -38.486  26.388  -3.698  0.00  0.00      A    C  
ATOM   4445  CD1 ILE A 278     -37.575  29.098  -3.106  0.00  0.00      A    C  
ATOM   4446  H   ILE A 278     -41.492  28.774  -4.994  0.00  0.00      A    H  
ATOM   4447  HA  ILE A 278     -39.563  27.106  -6.003  0.00  0.00      A    H  
ATOM   4448  HB  ILE A 278     -40.004  27.688  -3.270  0.00  0.00      A    H  
ATOM   4449 HG12 ILE A 278     -38.090  28.789  -5.043  0.00  0.00      A    H  
ATOM   4450 HG13 ILE A 278     -39.165  29.603  -4.259  0.00  0.00      A    H  
ATOM   4451 HG21 ILE A 278     -37.986  26.571  -2.887  0.00  0.00      A    H  
ATOM   4452 HG22 ILE A 278     -39.026  25.592  -3.572  0.00  0.00      A    H  
ATOM   4453 HG23 ILE A 278     -37.869  26.247  -4.433  0.00  0.00      A    H  
ATOM   4454 HD11 ILE A 278     -37.090  29.917  -3.292  0.00  0.00      A    H  
ATOM   4455 HD12 ILE A 278     -38.042  29.184  -2.260  0.00  0.00      A    H  
ATOM   4456 HD13 ILE A 278     -36.950  28.358  -3.056  0.00  0.00      A    H  
ATOM   4457  N   GLU A 279     -41.288  25.250  -6.074  0.00  0.00      A    N  
ATOM   4458  CA  GLU A 279     -42.232  24.133  -5.983  0.00  0.00      A    C  
ATOM   4459  C   GLU A 279     -41.605  22.915  -5.337  0.00  0.00      A    C  
ATOM   4460  O   GLU A 279     -40.561  22.424  -5.775  0.00  0.00      A    O  
ATOM   4461  CB  GLU A 279     -42.762  23.753  -7.375  0.00  0.00      A    C  
ATOM   4462  CG  GLU A 279     -44.257  23.376  -7.425  0.00  0.00      A    C  
ATOM   4463  CD  GLU A 279     -44.787  23.141  -8.851  0.00  0.00      A    C  
ATOM   4464  OE1 GLU A 279     -45.218  24.118  -9.514  0.00  0.00      A    O  
ATOM   4465  OE2 GLU A 279     -44.768  21.980  -9.315  0.00  0.00      A    O1-
ATOM   4466  H   GLU A 279     -40.817  25.262  -6.794  0.00  0.00      A    H  
ATOM   4467  HA  GLU A 279     -42.967  24.431  -5.425  0.00  0.00      A    H  
ATOM   4468  HB2 GLU A 279     -42.610  24.497  -7.978  0.00  0.00      A    H  
ATOM   4469  HB3 GLU A 279     -42.243  23.006  -7.711  0.00  0.00      A    H  
ATOM   4470  HG2 GLU A 279     -44.398  22.573  -6.899  0.00  0.00      A    H  
ATOM   4471  HG3 GLU A 279     -44.775  24.082  -7.008  0.00  0.00      A    H  
ATOM   4472  N   LEU A 280     -42.247  22.416  -4.291  0.00  0.00      A    N  
ATOM   4473  CA  LEU A 280     -41.721  21.245  -3.605  0.00  0.00      A    C  
ATOM   4474  C   LEU A 280     -42.704  20.084  -3.713  0.00  0.00      A    C  
ATOM   4475  O   LEU A 280     -43.906  20.297  -3.863  0.00  0.00      A    O  
ATOM   4476  CB  LEU A 280     -41.462  21.570  -2.131  0.00  0.00      A    C  
ATOM   4477  CG  LEU A 280     -40.571  22.750  -1.738  0.00  0.00      A    C  
ATOM   4478  CD1 LEU A 280     -40.690  22.915  -0.248  0.00  0.00      A    C  
ATOM   4479  CD2 LEU A 280     -39.124  22.548  -2.146  0.00  0.00      A    C  
ATOM   4480  H   LEU A 280     -42.977  22.734  -3.966  0.00  0.00      A    H  
ATOM   4481  HA  LEU A 280     -40.885  20.990  -4.025  0.00  0.00      A    H  
ATOM   4482  HB2 LEU A 280     -42.326  21.713  -1.714  0.00  0.00      A    H  
ATOM   4483  HB3 LEU A 280     -41.079  20.776  -1.726  0.00  0.00      A    H  
ATOM   4484  HG  LEU A 280     -40.865  23.548  -2.205  0.00  0.00      A    H  
ATOM   4485 HD11 LEU A 280     -40.136  23.657   0.041  0.00  0.00      A    H  
ATOM   4486 HD12 LEU A 280     -41.615  23.092  -0.015  0.00  0.00      A    H  
ATOM   4487 HD13 LEU A 280     -40.396  22.102   0.192  0.00  0.00      A    H  
ATOM   4488 HD21 LEU A 280     -38.601  23.319  -1.877  0.00  0.00      A    H  
ATOM   4489 HD22 LEU A 280     -38.774  21.753  -1.714  0.00  0.00      A    H  
ATOM   4490 HD23 LEU A 280     -39.071  22.442  -3.109  0.00  0.00      A    H  
ATOM   4491  N   ASP A 281     -42.199  18.855  -3.660  0.00  0.00      A    N  
ATOM   4492  CA  ASP A 281     -43.086  17.693  -3.726  0.00  0.00      A    C  
ATOM   4493  C   ASP A 281     -43.720  17.518  -2.348  0.00  0.00      A    C  
ATOM   4494  O   ASP A 281     -43.661  18.426  -1.516  0.00  0.00      A    O  
ATOM   4495  CB  ASP A 281     -42.313  16.428  -4.104  0.00  0.00      A    C  
ATOM   4496  CG  ASP A 281     -41.089  16.208  -3.237  0.00  0.00      A    C  
ATOM   4497  OD1 ASP A 281     -41.114  16.562  -2.040  0.00  0.00      A    O  
ATOM   4498  OD2 ASP A 281     -40.094  15.662  -3.755  0.00  0.00      A    O1-
ATOM   4499  H   ASP A 281     -41.362  18.672  -3.587  0.00  0.00      A    H  
ATOM   4500  HA  ASP A 281     -43.762  17.836  -4.406  0.00  0.00      A    H  
ATOM   4501  HB2 ASP A 281     -42.901  15.660  -4.028  0.00  0.00      A    H  
ATOM   4502  HB3 ASP A 281     -42.040  16.486  -5.033  0.00  0.00      A    H  
ATOM   4503  N   ASP A 282     -44.326  16.364  -2.099  0.00  0.00      A    N  
ATOM   4504  CA  ASP A 282     -44.940  16.132  -0.800  0.00  0.00      A    C  
ATOM   4505  C   ASP A 282     -43.925  15.681   0.246  0.00  0.00      A    C  
ATOM   4506  O   ASP A 282     -44.304  15.299   1.348  0.00  0.00      A    O  
ATOM   4507  CB  ASP A 282     -46.066  15.103  -0.911  0.00  0.00      A    C  
ATOM   4508  CG  ASP A 282     -47.332  15.686  -1.520  0.00  0.00      A    C  
ATOM   4509  OD1 ASP A 282     -47.235  16.311  -2.601  0.00  0.00      A    O  
ATOM   4510  OD2 ASP A 282     -48.421  15.514  -0.919  0.00  0.00      A    O1-
ATOM   4511  H   ASP A 282     -44.392  15.713  -2.657  0.00  0.00      A    H  
ATOM   4512  HA  ASP A 282     -45.308  16.980  -0.507  0.00  0.00      A    H  
ATOM   4513  HB2 ASP A 282     -45.765  14.356  -1.452  0.00  0.00      A    H  
ATOM   4514  HB3 ASP A 282     -46.267  14.752  -0.029  0.00  0.00      A    H  
ATOM   4515  N   LYS A 283     -42.641  15.735  -0.095  0.00  0.00      A    N  
ATOM   4516  CA  LYS A 283     -41.575  15.339   0.824  0.00  0.00      A    C  
ATOM   4517  C   LYS A 283     -40.605  16.490   1.041  0.00  0.00      A    C  
ATOM   4518  O   LYS A 283     -39.460  16.279   1.456  0.00  0.00      A    O  
ATOM   4519  CB  LYS A 283     -40.803  14.150   0.263  0.00  0.00      A    C  
ATOM   4520  CG  LYS A 283     -41.629  12.892   0.104  0.00  0.00      A    C  
ATOM   4521  CD  LYS A 283     -40.873  11.831  -0.679  0.00  0.00      A    C  
ATOM   4522  CE  LYS A 283     -41.525  10.481  -0.486  0.00  0.00      A    C  
ATOM   4523  NZ  LYS A 283     -41.568  10.148   0.974  0.00  0.00      A    N1+
ATOM   4524  H   LYS A 283     -42.362  16.001  -0.864  0.00  0.00      A    H  
ATOM   4525  HA  LYS A 283     -41.985  15.094   1.668  0.00  0.00      A    H  
ATOM   4526  HB2 LYS A 283     -40.435  14.395  -0.601  0.00  0.00      A    H  
ATOM   4527  HB3 LYS A 283     -40.052  13.960   0.847  0.00  0.00      A    H  
ATOM   4528  HG2 LYS A 283     -41.865  12.545   0.978  0.00  0.00      A    H  
ATOM   4529  HG3 LYS A 283     -42.459  13.103  -0.351  0.00  0.00      A    H  
ATOM   4530  HD2 LYS A 283     -40.861  12.061  -1.621  0.00  0.00      A    H  
ATOM   4531  HD3 LYS A 283     -39.950  11.797  -0.384  0.00  0.00      A    H  
ATOM   4532  HE2 LYS A 283     -42.423  10.490  -0.852  0.00  0.00      A    H  
ATOM   4533  HE3 LYS A 283     -41.030   9.800  -0.968  0.00  0.00      A    H  
ATOM   4534  HZ1 LYS A 283     -41.600   9.264   1.076  0.00  0.00      A    H  
ATOM   4535  HZ2 LYS A 283     -40.839  10.466   1.373  0.00  0.00      A    H  
ATOM   4536  HZ3 LYS A 283     -42.291  10.515   1.341  0.00  0.00      A    H  
ATOM   4537  N   GLY A 284     -41.065  17.701   0.722  0.00  0.00      A    N  
ATOM   4538  CA  GLY A 284     -40.262  18.899   0.896  0.00  0.00      A    C  
ATOM   4539  C   GLY A 284     -39.073  19.045  -0.029  0.00  0.00      A    C  
ATOM   4540  O   GLY A 284     -38.188  19.857   0.231  0.00  0.00      A    O  
ATOM   4541  H   GLY A 284     -41.849  17.845   0.400  0.00  0.00      A    H  
ATOM   4542  HA2 GLY A 284     -40.837  19.671   0.778  0.00  0.00      A    H  
ATOM   4543  HA3 GLY A 284     -39.941  18.921   1.811  0.00  0.00      A    H  
ATOM   4544  N   GLN A 285     -39.039  18.273  -1.111  0.00  0.00      A    N  
ATOM   4545  CA  GLN A 285     -37.929  18.346  -2.061  0.00  0.00      A    C  
ATOM   4546  C   GLN A 285     -38.234  19.298  -3.226  0.00  0.00      A    C  
ATOM   4547  O   GLN A 285     -39.323  19.261  -3.813  0.00  0.00      A    O  
ATOM   4548  CB  GLN A 285     -37.608  16.935  -2.575  0.00  0.00      A    C  
ATOM   4549  CG  GLN A 285     -36.944  16.045  -1.531  0.00  0.00      A    C  
ATOM   4550  CD  GLN A 285     -35.566  16.573  -1.102  0.00  0.00      A    C  
ATOM   4551  NE2 GLN A 285     -34.611  16.575  -2.040  0.00  0.00      A    N  
ATOM   4552  OE1 GLN A 285     -35.367  16.979   0.052  0.00  0.00      A    O  
ATOM   4553  H   GLN A 285     -39.647  17.700  -1.315  0.00  0.00      A    H  
ATOM   4554  HA  GLN A 285     -37.155  18.707  -1.601  0.00  0.00      A    H  
ATOM   4555  HB2 GLN A 285     -38.428  16.513  -2.875  0.00  0.00      A    H  
ATOM   4556  HB3 GLN A 285     -37.026  17.005  -3.348  0.00  0.00      A    H  
ATOM   4557  HG2 GLN A 285     -37.519  15.979  -0.753  0.00  0.00      A    H  
ATOM   4558  HG3 GLN A 285     -36.847  15.148  -1.888  0.00  0.00      A    H  
ATOM   4559 HE21 GLN A 285     -34.785  16.286  -2.831  0.00  0.00      A    H  
ATOM   4560 HE22 GLN A 285     -33.824  16.866  -1.852  0.00  0.00      A    H  
ATOM   4561  N   VAL A 286     -37.286  20.160  -3.567  0.00  0.00      A    N  
ATOM   4562  CA  VAL A 286     -37.548  21.084  -4.659  0.00  0.00      A    C  
ATOM   4563  C   VAL A 286     -37.610  20.287  -5.956  0.00  0.00      A    C  
ATOM   4564  O   VAL A 286     -36.632  19.635  -6.314  0.00  0.00      A    O  
ATOM   4565  CB  VAL A 286     -36.451  22.163  -4.800  0.00  0.00      A    C  
ATOM   4566  CG1 VAL A 286     -36.990  23.328  -5.608  0.00  0.00      A    C  
ATOM   4567  CG2 VAL A 286     -35.981  22.630  -3.439  0.00  0.00      A    C  
ATOM   4568  H   VAL A 286     -36.513  20.227  -3.196  0.00  0.00      A    H  
ATOM   4569  HA  VAL A 286     -38.385  21.537  -4.470  0.00  0.00      A    H  
ATOM   4570  HB  VAL A 286     -35.689  21.781  -5.262  0.00  0.00      A    H  
ATOM   4571 HG11 VAL A 286     -36.302  24.006  -5.697  0.00  0.00      A    H  
ATOM   4572 HG12 VAL A 286     -37.253  23.017  -6.488  0.00  0.00      A    H  
ATOM   4573 HG13 VAL A 286     -37.760  23.707  -5.156  0.00  0.00      A    H  
ATOM   4574 HG21 VAL A 286     -35.294  23.306  -3.548  0.00  0.00      A    H  
ATOM   4575 HG22 VAL A 286     -36.729  23.006  -2.950  0.00  0.00      A    H  
ATOM   4576 HG23 VAL A 286     -35.618  21.877  -2.946  0.00  0.00      A    H  
ATOM   4577  N   VAL A 287     -38.755  20.335  -6.642  0.00  0.00      A    N  
ATOM   4578  CA  VAL A 287     -38.938  19.603  -7.901  0.00  0.00      A    C  
ATOM   4579  C   VAL A 287     -39.089  20.481  -9.144  0.00  0.00      A    C  
ATOM   4580  O   VAL A 287     -39.051  19.966 -10.267  0.00  0.00      A    O  
ATOM   4581  CB  VAL A 287     -40.179  18.667  -7.866  0.00  0.00      A    C  
ATOM   4582  CG1 VAL A 287     -39.977  17.575  -6.837  0.00  0.00      A    C  
ATOM   4583  CG2 VAL A 287     -41.433  19.466  -7.554  0.00  0.00      A    C  
ATOM   4584  H   VAL A 287     -39.442  20.788  -6.394  0.00  0.00      A    H  
ATOM   4585  HA  VAL A 287     -38.112  19.099  -7.973  0.00  0.00      A    H  
ATOM   4586  HB  VAL A 287     -40.286  18.256  -8.738  0.00  0.00      A    H  
ATOM   4587 HG11 VAL A 287     -40.755  16.996  -6.822  0.00  0.00      A    H  
ATOM   4588 HG12 VAL A 287     -39.192  17.054  -7.067  0.00  0.00      A    H  
ATOM   4589 HG13 VAL A 287     -39.854  17.974  -5.961  0.00  0.00      A    H  
ATOM   4590 HG21 VAL A 287     -42.199  18.872  -7.535  0.00  0.00      A    H  
ATOM   4591 HG22 VAL A 287     -41.336  19.896  -6.690  0.00  0.00      A    H  
ATOM   4592 HG23 VAL A 287     -41.565  20.141  -8.238  0.00  0.00      A    H  
ATOM   4593  N   ARG A 288     -39.266  21.791  -8.939  0.00  0.00      A    N  
ATOM   4594  CA  ARG A 288     -39.424  22.754 -10.030  0.00  0.00      A    C  
ATOM   4595  C   ARG A 288     -39.453  24.184  -9.517  0.00  0.00      A    C  
ATOM   4596  O   ARG A 288     -39.900  24.432  -8.405  0.00  0.00      A    O  
ATOM   4597  CB  ARG A 288     -40.723  22.507 -10.787  0.00  0.00      A    C  
ATOM   4598  CG  ARG A 288     -40.931  23.466 -11.957  0.00  0.00      A    C  
ATOM   4599  CD  ARG A 288     -42.404  23.793 -12.163  0.00  0.00      A    C  
ATOM   4600  NE  ARG A 288     -43.136  22.725 -12.826  0.00  0.00      A    N1+
ATOM   4601  CZ  ARG A 288     -44.459  22.685 -12.933  0.00  0.00      A    C  
ATOM   4602  NH1 ARG A 288     -45.202  23.658 -12.414  0.00  0.00      A    N  
ATOM   4603  NH2 ARG A 288     -45.036  21.670 -13.569  0.00  0.00      A    N  
ATOM   4604  H   ARG A 288     -39.298  22.146  -8.156  0.00  0.00      A    H  
ATOM   4605  HA  ARG A 288     -38.661  22.633 -10.616  0.00  0.00      A    H  
ATOM   4606  HB2 ARG A 288     -40.728  21.596 -11.119  0.00  0.00      A    H  
ATOM   4607  HB3 ARG A 288     -41.469  22.590 -10.173  0.00  0.00      A    H  
ATOM   4608  HG2 ARG A 288     -40.437  24.285 -11.796  0.00  0.00      A    H  
ATOM   4609  HG3 ARG A 288     -40.571  23.072 -12.767  0.00  0.00      A    H  
ATOM   4610  HD2 ARG A 288     -42.814  23.973 -11.302  0.00  0.00      A    H  
ATOM   4611  HD3 ARG A 288     -42.480  24.605 -12.689  0.00  0.00      A    H  
ATOM   4612  HE  ARG A 288     -42.684  22.079 -13.170  0.00  0.00      A    H  
ATOM   4613 HH11 ARG A 288     -44.826  24.316 -12.007  0.00  0.00      A    H  
ATOM   4614 HH12 ARG A 288     -46.059  23.629 -12.485  0.00  0.00      A    H  
ATOM   4615 HH21 ARG A 288     -44.553  21.045 -13.908  0.00  0.00      A    H  
ATOM   4616 HH22 ARG A 288     -45.892  21.639 -13.641  0.00  0.00      A    H  
ATOM   4617  N   ILE A 289     -38.983  25.120 -10.340  0.00  0.00      A    N  
ATOM   4618  CA  ILE A 289     -38.965  26.547 -10.007  0.00  0.00      A    C  
ATOM   4619  C   ILE A 289     -39.820  27.263 -11.045  0.00  0.00      A    C  
ATOM   4620  O   ILE A 289     -39.764  26.940 -12.218  0.00  0.00      A    O  
ATOM   4621  CB  ILE A 289     -37.520  27.128 -10.066  0.00  0.00      A    C  
ATOM   4622  CG1 ILE A 289     -36.682  26.590  -8.898  0.00  0.00      A    C  
ATOM   4623  CG2 ILE A 289     -37.561  28.641 -10.074  0.00  0.00      A    C  
ATOM   4624  CD1 ILE A 289     -35.963  25.279  -9.210  0.00  0.00      A    C  
ATOM   4625  H   ILE A 289     -38.661  24.943 -11.118  0.00  0.00      A    H  
ATOM   4626  HA  ILE A 289     -39.302  26.672  -9.106  0.00  0.00      A    H  
ATOM   4627  HB  ILE A 289     -37.096  26.841 -10.890  0.00  0.00      A    H  
ATOM   4628 HG12 ILE A 289     -36.025  27.258  -8.647  0.00  0.00      A    H  
ATOM   4629 HG13 ILE A 289     -37.260  26.458  -8.130  0.00  0.00      A    H  
ATOM   4630 HG21 ILE A 289     -36.656  28.989 -10.111  0.00  0.00      A    H  
ATOM   4631 HG22 ILE A 289     -38.057  28.947 -10.849  0.00  0.00      A    H  
ATOM   4632 HG23 ILE A 289     -37.996  28.957  -9.267  0.00  0.00      A    H  
ATOM   4633 HD11 ILE A 289     -35.454  24.996  -8.434  0.00  0.00      A    H  
ATOM   4634 HD12 ILE A 289     -36.616  24.597  -9.435  0.00  0.00      A    H  
ATOM   4635 HD13 ILE A 289     -35.362  25.410  -9.960  0.00  0.00      A    H  
ATOM   4636  N   ASN A 290     -40.620  28.226 -10.631  0.00  0.00      A    N  
ATOM   4637  CA  ASN A 290     -41.458  28.937 -11.590  0.00  0.00      A    C  
ATOM   4638  C   ASN A 290     -41.188  30.415 -11.437  0.00  0.00      A    C  
ATOM   4639  O   ASN A 290     -41.709  31.041 -10.510  0.00  0.00      A    O  
ATOM   4640  CB  ASN A 290     -42.930  28.683 -11.297  0.00  0.00      A    C  
ATOM   4641  CG  ASN A 290     -43.274  27.215 -11.290  0.00  0.00      A    C  
ATOM   4642  ND2 ASN A 290     -43.689  26.701 -10.128  0.00  0.00      A    N  
ATOM   4643  OD1 ASN A 290     -43.171  26.546 -12.319  0.00  0.00      A    O  
ATOM   4644  H   ASN A 290     -40.697  28.484  -9.814  0.00  0.00      A    H  
ATOM   4645  HA  ASN A 290     -41.256  28.631 -12.488  0.00  0.00      A    H  
ATOM   4646  HB2 ASN A 290     -43.156  29.069 -10.436  0.00  0.00      A    H  
ATOM   4647  HB3 ASN A 290     -43.472  29.136 -11.962  0.00  0.00      A    H  
ATOM   4648 HD21 ASN A 290     -43.898  25.868 -10.076  0.00  0.00      A    H  
ATOM   4649 HD22 ASN A 290     -43.747  27.203  -9.432  0.00  0.00      A    H  
ATOM   4650  N   PHE A 291     -40.396  30.999 -12.327  0.00  0.00      A    N  
ATOM   4651  CA  PHE A 291     -40.116  32.416 -12.158  0.00  0.00      A    C  
ATOM   4652  C   PHE A 291     -39.779  33.176 -13.430  0.00  0.00      A    C  
ATOM   4653  O   PHE A 291     -38.926  32.766 -14.204  0.00  0.00      A    O  
ATOM   4654  CB  PHE A 291     -38.983  32.583 -11.143  0.00  0.00      A    C  
ATOM   4655  CG  PHE A 291     -38.719  34.010 -10.746  0.00  0.00      A    C  
ATOM   4656  CD1 PHE A 291     -39.732  34.792 -10.192  0.00  0.00      A    C  
ATOM   4657  CD2 PHE A 291     -37.439  34.560 -10.880  0.00  0.00      A    C  
ATOM   4658  CE1 PHE A 291     -39.466  36.095  -9.775  0.00  0.00      A    C  
ATOM   4659  CE2 PHE A 291     -37.165  35.861 -10.466  0.00  0.00      A    C  
ATOM   4660  CZ  PHE A 291     -38.174  36.634  -9.913  0.00  0.00      A    C  
ATOM   4661  H   PHE A 291     -40.027  30.616 -13.003  0.00  0.00      A    H  
ATOM   4662  HA  PHE A 291     -40.946  32.810 -11.845  0.00  0.00      A    H  
ATOM   4663  HB2 PHE A 291     -39.196  32.070 -10.348  0.00  0.00      A    H  
ATOM   4664  HB3 PHE A 291     -38.171  32.205 -11.515  0.00  0.00      A    H  
ATOM   4665  HD1 PHE A 291     -40.589  34.442 -10.100  0.00  0.00      A    H  
ATOM   4666  HD2 PHE A 291     -36.759  34.047 -11.253  0.00  0.00      A    H  
ATOM   4667  HE1 PHE A 291     -40.146  36.610  -9.404  0.00  0.00      A    H  
ATOM   4668  HE2 PHE A 291     -36.308  36.210 -10.560  0.00  0.00      A    H  
ATOM   4669  HZ  PHE A 291     -37.998  37.504  -9.635  0.00  0.00      A    H  
ATOM   4670  N   ASN A 292     -40.473  34.287 -13.633  0.00  0.00      A    N  
ATOM   4671  CA  ASN A 292     -40.252  35.159 -14.772  0.00  0.00      A    C  
ATOM   4672  C   ASN A 292     -40.917  36.444 -14.336  0.00  0.00      A    C  
ATOM   4673  O   ASN A 292     -42.142  36.584 -14.439  0.00  0.00      A    O  
ATOM   4674  CB  ASN A 292     -40.926  34.624 -16.036  0.00  0.00      A    C  
ATOM   4675  CG  ASN A 292     -40.436  35.324 -17.299  0.00  0.00      A    C  
ATOM   4676  ND2 ASN A 292     -40.724  34.737 -18.463  0.00  0.00      A    N  
ATOM   4677  OD1 ASN A 292     -39.809  36.382 -17.227  0.00  0.00      A    O  
ATOM   4678  H   ASN A 292     -41.095  34.558 -13.104  0.00  0.00      A    H  
ATOM   4679  HA  ASN A 292     -39.313  35.250 -14.996  0.00  0.00      A    H  
ATOM   4680  HB2 ASN A 292     -40.757  33.672 -16.111  0.00  0.00      A    H  
ATOM   4681  HB3 ASN A 292     -41.886  34.736 -15.959  0.00  0.00      A    H  
ATOM   4682 HD21 ASN A 292     -40.470  35.098 -19.201  0.00  0.00      A    H  
ATOM   4683 HD22 ASN A 292     -41.164  33.998 -18.475  0.00  0.00      A    H  
ATOM   4684  N   ASN A 293     -40.100  37.363 -13.818  0.00  0.00      A    N  
ATOM   4685  CA  ASN A 293     -40.561  38.659 -13.321  0.00  0.00      A    C  
ATOM   4686  C   ASN A 293     -41.382  39.474 -14.328  0.00  0.00      A    C  
ATOM   4687  O   ASN A 293     -42.253  40.263 -13.948  0.00  0.00      A    O  
ATOM   4688  CB  ASN A 293     -39.359  39.475 -12.843  0.00  0.00      A    C  
ATOM   4689  CG  ASN A 293     -39.757  40.627 -11.932  0.00  0.00      A    C  
ATOM   4690  ND2 ASN A 293     -39.151  41.787 -12.155  0.00  0.00      A    N  
ATOM   4691  OD1 ASN A 293     -40.596  40.471 -11.032  0.00  0.00      A    O  
ATOM   4692  H   ASN A 293     -39.251  37.248 -13.745  0.00  0.00      A    H  
ATOM   4693  HA  ASN A 293     -41.167  38.467 -12.588  0.00  0.00      A    H  
ATOM   4694  HB2 ASN A 293     -38.744  38.892 -12.371  0.00  0.00      A    H  
ATOM   4695  HB3 ASN A 293     -38.884  39.825 -13.613  0.00  0.00      A    H  
ATOM   4696 HD21 ASN A 293     -39.335  42.469 -11.665  0.00  0.00      A    H  
ATOM   4697 HD22 ASN A 293     -38.574  41.856 -12.789  0.00  0.00      A    H  
ATOM   4698  N   ALA A 294     -41.108  39.284 -15.610  0.00  0.00      A    N  
ATOM   4699  CA  ALA A 294     -41.843  40.001 -16.641  0.00  0.00      A    C  
ATOM   4700  C   ALA A 294     -43.315  39.604 -16.645  0.00  0.00      A    C  
ATOM   4701  O   ALA A 294     -44.190  40.473 -16.597  0.00  0.00      A    O  
ATOM   4702  CB  ALA A 294     -41.228  39.735 -18.004  0.00  0.00      A    C  
ATOM   4703  H   ALA A 294     -40.504  38.747 -15.904  0.00  0.00      A    H  
ATOM   4704  HA  ALA A 294     -41.786  40.949 -16.445  0.00  0.00      A    H  
ATOM   4705  HB1 ALA A 294     -41.725  40.217 -18.683  0.00  0.00      A    H  
ATOM   4706  HB2 ALA A 294     -40.305  40.033 -18.007  0.00  0.00      A    H  
ATOM   4707  HB3 ALA A 294     -41.261  38.784 -18.194  0.00  0.00      A    H  
ATOM   4708  N   THR A 295     -43.579  38.295 -16.686  0.00  0.00      A    N  
ATOM   4709  CA  THR A 295     -44.950  37.761 -16.727  0.00  0.00      A    C  
ATOM   4710  C   THR A 295     -45.631  37.494 -15.387  0.00  0.00      A    C  
ATOM   4711  O   THR A 295     -46.649  36.802 -15.328  0.00  0.00      A    O  
ATOM   4712  CB  THR A 295     -45.023  36.463 -17.583  0.00  0.00      A    C  
ATOM   4713  CG2 THR A 295     -44.974  36.794 -19.069  0.00  0.00      A    C  
ATOM   4714  OG1 THR A 295     -43.919  35.616 -17.258  0.00  0.00      A    O  
ATOM   4715  H   THR A 295     -42.969  37.689 -16.691  0.00  0.00      A    H  
ATOM   4716  HA  THR A 295     -45.446  38.491 -17.129  0.00  0.00      A    H  
ATOM   4717  HB  THR A 295     -45.860  36.013 -17.388  0.00  0.00      A    H  
ATOM   4718  HG1 THR A 295     -43.760  35.103 -17.904  0.00  0.00      A    H  
ATOM   4719 HG21 THR A 295     -45.021  35.974 -19.585  0.00  0.00      A    H  
ATOM   4720 HG22 THR A 295     -45.725  37.363 -19.299  0.00  0.00      A    H  
ATOM   4721 HG23 THR A 295     -44.145  37.256 -19.271  0.00  0.00      A    H  
ATOM   4722  N   ARG A 296     -45.064  38.047 -14.319  0.00  0.00      A    N  
ATOM   4723  CA  ARG A 296     -45.632  37.910 -12.982  0.00  0.00      A    C  
ATOM   4724  C   ARG A 296     -46.679  39.017 -12.862  0.00  0.00      A    C  
ATOM   4725  O   ARG A 296     -46.340  40.203 -12.850  0.00  0.00      A    O  
ATOM   4726  CB  ARG A 296     -44.556  38.107 -11.920  0.00  0.00      A    C  
ATOM   4727  CG  ARG A 296     -44.924  37.556 -10.557  0.00  0.00      A    C  
ATOM   4728  CD  ARG A 296     -44.820  38.605  -9.482  0.00  0.00      A    C  
ATOM   4729  NE  ARG A 296     -43.486  39.193  -9.444  0.00  0.00      A    N1+
ATOM   4730  CZ  ARG A 296     -43.203  40.384  -8.926  0.00  0.00      A    C  
ATOM   4731  NH1 ARG A 296     -44.161  41.135  -8.387  0.00  0.00      A    N  
ATOM   4732  NH2 ARG A 296     -41.959  40.829  -8.968  0.00  0.00      A    N  
ATOM   4733  H   ARG A 296     -44.341  38.511 -14.349  0.00  0.00      A    H  
ATOM   4734  HA  ARG A 296     -46.014  37.028 -12.851  0.00  0.00      A    H  
ATOM   4735  HB2 ARG A 296     -43.737  37.682 -12.220  0.00  0.00      A    H  
ATOM   4736  HB3 ARG A 296     -44.369  39.055 -11.835  0.00  0.00      A    H  
ATOM   4737  HG2 ARG A 296     -45.829  37.208 -10.583  0.00  0.00      A    H  
ATOM   4738  HG3 ARG A 296     -44.340  36.812 -10.341  0.00  0.00      A    H  
ATOM   4739  HD2 ARG A 296     -45.478  39.300  -9.640  0.00  0.00      A    H  
ATOM   4740  HD3 ARG A 296     -45.026  38.210  -8.620  0.00  0.00      A    H  
ATOM   4741  HE  ARG A 296     -42.838  38.738  -9.780  0.00  0.00      A    H  
ATOM   4742 HH11 ARG A 296     -44.973  40.851  -8.372  0.00  0.00      A    H  
ATOM   4743 HH12 ARG A 296     -43.968  41.904  -8.054  0.00  0.00      A    H  
ATOM   4744 HH21 ARG A 296     -41.343  40.349  -9.328  0.00  0.00      A    H  
ATOM   4745 HH22 ARG A 296     -41.766  41.598  -8.636  0.00  0.00      A    H  
ATOM   4746  N   ASP A 297     -47.945  38.622 -12.767  0.00  0.00      A    N  
ATOM   4747  CA  ASP A 297     -49.074  39.551 -12.697  0.00  0.00      A    C  
ATOM   4748  C   ASP A 297     -49.033  40.653 -11.621  0.00  0.00      A    C  
ATOM   4749  O   ASP A 297     -48.433  40.461 -10.556  0.00  0.00      A    O  
ATOM   4750  CB  ASP A 297     -50.346  38.734 -12.535  0.00  0.00      A    C  
ATOM   4751  CG  ASP A 297     -51.532  39.398 -13.164  0.00  0.00      A    C  
ATOM   4752  OD1 ASP A 297     -51.729  40.602 -12.908  0.00  0.00      A    O  
ATOM   4753  OD2 ASP A 297     -52.269  38.726 -13.913  0.00  0.00      A    O1-
ATOM   4754  H   ASP A 297     -48.178  37.795 -12.741  0.00  0.00      A    H  
ATOM   4755  HA  ASP A 297     -49.032  40.052 -13.527  0.00  0.00      A    H  
ATOM   4756  HB2 ASP A 297     -50.219  37.859 -12.934  0.00  0.00      A    H  
ATOM   4757  HB3 ASP A 297     -50.520  38.593 -11.591  0.00  0.00      A    H  
ATOM   4758  N   THR A 298     -49.671  41.800 -11.895  0.00  0.00      A    N  
ATOM   4759  CA  THR A 298     -49.732  42.911 -10.916  0.00  0.00      A    C  
ATOM   4760  C   THR A 298     -50.765  42.550  -9.841  0.00  0.00      A    C  
ATOM   4761  O   THR A 298     -50.879  43.199  -8.803  0.00  0.00      A    O  
ATOM   4762  CB  THR A 298     -50.177  44.290 -11.541  0.00  0.00      A    C  
ATOM   4763  CG2 THR A 298     -49.425  44.580 -12.842  0.00  0.00      A    C  
ATOM   4764  OG1 THR A 298     -51.593  44.290 -11.781  0.00  0.00      A    O  
ATOM   4765  H   THR A 298     -50.075  41.959 -12.638  0.00  0.00      A    H  
ATOM   4766  HA  THR A 298     -48.834  43.020 -10.566  0.00  0.00      A    H  
ATOM   4767  HB  THR A 298     -49.960  44.990 -10.906  0.00  0.00      A    H  
ATOM   4768  HG1 THR A 298     -51.782  44.884 -12.344  0.00  0.00      A    H  
ATOM   4769 HG21 THR A 298     -49.718  45.431 -13.203  0.00  0.00      A    H  
ATOM   4770 HG22 THR A 298     -48.472  44.615 -12.664  0.00  0.00      A    H  
ATOM   4771 HG23 THR A 298     -49.607  43.877 -13.485  0.00  0.00      A    H  
ATOM   4772  N   ILE A 299     -51.533  41.512 -10.135  0.00  0.00      A    N  
ATOM   4773  CA  ILE A 299     -52.544  40.991  -9.235  0.00  0.00      A    C  
ATOM   4774  C   ILE A 299     -51.790  40.112  -8.241  0.00  0.00      A    C  
ATOM   4775  O   ILE A 299     -50.963  39.296  -8.647  0.00  0.00      A    O  
ATOM   4776  CB  ILE A 299     -53.540  40.120 -10.008  0.00  0.00      A    C  
ATOM   4777  CG1 ILE A 299     -54.338  40.992 -10.969  0.00  0.00      A    C  
ATOM   4778  CG2 ILE A 299     -54.433  39.369  -9.051  0.00  0.00      A    C  
ATOM   4779  CD1 ILE A 299     -55.079  40.205 -12.014  0.00  0.00      A    C  
ATOM   4780  H   ILE A 299     -51.479  41.083 -10.878  0.00  0.00      A    H  
ATOM   4781  HA  ILE A 299     -53.037  41.706  -8.803  0.00  0.00      A    H  
ATOM   4782  HB  ILE A 299     -53.061  39.458 -10.531  0.00  0.00      A    H  
ATOM   4783 HG12 ILE A 299     -54.973  41.523 -10.463  0.00  0.00      A    H  
ATOM   4784 HG13 ILE A 299     -53.736  41.613 -11.408  0.00  0.00      A    H  
ATOM   4785 HG21 ILE A 299     -55.058  38.822  -9.553  0.00  0.00      A    H  
ATOM   4786 HG22 ILE A 299     -53.892  38.800  -8.481  0.00  0.00      A    H  
ATOM   4787 HG23 ILE A 299     -54.924  40.001  -8.503  0.00  0.00      A    H  
ATOM   4788 HD11 ILE A 299     -55.566  40.813 -12.593  0.00  0.00      A    H  
ATOM   4789 HD12 ILE A 299     -54.447  39.693 -12.542  0.00  0.00      A    H  
ATOM   4790 HD13 ILE A 299     -55.703  39.601 -11.582  0.00  0.00      A    H  
ATOM   4791  N   PHE A 300     -52.063  40.274  -6.950  0.00  0.00      A    N  
ATOM   4792  CA  PHE A 300     -51.373  39.478  -5.947  0.00  0.00      A    C  
ATOM   4793  C   PHE A 300     -52.346  39.064  -4.847  0.00  0.00      A    C  
ATOM   4794  O   PHE A 300     -52.572  39.824  -3.920  0.00  0.00      A    O  
ATOM   4795  CB  PHE A 300     -50.226  40.296  -5.357  0.00  0.00      A    C  
ATOM   4796  CG  PHE A 300     -49.194  39.475  -4.651  0.00  0.00      A    C  
ATOM   4797  CD1 PHE A 300     -49.237  38.075  -4.702  0.00  0.00      A    C  
ATOM   4798  CD2 PHE A 300     -48.129  40.094  -3.997  0.00  0.00      A    C  
ATOM   4799  CE1 PHE A 300     -48.221  37.295  -4.116  0.00  0.00      A    C  
ATOM   4800  CE2 PHE A 300     -47.111  39.339  -3.408  0.00  0.00      A    C  
ATOM   4801  CZ  PHE A 300     -47.152  37.930  -3.467  0.00  0.00      A    C  
ATOM   4802  H   PHE A 300     -52.638  40.833  -6.639  0.00  0.00      A    H  
ATOM   4803  HA  PHE A 300     -51.016  38.676  -6.360  0.00  0.00      A    H  
ATOM   4804  HB2 PHE A 300     -49.797  40.795  -6.070  0.00  0.00      A    H  
ATOM   4805  HB3 PHE A 300     -50.590  40.945  -4.735  0.00  0.00      A    H  
ATOM   4806  HD1 PHE A 300     -49.948  37.654  -5.130  0.00  0.00      A    H  
ATOM   4807  HD2 PHE A 300     -48.096  41.022  -3.952  0.00  0.00      A    H  
ATOM   4808  HE1 PHE A 300     -48.259  36.367  -4.159  0.00  0.00      A    H  
ATOM   4809  HE2 PHE A 300     -46.406  39.766  -2.977  0.00  0.00      A    H  
ATOM   4810  HZ  PHE A 300     -46.474  37.425  -3.078  0.00  0.00      A    H  
ATOM   4811  N   ASP A 301     -52.910  37.858  -4.959  0.00  0.00      A    N  
ATOM   4812  CA  ASP A 301     -53.886  37.323  -3.993  0.00  0.00      A    C  
ATOM   4813  C   ASP A 301     -53.227  36.790  -2.725  0.00  0.00      A    C  
ATOM   4814  O   ASP A 301     -52.934  35.604  -2.584  0.00  0.00      A    O  
ATOM   4815  CB  ASP A 301     -54.737  36.223  -4.659  0.00  0.00      A    C  
ATOM   4816  CG  ASP A 301     -55.738  35.567  -3.701  0.00  0.00      A    C  
ATOM   4817  OD1 ASP A 301     -56.544  36.278  -3.057  0.00  0.00      A    O  
ATOM   4818  OD2 ASP A 301     -55.727  34.319  -3.606  0.00  0.00      A    O1-
ATOM   4819  H   ASP A 301     -52.736  37.318  -5.606  0.00  0.00      A    H  
ATOM   4820  HA  ASP A 301     -54.457  38.059  -3.724  0.00  0.00      A    H  
ATOM   4821  HB2 ASP A 301     -55.219  36.605  -5.409  0.00  0.00      A    H  
ATOM   4822  HB3 ASP A 301     -54.149  35.541  -5.019  0.00  0.00      A    H  
ATOM   4823  N   VAL A 302     -53.013  37.699  -1.795  0.00  0.00      A    N  
ATOM   4824  CA  VAL A 302     -52.385  37.365  -0.546  0.00  0.00      A    C  
ATOM   4825  C   VAL A 302     -52.686  38.512   0.397  0.00  0.00      A    C  
ATOM   4826  O   VAL A 302     -52.774  39.667  -0.024  0.00  0.00      A    O  
ATOM   4827  CB  VAL A 302     -50.864  37.215  -0.737  0.00  0.00      A    C  
ATOM   4828  CG1 VAL A 302     -50.285  38.500  -1.285  0.00  0.00      A    C  
ATOM   4829  CG2 VAL A 302     -50.212  36.853   0.569  0.00  0.00      A    C  
ATOM   4830  H   VAL A 302     -53.230  38.528  -1.874  0.00  0.00      A    H  
ATOM   4831  HA  VAL A 302     -52.717  36.523  -0.196  0.00  0.00      A    H  
ATOM   4832  HB  VAL A 302     -50.691  36.503  -1.372  0.00  0.00      A    H  
ATOM   4833 HG11 VAL A 302     -49.327  38.399  -1.403  0.00  0.00      A    H  
ATOM   4834 HG12 VAL A 302     -50.696  38.702  -2.140  0.00  0.00      A    H  
ATOM   4835 HG13 VAL A 302     -50.459  39.224  -0.664  0.00  0.00      A    H  
ATOM   4836 HG21 VAL A 302     -49.255  36.761   0.439  0.00  0.00      A    H  
ATOM   4837 HG22 VAL A 302     -50.383  37.551   1.221  0.00  0.00      A    H  
ATOM   4838 HG23 VAL A 302     -50.576  36.014   0.891  0.00  0.00      A    H  
ATOM   4839  N   PRO A 303     -52.911  38.200   1.679  0.00  0.00      A    N  
ATOM   4840  CA  PRO A 303     -53.203  39.227   2.679  0.00  0.00      A    C  
ATOM   4841  C   PRO A 303     -52.040  40.226   2.745  0.00  0.00      A    C  
ATOM   4842  O   PRO A 303     -50.863  39.843   2.714  0.00  0.00      A    O  
ATOM   4843  CB  PRO A 303     -53.382  38.411   3.956  0.00  0.00      A    C  
ATOM   4844  CG  PRO A 303     -52.557  37.174   3.693  0.00  0.00      A    C  
ATOM   4845  CD  PRO A 303     -52.918  36.862   2.282  0.00  0.00      A    C  
ATOM   4846  HA  PRO A 303     -53.984  39.772   2.496  0.00  0.00      A    H  
ATOM   4847  HB2 PRO A 303     -53.067  38.893   4.736  0.00  0.00      A    H  
ATOM   4848  HB3 PRO A 303     -54.314  38.193   4.115  0.00  0.00      A    H  
ATOM   4849  HG2 PRO A 303     -51.607  37.341   3.797  0.00  0.00      A    H  
ATOM   4850  HG3 PRO A 303     -52.785  36.449   4.296  0.00  0.00      A    H  
ATOM   4851  HD2 PRO A 303     -52.275  36.269   1.863  0.00  0.00      A    H  
ATOM   4852  HD3 PRO A 303     -53.786  36.434   2.213  0.00  0.00      A    H  
ATOM   4853  N   VAL A 304     -52.392  41.504   2.827  0.00  0.00      A    N  
ATOM   4854  CA  VAL A 304     -51.431  42.601   2.855  0.00  0.00      A    C  
ATOM   4855  C   VAL A 304     -50.201  42.365   3.717  0.00  0.00      A    C  
ATOM   4856  O   VAL A 304     -49.079  42.645   3.296  0.00  0.00      A    O  
ATOM   4857  CB  VAL A 304     -52.102  43.918   3.335  0.00  0.00      A    C  
ATOM   4858  CG1 VAL A 304     -51.509  45.109   2.587  0.00  0.00      A    C  
ATOM   4859  CG2 VAL A 304     -53.610  43.858   3.116  0.00  0.00      A    C  
ATOM   4860  H   VAL A 304     -53.211  41.763   2.869  0.00  0.00      A    H  
ATOM   4861  HA  VAL A 304     -51.129  42.665   1.936  0.00  0.00      A    H  
ATOM   4862  HB  VAL A 304     -51.932  44.025   4.284  0.00  0.00      A    H  
ATOM   4863 HG11 VAL A 304     -51.933  45.926   2.892  0.00  0.00      A    H  
ATOM   4864 HG12 VAL A 304     -50.555  45.156   2.758  0.00  0.00      A    H  
ATOM   4865 HG13 VAL A 304     -51.662  45.002   1.635  0.00  0.00      A    H  
ATOM   4866 HG21 VAL A 304     -54.014  44.686   3.420  0.00  0.00      A    H  
ATOM   4867 HG22 VAL A 304     -53.795  43.736   2.172  0.00  0.00      A    H  
ATOM   4868 HG23 VAL A 304     -53.981  43.115   3.617  0.00  0.00      A    H  
ATOM   4869  N   GLU A 305     -50.408  41.856   4.925  0.00  0.00      A    N  
ATOM   4870  CA  GLU A 305     -49.295  41.625   5.836  0.00  0.00      A    C  
ATOM   4871  C   GLU A 305     -48.249  40.691   5.248  0.00  0.00      A    C  
ATOM   4872  O   GLU A 305     -47.119  40.636   5.730  0.00  0.00      A    O  
ATOM   4873  CB  GLU A 305     -49.782  41.040   7.167  0.00  0.00      A    C  
ATOM   4874  CG  GLU A 305     -51.135  41.541   7.652  0.00  0.00      A    C  
ATOM   4875  CD  GLU A 305     -52.292  40.641   7.205  0.00  0.00      A    C  
ATOM   4876  OE1 GLU A 305     -52.320  39.449   7.603  0.00  0.00      A    O  
ATOM   4877  OE2 GLU A 305     -53.177  41.125   6.455  0.00  0.00      A    O1-
ATOM   4878  H   GLU A 305     -51.180  41.639   5.235  0.00  0.00      A    H  
ATOM   4879  HA  GLU A 305     -48.887  42.492   5.985  0.00  0.00      A    H  
ATOM   4880  HB2 GLU A 305     -49.825  40.075   7.081  0.00  0.00      A    H  
ATOM   4881  HB3 GLU A 305     -49.120  41.235   7.849  0.00  0.00      A    H  
ATOM   4882  HG2 GLU A 305     -51.128  41.595   8.620  0.00  0.00      A    H  
ATOM   4883  HG3 GLU A 305     -51.282  42.440   7.319  0.00  0.00      A    H  
ATOM   4884  N   ARG A 306     -48.608  39.952   4.208  0.00  0.00      A    N  
ATOM   4885  CA  ARG A 306     -47.655  39.019   3.626  0.00  0.00      A    C  
ATOM   4886  C   ARG A 306     -46.872  39.623   2.476  0.00  0.00      A    C  
ATOM   4887  O   ARG A 306     -45.824  39.104   2.089  0.00  0.00      A    O  
ATOM   4888  CB  ARG A 306     -48.378  37.760   3.138  0.00  0.00      A    C  
ATOM   4889  CG  ARG A 306     -49.078  36.954   4.231  0.00  0.00      A    C  
ATOM   4890  CD  ARG A 306     -48.089  36.247   5.178  0.00  0.00      A    C  
ATOM   4891  NE  ARG A 306     -48.387  36.522   6.585  0.00  0.00      A    N1+
ATOM   4892  CZ  ARG A 306     -47.755  35.965   7.619  0.00  0.00      A    C  
ATOM   4893  NH1 ARG A 306     -46.779  35.084   7.409  0.00  0.00      A    N  
ATOM   4894  NH2 ARG A 306     -48.089  36.298   8.868  0.00  0.00      A    N  
ATOM   4895  H   ARG A 306     -49.381  39.973   3.831  0.00  0.00      A    H  
ATOM   4896  HA  ARG A 306     -47.023  38.794   4.327  0.00  0.00      A    H  
ATOM   4897  HB2 ARG A 306     -49.036  38.018   2.473  0.00  0.00      A    H  
ATOM   4898  HB3 ARG A 306     -47.735  37.186   2.693  0.00  0.00      A    H  
ATOM   4899  HG2 ARG A 306     -49.648  37.545   4.748  0.00  0.00      A    H  
ATOM   4900  HG3 ARG A 306     -49.655  36.292   3.819  0.00  0.00      A    H  
ATOM   4901  HD2 ARG A 306     -48.121  35.290   5.022  0.00  0.00      A    H  
ATOM   4902  HD3 ARG A 306     -47.186  36.537   4.977  0.00  0.00      A    H  
ATOM   4903  HE  ARG A 306     -49.015  37.084   6.757  0.00  0.00      A    H  
ATOM   4904 HH11 ARG A 306     -46.555  34.873   6.606  0.00  0.00      A    H  
ATOM   4905 HH12 ARG A 306     -46.372  34.726   8.077  0.00  0.00      A    H  
ATOM   4906 HH21 ARG A 306     -48.713  36.873   9.007  0.00  0.00      A    H  
ATOM   4907 HH22 ARG A 306     -47.680  35.937   9.533  0.00  0.00      A    H  
ATOM   4908  N   VAL A 307     -47.366  40.735   1.949  0.00  0.00      A    N  
ATOM   4909  CA  VAL A 307     -46.736  41.370   0.804  0.00  0.00      A    C  
ATOM   4910  C   VAL A 307     -45.286  41.796   0.960  0.00  0.00      A    C  
ATOM   4911  O   VAL A 307     -44.416  41.318   0.232  0.00  0.00      A    O  
ATOM   4912  CB  VAL A 307     -47.543  42.590   0.324  0.00  0.00      A    C  
ATOM   4913  CG1 VAL A 307     -46.824  43.245  -0.835  0.00  0.00      A    C  
ATOM   4914  CG2 VAL A 307     -48.955  42.166  -0.087  0.00  0.00      A    C  
ATOM   4915  H   VAL A 307     -48.067  41.138   2.241  0.00  0.00      A    H  
ATOM   4916  HA  VAL A 307     -46.732  40.653   0.151  0.00  0.00      A    H  
ATOM   4917  HB  VAL A 307     -47.620  43.229   1.050  0.00  0.00      A    H  
ATOM   4918 HG11 VAL A 307     -47.332  44.014  -1.138  0.00  0.00      A    H  
ATOM   4919 HG12 VAL A 307     -45.943  43.532  -0.549  0.00  0.00      A    H  
ATOM   4920 HG13 VAL A 307     -46.736  42.609  -1.562  0.00  0.00      A    H  
ATOM   4921 HG21 VAL A 307     -49.452  42.943  -0.387  0.00  0.00      A    H  
ATOM   4922 HG22 VAL A 307     -48.902  41.519  -0.808  0.00  0.00      A    H  
ATOM   4923 HG23 VAL A 307     -49.407  41.767   0.673  0.00  0.00      A    H  
ATOM   4924  N   GLN A 308     -45.006  42.692   1.889  0.00  0.00      A    N  
ATOM   4925  CA  GLN A 308     -43.637  43.149   2.037  0.00  0.00      A    C  
ATOM   4926  C   GLN A 308     -42.669  41.981   2.291  0.00  0.00      A    C  
ATOM   4927  O   GLN A 308     -41.626  41.872   1.642  0.00  0.00      A    O  
ATOM   4928  CB  GLN A 308     -43.582  44.205   3.135  0.00  0.00      A    C  
ATOM   4929  CG  GLN A 308     -42.421  45.153   3.007  0.00  0.00      A    C  
ATOM   4930  CD  GLN A 308     -41.148  44.515   3.471  0.00  0.00      A    C  
ATOM   4931  NE2 GLN A 308     -40.062  44.755   2.757  0.00  0.00      A    N  
ATOM   4932  OE1 GLN A 308     -41.137  43.817   4.477  0.00  0.00      A    O  
ATOM   4933  H   GLN A 308     -45.576  43.041   2.431  0.00  0.00      A    H  
ATOM   4934  HA  GLN A 308     -43.342  43.554   1.206  0.00  0.00      A    H  
ATOM   4935  HB2 GLN A 308     -44.407  44.714   3.124  0.00  0.00      A    H  
ATOM   4936  HB3 GLN A 308     -43.534  43.762   3.996  0.00  0.00      A    H  
ATOM   4937  HG2 GLN A 308     -42.328  45.432   2.083  0.00  0.00      A    H  
ATOM   4938  HG3 GLN A 308     -42.594  45.953   3.528  0.00  0.00      A    H
[truncated: 103,009 more chars]
